# Supplementary material for: Di­chlorido­(pyridine-κN)[2,3,5,6-tetra­kis­(pyridin-2-yl)pyrazine-κ3 N 2,N 1,N 6]nickel(II)
Source: IUCrdata. 2021 Feb 2;6(Pt 2):x210094. doi: 10.1107/S2414314621000948 (PMC9462313; doi:10.1107/S2414314621000948)
Supplement: Supplementary file 1 [file x-06-x210094-sup1.cif]

##############################################################################
#                                                                            #
# This CIF contains the data for a data article accepted for                 #
# publication in IUCrData. It conforms to the requirements of                #
# Notes for Authors for IUCrData, and has been                               #
# peer reviewed under the auspices of IUCrData.                              #
#                                                                            #
# Full details of the Crystallographic Information File format               #
# are given in the paper "The Crystallographic Information File (CIF):       #
# a New Standard Archive File for Crystallography" by S. R. Hall, F. H.      #
# Allen and I. D. Brown [Acta Cryst. (1991), A47, 655-685].                  #
#                                                                            #
# The current version of the core CIF dictionary is obtainable from          #
# ftp://ftp.iucr.org/pub/cif_core.dic.                                       #
#                                                                            #
# Software is freely available for graphical display of the structure(s)     #
# in this CIF. For information consult the CIF software page                 #
# http://www.iucr.org/resources/cif/software.                                #
#                                                                            #
# This file may be used for bona fide research purposes within the           #
# scientific community so long as proper attribution is given to the data    # 
# article from which it was obtained.                                        #
#                                                                            #
##############################################################################
data_I
_database_code_depnum_ccdc_archive 'CCDC 2058988'
_audit_creation_method     'SHELXL-2014/7'
_journal_date_recd_electronic     2021-01-21
_journal_date_accepted     2021-01-26
_journal_name_full     'IUCrData'
_journal_year     2021
_journal_volume     6
_journal_issue      2
_journal_page_first     0
_journal_page_last     0
_journal_paper_category     HM
_journal_paper_doi     10.1107/S2414314621000948
_journal_coeditor_code     WM4144
_publ_contact_author_name     'Kwang Ha'
_publ_contact_author_address
; Chonnam National University,
  School of Chemical Engineering,
  Research Institute of Catalysis,
  Gwangju,
  Republic of Korea
;
_publ_contact_author_email     hakwang@chonnam.ac.kr
_publ_contact_author_fax     '82 62 530 1909'
_publ_contact_author_phone     '82 62 530 1901'
_publ_section_title
;\
Dichlorido(pyridine-\k<i>N</i>)[2,3,5,6-tetrakis(pyridin-2-yl)pyrazine-\
\k^3^<i>N</i>^2^,<i>N</i>^1^,<i>N</i>^6^]nickel(II)
;
_publ_section_title_footnote     .
loop_
    _publ_author_name
    _publ_author_address
    'Kwang Ha'
; Chonnam National University,
  School of Chemical Engineering,
  Research Institute of Catalysis,
  Gwangju,
  Republic of Korea
;
_publ_section_synopsis
;
The central Ni^II^ ion has an N~4~Cl~2~ octahedral coordination sphere defined
by three N atoms of the tridentate 2,3,5,6-tetra-2-pyridylpyrazine ligand, one
N atom of the pyridine ligand and two Cl^-^ anions.
;
_chemical_name_systematic
;\
Dichlorido(pyridine-\k<i>N</i>)[2,3,5,6-tetrakis(pyridin-2-yl)pyrazine-\
\k^3^<i>N</i>^2^,<i>N</i>^1^,<i>N</i>^6^]nickel(II)
;
_chemical_name_common     ?
_chemical_formula_moiety     'C29 H21 Cl2 N7 Ni'
_chemical_formula_sum     'C29 H21 Cl2 N7 Ni'
_chemical_formula_iupac     '[Ni Cl2 (C5 H5 N) (C24 H16 N6)]'
_chemical_formula_weight     597.14
_chemical_melting_point     ?
_chemical_absolute_configuration     ?
_space_group_crystal_system     hexagonal
_space_group_name_H-M_alt     'P 61 2 2'
_space_group_name_Hall     'P 61 2 (0 0 -1)'
loop_
    _space_group_symop_operation_xyz
    'x, y, z'
    '-y, x-y, z+1/3'
    '-x+y, -x, z+2/3'
    '-x, -y, z+1/2'
    'y, -x+y, z+5/6'
    'x-y, x, z+1/6'
    'y, x, -z+1/3'
    'x-y, -y, -z'
    '-x, -x+y, -z+2/3'
    '-y, -x, -z+5/6'
    '-x+y, y, -z+1/2'
    'x, x-y, -z+1/6'
_cell_length_a     13.8244(4)
_cell_length_b     13.8244(4)
_cell_length_c     23.8935(8)
_cell_angle_alpha     90
_cell_angle_beta     90
_cell_angle_gamma     120
_cell_volume     3954.6(3)
_cell_formula_units_Z     6
_cell_measurement_reflns_used     9199
_cell_measurement_theta_min     2.41
_cell_measurement_theta_max     26.01
_cell_measurement_temperature     223(2)
_exptl_crystal_description     'Block'
_exptl_crystal_colour     'Brown'
_exptl_crystal_size_max     0.15
_exptl_crystal_size_mid     0.10
_exptl_crystal_size_min     0.07
_exptl_crystal_density_diffrn     1.504
_exptl_crystal_density_meas     ?
_exptl_crystal_density_method     ?
_exptl_crystal_F_000     1836
_exptl_absorpt_coefficient_mu     0.973
_exptl_absorpt_correction_type     multi-scan
_exptl_absorpt_process_details
;
(SADABS; Krause <i>et al.</i>,  2015)
;
_exptl_absorpt_correction_T_min     0.6997
_exptl_absorpt_correction_T_max     0.7439
_diffrn_ambient_temperature     223(2)
_diffrn_source     'sealed tube'
_diffrn_radiation_type     MoK\a
_diffrn_radiation_wavelength     0.71073
_diffrn_measurement_device_type     'PHOTON 100 CMOS detector'
_diffrn_measurement_method     '\f and \w scans'
_diffrn_detector_area_resol_mean     ?
_diffrn_reflns_number     125055
_diffrn_reflns_av_R_equivalents     0.1058
_diffrn_reflns_av_unetI/netI     0.0189
_diffrn_reflns_theta_min     2.408
_diffrn_reflns_theta_max     26.073
_diffrn_reflns_theta_full     25.242
_diffrn_measured_fraction_theta_max     0.999
_diffrn_measured_fraction_theta_full     0.999
_diffrn_reflns_limit_h_min     -17
_diffrn_reflns_limit_h_max     17
_diffrn_reflns_limit_k_min     -17
_diffrn_reflns_limit_k_max     17
_diffrn_reflns_limit_l_min     -29
_diffrn_reflns_limit_l_max     29
_refine_special_details     ?
_reflns_number_total     2614
_reflns_number_gt     2412
_reflns_threshold_expression     'I > 2\s(I)'
_refine_ls_structure_factor_coef     Fsqd
_refine_ls_matrix_type     full
_refine_ls_R_factor_all     0.0306
_refine_ls_R_factor_gt     0.0242
_refine_ls_wR_factor_gt     0.0520
_refine_ls_wR_factor_ref     0.0541
_refine_ls_goodness_of_fit_ref     1.083
_refine_ls_restrained_S_all     1.083
_refine_ls_number_reflns     2614
_refine_ls_number_parameters     179
_refine_ls_number_restraints     0
_refine_ls_hydrogen_treatment     constr
_refine_ls_weighting_scheme     calc
_refine_ls_weighting_details
              'w=1/[\s^2^(Fo^2^)+(0.0277P)^2^+0.9047P] where P=(Fo^2^+2Fc^2^)/3'
_atom_sites_solution_hydrogens     geom
_atom_sites_solution_primary     direct
_atom_sites_solution_secondary     difmap
_refine_ls_shift/su_max     0.000
_refine_ls_shift/su_mean     0.000
_refine_diff_density_max     0.221
_refine_diff_density_min     -0.143
_refine_ls_extinction_method     none
_refine_ls_extinction_coef     .
_refine_ls_abs_structure_details
;
Flack <i>x</i> determined using 894 quotients
[(<i>I</i>^+^)-(<i>I</i>^-^)]/[(<i>I</i>^+^)+(<i>I</i>^-^)]
(Parsons <i>et al.</i>,  2013).
;
_refine_ls_abs_structure_Flack     -0.002(5)
loop_
    _atom_type_symbol
    _atom_type_description
    _atom_type_scat_dispersion_real
    _atom_type_scat_dispersion_imag
    _atom_type_scat_source
    'C' 'C' 0.0033 0.0016
                         'International Tables Vol C Tables 4.2.6.8 and 6.1.1.4'
    'H' 'H' 0.0000 0.0000
                         'International Tables Vol C Tables 4.2.6.8 and 6.1.1.4'
    'Cl' 'Cl' 0.1484 0.1585
                         'International Tables Vol C Tables 4.2.6.8 and 6.1.1.4'
    'N' 'N' 0.0061 0.0033
                         'International Tables Vol C Tables 4.2.6.8 and 6.1.1.4'
    'Ni' 'Ni' 0.3393 1.1124
                         'International Tables Vol C Tables 4.2.6.8 and 6.1.1.4'
_computing_data_collection
;
APEX2 (Bruker, 2016)
;
_computing_cell_refinement
;
SAINT (Bruker, 2016)
;
_computing_data_reduction
;
SAINT (Bruker, 2016)
;
_computing_structure_solution
;
SHELXT (Sheldrick, 2015a)
;
_computing_structure_refinement
;
SHELXL (Sheldrick, 2015b)
;
_computing_molecular_graphics
;
ORTEP-3 for Windows (Farrugia, 2012)
;
_computing_publication_material
;
SHELXL (Sheldrick, 2015b)
;
loop_
    _atom_site_type_symbol
    _atom_site_label
    _atom_site_fract_x
    _atom_site_fract_y
    _atom_site_fract_z
    _atom_site_U_iso_or_equiv
    _atom_site_adp_type
    _atom_site_calc_flag
    _atom_site_occupancy
    _atom_site_disorder_assembly
    _atom_site_disorder_group
    Ni Ni1 0.41510(3) 0.0000 0.0000 0.01866(12) Uani d 1 . .
    Cl Cl1 0.44000(6) 0.03687(5) -0.09968(3) 0.03369(17) Uani d 1 . .
    N N1 0.56034(18) 0.0000 0.0000 0.0181(6) Uani d 1 . .
    N N2 0.75658(19) 0.0000 0.0000 0.0204(6) Uani d 1 . .
    N N3 0.53182(16) 0.17007(16) 0.01208(8) 0.0196(4) Uani d 1 . .
    N N4 0.86393(17) 0.24353(17) 0.07265(9) 0.0265(5) Uani d 1 . .
    N N5 0.2636(2) 0.0000 0.0000 0.0303(7) Uani d 1 . .
    C C1 0.65538(19) 0.09724(18) 0.00453(10) 0.0177(5) Uani d 1 . .
    C C2 0.75545(19) 0.09505(19) 0.00914(9) 0.0194(5) Uani d 1 . .
    C C3 0.6391(2) 0.19584(19) 0.00471(10) 0.0187(5) Uani d 1 . .
    C C4 0.7236(2) 0.30472(19) -0.00359(11) 0.0242(5) Uani d 1 . .
    H H4 0.7967 0.3205 -0.0114 0.029 Uiso calc 1 . .
    C C5 0.6992(2) 0.3896(2) -0.00019(12) 0.0290(6) Uani d 1 . .
    H H5 0.7557 0.4642 -0.0056 0.035 Uiso calc 1 . .
    C C6 0.5912(2) 0.3645(2) 0.01124(10) 0.0279(6) Uani d 1 . .
    H H6 0.5734 0.4213 0.0157 0.033 Uiso calc 1 . .
    C C7 0.5104(2) 0.2537(2) 0.01591(10) 0.0236(6) Uani d 1 . .
    H H7 0.4362 0.2361 0.0221 0.028 Uiso calc 1 . .
    C C8 0.8647(2) 0.1935(2) 0.02484(10) 0.0199(5) Uani d 1 . .
    C C9 0.9581(2) 0.2297(2) -0.00795(12) 0.0299(6) Uani d 1 . .
    H H9 0.9555 0.1912 -0.0408 0.036 Uiso calc 1 . .
    C C10 1.0561(2) 0.3239(2) 0.00830(12) 0.0385(7) Uani d 1 . .
    H H10 1.1210 0.3514 -0.0137 0.046 Uiso calc 1 . .
    C C11 1.0565(2) 0.3761(2) 0.05722(11) 0.0323(6) Uani d 1 . .
    H H11 1.1217 0.4403 0.0694 0.039 Uiso calc 1 . .
    C C12 0.9594(2) 0.3327(2) 0.08824(11) 0.0309(6) Uani d 1 . .
    H H12 0.9608 0.3679 0.1221 0.037 Uiso calc 1 . .
    C C13 0.1829(2) -0.0605(2) 0.03686(14) 0.0414(7) Uani d 1 . .
    H H13 0.1959 -0.1024 0.0638 0.050 Uiso calc 1 . .
    C C14 0.0811(3) -0.0642(3) 0.03700(18) 0.0579(10) Uani d 1 . .
    H H14 0.0250 -0.1105 0.0624 0.070 Uiso calc 1 . .
    C C15 0.0629(3) 0.0000 0.0000 0.0639(15) Uani d 1 . .
    H H15 -0.0051 0.0000 0.0000 0.077 Uiso calc 1 . .
loop_
    _atom_site_aniso_label
    _atom_site_aniso_U_11
    _atom_site_aniso_U_22
    _atom_site_aniso_U_33
    _atom_site_aniso_U_12
    _atom_site_aniso_U_13
    _atom_site_aniso_U_23
    Ni1 0.01813(17) 0.0145(2) 0.0222(2) 0.00723(11) 0.00093(9) 0.00185(17)
    Cl1 0.0480(4) 0.0269(3) 0.0215(3) 0.0152(3) -0.0012(3) 0.0025(2)
    N1 0.0175(10) 0.0147(13) 0.0210(14) 0.0073(7) -0.0002(6) -0.0003(12)
    N2 0.0200(11) 0.0174(14) 0.0231(15) 0.0087(7) -0.0006(6) -0.0012(13)
    N3 0.0212(10) 0.0172(10) 0.0196(10) 0.0091(9) 0.0005(8) 0.0004(8)
    N4 0.0234(11) 0.0264(11) 0.0231(11) 0.0074(9) 0.0023(9) -0.0022(9)
    N5 0.0247(12) 0.0244(16) 0.0417(19) 0.0122(8) 0.0024(8) 0.0048(15)
    C1 0.0189(11) 0.0155(11) 0.0171(12) 0.0073(9) 0.0013(10) -0.0007(9)
    C2 0.0195(12) 0.0165(12) 0.0194(12) 0.0069(10) 0.0017(10) 0.0010(10)
    C3 0.0220(12) 0.0163(11) 0.0176(11) 0.0095(10) -0.0010(10) -0.0016(10)
    C4 0.0192(13) 0.0189(12) 0.0329(14) 0.0082(10) 0.0026(11) 0.0010(11)
    C5 0.0285(14) 0.0168(12) 0.0393(16) 0.0094(11) 0.0007(13) 0.0016(12)
    C6 0.0345(14) 0.0184(12) 0.0351(14) 0.0166(12) 0.0002(12) -0.0012(11)
    C7 0.0257(13) 0.0237(13) 0.0254(14) 0.0153(11) 0.0025(10) 0.0015(10)
    C8 0.0186(12) 0.0160(12) 0.0241(13) 0.0080(10) -0.0010(10) -0.0004(10)
    C9 0.0228(13) 0.0280(14) 0.0321(15) 0.0075(11) 0.0047(12) -0.0085(12)
    C10 0.0206(14) 0.0381(16) 0.0406(18) 0.0025(12) 0.0078(12) -0.0054(14)
    C11 0.0227(14) 0.0252(15) 0.0332(16) 0.0003(12) -0.0021(12) -0.0018(12)
    C12 0.0319(14) 0.0260(14) 0.0232(13) 0.0057(12) -0.0020(12) -0.0053(11)
    C13 0.0311(16) 0.0357(17) 0.0571(19) 0.0166(15) 0.0107(15) 0.0109(15)
    C14 0.0347(18) 0.057(2) 0.082(3) 0.0222(17) 0.0195(18) 0.013(2)
    C15 0.0362(19) 0.067(4) 0.098(5) 0.0336(18) 0.0005(18) 0.001(4)
_geom_special_details
;
 All esds (except the esd in the dihedral angle between two l.s. planes)
 are estimated using the full covariance matrix.  The cell esds are taken
 into account individually in the estimation of esds in distances, angles
 and torsion angles; correlations between esds in cell parameters are only
 used when they are defined by crystal symmetry.  An approximate (isotropic)
 treatment of cell esds is used for estimating esds involving l.s. planes.
;
loop_
    _geom_bond_atom_site_label_1
    _geom_bond_atom_site_label_2
    _geom_bond_site_symmetry_2
    _geom_bond_distance
    _geom_bond_publ_flag
    Ni1 N1 . 2.008(3) ?
    Ni1 N5 . 2.094(3) ?
    Ni1 N3 8 2.1026(19) ?
    Ni1 N3 . 2.1026(19) ?
    Ni1 Cl1 8 2.4238(6) ?
    Ni1 Cl1 . 2.4238(6) ?
    N1 C1 . 1.334(3) ?
    N1 C1 8 1.334(3) ?
    N2 C2 8 1.340(3) ?
    N2 C2 . 1.340(3) ?
    N3 C7 . 1.332(3) ?
    N3 C3 . 1.353(3) ?
    N4 C12 . 1.332(3) ?
    N4 C8 . 1.338(3) ?
    N5 C13 8 1.337(3) ?
    N5 C13 . 1.337(3) ?
    C1 C2 . 1.403(3) ?
    C1 C3 . 1.488(3) ?
    C2 C8 . 1.489(3) ?
    C3 C4 . 1.382(3) ?
    C4 C5 . 1.377(4) ?
    C4 H4 . 0.9400 ?
    C5 C6 . 1.380(4) ?
    C5 H5 . 0.9400 ?
    C6 C7 . 1.377(4) ?
    C6 H6 . 0.9400 ?
    C7 H7 . 0.9400 ?
    C8 C9 . 1.373(3) ?
    C9 C10 . 1.385(4) ?
    C9 H9 . 0.9400 ?
    C10 C11 . 1.373(4) ?
    C10 H10 . 0.9400 ?
    C11 C12 . 1.380(4) ?
    C11 H11 . 0.9400 ?
    C12 H12 . 0.9400 ?
    C13 C14 . 1.382(4) ?
    C13 H13 . 0.9400 ?
    C14 C15 . 1.362(4) ?
    C14 H14 . 0.9400 ?
    C15 C14 8 1.362(4) ?
    C15 H15 . 0.9400 ?
loop_
    _geom_angle_atom_site_label_1
    _geom_angle_atom_site_label_2
    _geom_angle_atom_site_label_3
    _geom_angle_site_symmetry_1
    _geom_angle_site_symmetry_3
    _geom_angle
    _geom_angle_publ_flag
    N1 Ni1 N5 . . 180.0 ?
    N1 Ni1 N3 . 8 77.97(5) ?
    N5 Ni1 N3 . 8 102.03(5) ?
    N1 Ni1 N3 . . 77.97(5) ?
    N5 Ni1 N3 . . 102.03(5) ?
    N3 Ni1 N3 8 . 155.95(11) ?
    N1 Ni1 Cl1 . 8 87.89(2) ?
    N5 Ni1 Cl1 . 8 92.11(2) ?
    N3 Ni1 Cl1 8 8 87.19(5) ?
    N3 Ni1 Cl1 . 8 91.94(5) ?
    N1 Ni1 Cl1 . . 87.89(2) ?
    N5 Ni1 Cl1 . . 92.11(2) ?
    N3 Ni1 Cl1 8 . 91.93(5) ?
    N3 Ni1 Cl1 . . 87.18(5) ?
    Cl1 Ni1 Cl1 8 . 175.77(4) ?
    C1 N1 C1 . 8 122.5(3) ?
    C1 N1 Ni1 . . 118.76(13) ?
    C1 N1 Ni1 8 . 118.76(13) ?
    C2 N2 C2 8 . 119.7(3) ?
    C7 N3 C3 . . 118.1(2) ?
    C7 N3 Ni1 . . 126.90(16) ?
    C3 N3 Ni1 . . 113.83(15) ?
    C12 N4 C8 . . 117.2(2) ?
    C13 N5 C13 8 . 117.1(4) ?
    C13 N5 Ni1 8 . 121.44(18) ?
    C13 N5 Ni1 . . 121.44(18) ?
    N1 C1 C2 . . 118.0(2) ?
    N1 C1 C3 . . 113.6(2) ?
    C2 C1 C3 . . 128.4(2) ?
    N2 C2 C1 . . 120.2(2) ?
    N2 C2 C8 . . 115.7(2) ?
    C1 C2 C8 . . 124.0(2) ?
    N3 C3 C4 . . 121.6(2) ?
    N3 C3 C1 . . 114.0(2) ?
    C4 C3 C1 . . 124.4(2) ?
    C5 C4 C3 . . 119.1(2) ?
    C5 C4 H4 . . 120.5 ?
    C3 C4 H4 . . 120.5 ?
    C4 C5 C6 . . 119.5(2) ?
    C4 C5 H5 . . 120.3 ?
    C6 C5 H5 . . 120.3 ?
    C7 C6 C5 . . 118.0(2) ?
    C7 C6 H6 . . 121.0 ?
    C5 C6 H6 . . 121.0 ?
    N3 C7 C6 . . 123.4(2) ?
    N3 C7 H7 . . 118.3 ?
    C6 C7 H7 . . 118.3 ?
    N4 C8 C9 . . 123.2(2) ?
    N4 C8 C2 . . 114.9(2) ?
    C9 C8 C2 . . 121.9(2) ?
    C8 C9 C10 . . 118.8(2) ?
    C8 C9 H9 . . 120.6 ?
    C10 C9 H9 . . 120.6 ?
    C11 C10 C9 . . 118.6(2) ?
    C11 C10 H10 . . 120.7 ?
    C9 C10 H10 . . 120.7 ?
    C10 C11 C12 . . 118.7(2) ?
    C10 C11 H11 . . 120.6 ?
    C12 C11 H11 . . 120.6 ?
    N4 C12 C11 . . 123.4(3) ?
    N4 C12 H12 . . 118.3 ?
    C11 C12 H12 . . 118.3 ?
    N5 C13 C14 . . 122.7(3) ?
    N5 C13 H13 . . 118.7 ?
    C14 C13 H13 . . 118.7 ?
    C15 C14 C13 . . 119.4(4) ?
    C15 C14 H14 . . 120.3 ?
    C13 C14 H14 . . 120.3 ?
    C14 C15 C14 8 . 118.6(5) ?
    C14 C15 H15 8 . 120.7 ?
    C14 C15 H15 . . 120.7 ?
loop_
    _geom_torsion_atom_site_label_1
    _geom_torsion_atom_site_label_2
    _geom_torsion_atom_site_label_3
    _geom_torsion_atom_site_label_4
    _geom_torsion_site_symmetry_1
    _geom_torsion_site_symmetry_2
    _geom_torsion_site_symmetry_3
    _geom_torsion_site_symmetry_4
    _geom_torsion
    _geom_torsion_publ_flag
    C1 N1 C1 C2 8 . . . -5.20(15) ?
    Ni1 N1 C1 C2 . . . . 174.80(15) ?
    C1 N1 C1 C3 8 . . . 175.6(2) ?
    Ni1 N1 C1 C3 . . . . -4.4(2) ?
    C2 N2 C2 C1 8 . . . -5.36(16) ?
    C2 N2 C2 C8 8 . . . 173.8(2) ?
    N1 C1 C2 N2 . . . . 10.7(3) ?
    C3 C1 C2 N2 . . . . -170.2(2) ?
    N1 C1 C2 C8 . . . . -168.31(19) ?
    C3 C1 C2 C8 . . . . 10.8(4) ?
    C7 N3 C3 C4 . . . . -5.6(4) ?
    Ni1 N3 C3 C4 . . . . 162.80(19) ?
    C7 N3 C3 C1 . . . . 176.4(2) ?
    Ni1 N3 C3 C1 . . . . -15.3(3) ?
    N1 C1 C3 N3 . . . . 13.1(3) ?
    C2 C1 C3 N3 . . . . -166.0(2) ?
    N1 C1 C3 C4 . . . . -164.9(2) ?
    C2 C1 C3 C4 . . . . 16.0(4) ?
    N3 C3 C4 C5 . . . . 4.8(4) ?
    C1 C3 C4 C5 . . . . -177.3(2) ?
    C3 C4 C5 C6 . . . . -0.2(4) ?
    C4 C5 C6 C7 . . . . -3.4(4) ?
    C3 N3 C7 C6 . . . . 1.8(4) ?
    Ni1 N3 C7 C6 . . . . -164.88(19) ?
    C5 C6 C7 N3 . . . . 2.6(4) ?
    C12 N4 C8 C9 . . . . 0.2(4) ?
    C12 N4 C8 C2 . . . . -179.4(2) ?
    N2 C2 C8 N4 . . . . -125.1(2) ?
    C1 C2 C8 N4 . . . . 54.0(3) ?
    N2 C2 C8 C9 . . . . 55.3(3) ?
    C1 C2 C8 C9 . . . . -125.6(3) ?
    N4 C8 C9 C10 . . . . -1.4(4) ?
    C2 C8 C9 C10 . . . . 178.1(3) ?
    C8 C9 C10 C11 . . . . 1.3(5) ?
    C9 C10 C11 C12 . . . . 0.1(5) ?
    C8 N4 C12 C11 . . . . 1.3(4) ?
    C10 C11 C12 N4 . . . . -1.4(5) ?
    C13 N5 C13 C14 8 . . . 1.5(3) ?
    Ni1 N5 C13 C14 . . . . -178.5(3) ?
    N5 C13 C14 C15 . . . . -3.1(5) ?
    C13 C14 C15 C14 . . . 8 1.5(3) ?
loop_
    _geom_hbond_atom_site_label_D
    _geom_hbond_atom_site_label_H
    _geom_hbond_atom_site_label_A
    _geom_hbond_site_symmetry_A
    _geom_hbond_distance_DH
    _geom_hbond_distance_HA
    _geom_hbond_distance_DA
    _geom_hbond_angle_DHA
    C6 H6 Cl1 6 0.94 2.78 3.513(3) 135.8
    C10 H10 N4 5_664 0.94 2.46 3.360(3) 160.5
    C12 H12 Cl1 2_655 0.94 2.71 3.602(3) 159.5
    C13 H13 Cl1 8 0.94 2.68 3.261(3) 120.8
_shelx_space_group_comment
;
The symmetry employed for this shelxl refinement is uniquely defined
by the following loop, which should always be used as a source of
symmetry information in preference to the above space-group names.
They are only intended as comments.
;
_shelx_estimated_absorpt_T_min     0.868
_shelx_estimated_absorpt_T_max     0.935
_shelx_hkl_file
;
  -2   1   0   23.66    0.68
  -2   1   0   21.38    0.66
  -2   1   0   22.20    0.63
   1  -2   0   24.33    0.66
   1  -2   0   22.70    0.64
   1   1   0   22.26    0.58
   1   1   0   21.42    0.59
   1   1   0   21.84    0.66
   1   1   0   21.65    0.64
   1   1   0   22.48    0.64
   1   1   0   23.21    0.59
  -2   1   0   22.99    0.63
  -2   1   0   20.52    0.63
  -1  -1   0   22.13    0.60
  -1  -1   0   23.05    0.67
  -1  -1   0   23.50    0.65
   2  -1   0   21.82    0.62
  -1   2   0   23.00    0.64
  -1   2   0   22.35    0.64
  -1   2   0   23.38    0.66
   2  -1   0   22.18    0.67
   2  -1   0   23.79    0.65
   2  -1   0   21.78    0.66
  -2   2   0   13.80    0.44
   2   0   0   13.77    0.36
   0  -2   0   12.75    0.45
   0  -2   0   14.01    0.40
   0  -2   0   13.48    0.44
   2   0   0   12.69    0.44
  -2   2   0   13.22    0.47
   2   0   0   13.08    0.43
  -2   2   0   13.38    0.46
  -2   2   0   13.62    0.38
   2   0   0   14.18    0.46
  -2   2   0   13.29    0.46
   2   0   0   12.23    0.43
   0   2   0   12.94    0.45
   0   2   0   14.02    0.39
   0   2   0   12.03    0.42
   2  -2   0   13.67    0.47
   2  -2   0   13.03    0.47
   0   2   0   14.05    0.44
   0   2   0   13.47    0.40
  -2   0   0   13.97    0.45
   0   2   0   13.53    0.44
  -2   0   0   12.93    0.43
  -2   0   0   13.98    0.46
   2  -3   0    9.58    0.41
   1   2   0    9.05    0.29
   2  -3   0    9.60    0.41
   1   2   0    9.41    0.33
  -3   1   0    9.47    0.41
   2  -3   0    9.94    0.37
  -3   1   0    9.10    0.38
  -3   1   0    9.49    0.38
  -3   1   0    9.67    0.38
  -3   1   0    9.13    0.33
   1   2   0    9.27    0.36
   1   2   0    9.49    0.32
   1   2   0    9.07    0.39
   2  -3   0    9.20    0.39
  -2   3   0    9.17    0.39
  -2   3   0    9.47    0.36
  -1  -2   0    9.23    0.40
  -1  -2   0    9.24    0.37
  -1  -2   0    9.85    0.34
  -2   3   0    8.96    0.39
   3  -1   0    9.28    0.40
   3  -1   0    9.19    0.37
   3  -1   0    8.59    0.37
   3  -1   0    9.30    0.33
  -1  -2   0    9.31    0.29
   3  -1   0    9.16    0.41
  -2   3   0    9.42    0.41
   1  -3   0    9.29    0.37
   1  -3   0    8.51    0.38
   1  -3   0    8.91    0.37
   2   1   0    9.29    0.36
  -3   2   0    8.95    0.42
  -3   2   0    9.30    0.41
   2   1   0    9.97    0.33
   1  -3   0    9.18    0.35
  -3   2   0    9.63    0.38
   2   1   0    9.84    0.40
   2   1   0    9.08    0.38
   2   1   0    8.86    0.37
  -3   2   0    9.23    0.34
   1  -3   0    9.20    0.39
   2   1   0    9.09    0.32
  -3   2   0    9.41    0.38
  -1   3   0    9.35    0.35
  -1   3   0    9.57    0.40
   3  -2   0    8.78    0.37
  -2  -1   0   10.05    0.38
  -1   3   0    9.47    0.36
   3  -2   0    9.55    0.42
  -1   3   0    9.45    0.29
  -1   3   0    9.36    0.36
  -2  -1   0    8.84    0.31
  -2  -1   0    8.95    0.32
  -2  -1   0    8.78    0.38
   3  -2   0    9.59    0.39
   3  -2   0    8.96    0.41
   3  -2   0    9.88    0.35
   0  -3   0  187.51    4.53
   0  -3   0  179.01    4.46
   3   0   0  183.94    4.51
  -3   3   0  186.62    4.43
  -3   3   0  172.29    4.52
  -3   3   0  189.41    4.57
   3   0   0  186.30    4.56
   0  -3   0  186.42    4.44
   3   0   0  186.27    4.56
   3   0   0  183.46    4.53
   3   0   0  186.32    4.40
  -3   3   0  181.61    4.59
   0  -3   0  182.46    4.56
  -3   3   0  186.61    4.58
   0  -3   0  186.12    4.53
   0   3   0  186.11    4.52
   3  -3   0  176.85    4.59
   0   3   0  176.11    4.47
  -3   0   0  179.83    4.54
   0   3   0  187.80    4.57
  -3   0   0  193.74    4.54
  -3   0   0  182.21    4.50
  -3   0   0  182.57    4.49
  -3   0   0  182.79    4.55
   0   3   0  182.70    4.44
   3  -3   0  179.55    4.56
   0   3   0  184.38    4.47
   0   3   0  176.64    4.52
   3  -3   0  186.38    4.59
   1   3   0   11.14    0.46
   1   3   0   11.21    0.45
  -4   1   0   11.67    0.51
   3  -4   0   11.79    0.52
   3  -4   0   11.82    0.46
   3  -4   0   10.95    0.50
   3  -4   0   11.42    0.50
  -4   1   0   10.91    0.46
   1   3   0   11.17    0.42
   1   3   0   11.06    0.35
   1   3   0   11.23    0.39
   1   3   0   10.80    0.50
  -4   1   0   11.30    0.48
  -4   1   0   11.35    0.47
  -4   1   0   11.36    0.39
   4  -1   0   11.46    0.39
  -1  -3   0   11.43    0.43
   4  -1   0   10.19    0.48
   4  -1   0   11.15    0.47
   4  -1   0   10.96    0.47
  -1  -3   0   11.19    0.35
  -1  -3   0   10.74    0.50
  -3   4   0   11.71    0.51
   4  -1   0   10.79    0.50
  -3   4   0   11.93    0.52
  -1  -3   0   11.15    0.45
  -3   4   0   11.04    0.49
  -4   2   0    2.88    0.23
   2   2   0    2.79    0.16
   2   2   0    2.77    0.17
  -4   2   0    2.76    0.22
   2   2   0    3.17    0.24
   2  -4   0    3.01    0.23
   2   2   0    2.83    0.23
   2   2   0    2.94    0.16
  -4   2   0    2.95    0.28
   2  -4   0    2.90    0.23
  -4   2   0    2.63    0.21
   2   2   0    2.63    0.24
   2  -4   0    2.88    0.25
   2  -4   0    2.89    0.24
  -4   2   0    2.64    0.11
   2  -4   0    3.20    0.26
  -4   2   0    2.98    0.25
  -2  -2   0    2.81    0.23
  -2  -2   0    2.93    0.24
   4  -2   0    2.72    0.26
   4  -2   0    2.69    0.26
  -2  -2   0    2.58    0.15
  -2  -2   0    2.88    0.18
  -2  -2   0    2.87    0.26
   4  -2   0    2.76    0.22
  -2   4   0    2.87    0.27
  -2   4   0    2.81    0.23
  -2   4   0    2.81    0.22
  -2   4   0    2.74    0.22
   4  -2   0    2.79    0.25
   4  -2   0    2.76    0.22
  -2   4   0    2.94    0.11
  -4   3   0   11.29    0.51
   3   1   0   11.58    0.49
  -4   3   0   11.01    0.47
  -4   3   0   11.81    0.54
  -4   3   0   11.06    0.41
  -4   3   0   11.93    0.49
   1  -4   0   11.17    0.42
   1  -4   0   11.34    0.47
   1  -4   0   11.67    0.48
   3   1   0   11.78    0.47
   1  -4   0   10.78    0.49
   3   1   0   11.39    0.42
   3   1   0   10.56    0.48
   1  -4   0   11.56    0.45
   3   1   0   11.28    0.47
   3   1   0   11.11    0.41
  -3  -1   0   10.63    0.39
   4  -3   0   10.66    0.47
  -1   4   0   11.00    0.42
  -1   4   0   11.73    0.44
  -1   4   0   11.43    0.37
  -1   4   0   10.57    0.45
  -1   4   0   11.48    0.49
   4  -3   0   12.10    0.54
   4  -3   0   11.06    0.52
  -3  -1   0   11.33    0.41
  -3  -1   0   11.15    0.49
   4  -3   0   11.81    0.49
  -1   4   0   11.10    0.49
  -3  -1   0   11.32    0.44
  -3  -1   0   11.37    0.47
   0  -4   0    1.90    0.23
   0  -4   0    1.92    0.15
  -4   4   0    1.87    0.25
  -4   4   0    2.03    0.16
   0  -4   0    2.17    0.19
   4   0   0    1.61    0.22
   0  -4   0    1.97    0.22
   4   0   0    2.12    0.24
  -4   4   0    1.98    0.25
  -4   4   0    2.01    0.27
   4   0   0    1.96    0.21
   4   0   0    2.21    0.22
   0  -4   0    1.84    0.24
   4   0   0    2.01    0.13
  -4   4   0    1.97    0.22
  -4   0   0    2.00    0.19
   4  -4   0    2.01    0.27
  -4   0   0    1.74    0.23
   0   4   0    1.98    0.22
   0   4   0    1.76    0.23
   0   4   0    1.78    0.22
   0   4   0    2.20    0.18
   4  -4   0    2.15    0.27
   4  -4   0    2.18    0.25
   0   4   0    2.16    0.17
  -4   0   0    2.09    0.24
  -4   0   0    1.83    0.19
  -4   0   0    2.01    0.21
   0   4   0    1.93    0.18
   1   4   0    9.95    0.35
  -5   1   0    9.68    0.47
   4  -5   0   10.50    0.54
   4  -5   0   10.21    0.54
   1   4   0   10.38    0.45
  -5   1   0   10.01    0.38
  -5   1   0   10.58    0.53
   4  -5   0   10.02    0.47
   1   4   0   10.46    0.48
   1   4   0   10.18    0.39
  -5   1   0    9.81    0.47
  -5   1   0    9.72    0.49
   1   4   0    9.19    0.50
   4  -5   0   10.24    0.53
   1   4   0   10.36    0.44
  -4   5   0    9.64    0.50
  -1  -4   0    9.77    0.35
   5  -1   0    9.47    0.52
   5  -1   0    9.59    0.50
   5  -1   0    9.87    0.49
  -4   5   0    9.93    0.53
  -1  -4   0    9.79    0.44
  -4   5   0    9.71    0.48
  -4   5   0   10.27    0.54
  -1  -4   0    9.67    0.45
   5  -1   0   10.21    0.49
  -4   5   0   10.52    0.32
  -1  -4   0   10.22    0.53
   5  -1   0   10.02    0.39
   2   3   0   24.16    0.68
   2   3   0   23.47    0.72
   2   3   0   24.32    0.72
   2   3   0   23.95    0.87
  -5   2   0   23.74    0.82
  -5   2   0   24.10    0.83
   2   3   0   24.85    0.83
   2   3   0   23.44    0.82
   3  -5   0   24.09    0.86
  -5   2   0   24.72    0.77
   3  -5   0   25.36    0.89
   3  -5   0   23.59    0.87
  -5   2   0   24.56    0.90
   3  -5   0   25.06    0.82
  -5   2   0   24.66    0.87
  -3   5   0   24.31    0.81
  -2  -3   0   23.60    0.81
  -3   5   0   24.43    0.89
  -3   5   0   25.03    0.86
   5  -2   0   23.66    0.90
   5  -2   0   24.66    0.83
   5  -2   0   23.73    0.77
  -2  -3   0   23.79    0.88
   5  -2   0   23.28    0.83
  -3   5   0   23.31    0.84
   5  -2   0   23.82    0.88
  -2  -3   0   24.74    0.68
  -5   3   0   24.91    0.84
  -5   3   0   23.60    0.66
   3   2   0   25.10    0.86
   2  -5   0   24.06    0.83
   3   2   0   24.32    0.87
   3   2   0   24.77    0.80
   3   2   0   23.50    0.72
  -5   3   0   24.18    0.81
   2  -5   0   23.63    0.84
  -5   3   0   23.40    0.87
   3   2   0   23.04    0.73
   3   2   0   25.23    0.67
  -5   3   0   24.75    0.79
   2  -5   0   23.38    0.86
   2  -5   0   24.03    0.82
   2  -5   0   23.08    0.80
   3   2   0   22.87    0.82
  -5   3   0   24.28    0.91
   5  -3   0   24.50    0.90
  -3  -2   0   24.26    0.73
  -2   5   0   24.23    0.65
  -2   5   0   24.57    0.82
   5  -3   0   24.97    0.83
  -2   5   0   24.86    0.82
   5  -3   0   24.64    0.85
  -3  -2   0   23.34    0.71
  -2   5   0   22.15    0.79
  -2   5   0   24.56    0.87
   5  -3   0   23.50    0.91
  -3  -2   0   23.39    0.82
   5  -3   0   23.84    0.79
  -3  -2   0   23.71    0.84
   1  -5   0   10.64    0.43
  -5   4   0   10.08    0.53
  -5   4   0   10.14    0.49
   4   1   0    9.85    0.30
   4   1   0    9.69    0.50
   4   1   0    9.77    0.48
   4   1   0    9.64    0.47
  -5   4   0   10.99    0.52
  -5   4   0   10.31    0.41
   1  -5   0    9.62    0.48
   1  -5   0    9.83    0.50
   1  -5   0   10.91    0.47
  -5   4   0   10.54    0.56
   1  -5   0   10.07    0.51
   4   1   0    9.88    0.43
  -4  -1   0   10.52    0.53
   5  -4   0    9.50    0.54
  -4  -1   0   10.08    0.42
  -1   5   0   10.09    0.50
  -4  -1   0    9.78    0.48
  -1   5   0   10.24    0.38
  -1   5   0    9.89    0.47
  -1   5   0   10.33    0.44
   5  -4   0   10.07    0.55
  -4  -1   0    9.50    0.46
  -4  -1   0    9.90    0.41
   5  -4   0   10.69    0.51
  -1   5   0   10.86    0.52
  -1   5   0   10.10    0.42
   5  -4   0    9.39    0.49
   0  -5   0   95.41    2.76
  -5   5   0  107.10    2.79
   5   0   0  105.03    2.52
  -5   5   0  100.20    2.73
   0  -5   0   99.83    2.71
   5   0   0  105.31    2.48
   5   0   0  104.22    2.78
   5   0   0  103.67    2.73
  -5   5   0  102.44    2.55
   0  -5   0  100.55    2.61
  -5   5   0  104.07    2.81
  -5   5   0  101.25    2.82
   5   0   0   98.41    2.70
   5   0   0  101.27    2.77
  -5   0   0  102.05    2.68
   5  -5   0   99.97    2.84
   0   5   0  104.15    2.61
   0   5   0   99.48    2.71
   0   5   0  103.99    2.64
   5  -5   0  103.38    2.84
   5  -5   0  100.32    2.68
   5  -5   0   96.07    2.76
   0   5   0  103.55    2.70
   0   5   0  101.83    2.79
  -5   0   0   99.49    2.75
  -5   0   0  100.77    2.66
  -5   0   0  100.54    2.74
  -5   0   0   99.75    2.72
   0   5   0  104.27    2.57
  -6   1   0    6.49    0.45
  -6   1   0    5.94    0.42
  -6   1   0    6.21    0.40
  -6   1   0    6.61    0.47
   5  -6   0    6.57    0.51
   5  -6   0    6.57    0.42
   1   5   0    7.13    0.41
   5  -6   0    6.72    0.49
   1   5   0    6.35    0.29
   1   5   0    6.75    0.42
   1   5   0    6.24    0.47
   1   5   0    6.07    0.39
   5  -6   0    6.95    0.50
   1   5   0    6.37    0.33
   1   5   0    6.33    0.39
  -1  -5   0    6.39    0.40
  -5   6   0    6.40    0.50
   6  -1   0    6.81    0.33
  -5   6   0    7.03    0.44
  -5   6   0    6.93    0.48
   6  -1   0    6.29    0.46
   6  -1   0    6.13    0.44
  -5   6   0    6.16    0.48
  -1  -5   0    6.47    0.29
  -1  -5   0    5.54    0.46
  -5   6   0    6.38    0.26
  -1  -5   0    6.54    0.39
   6  -1   0    5.96    0.44
   6  -1   0    6.82    0.45
  -6   2   0   17.24    0.71
   2   4   0   17.47    0.59
  -6   2   0   17.72    0.72
   4  -6   0   17.35    0.75
   4  -6   0   17.96    0.70
   2   4   0   16.79    0.71
   4  -6   0   17.42    0.77
   2   4   0   17.17    0.76
   2   4   0   17.64    0.60
  -6   2   0   17.21    0.62
   2   4   0   17.40    0.61
  -6   2   0   17.70    0.79
   4  -6   0   18.63    0.80
   2   4   0   16.69    0.53
  -6   2   0   17.04    0.72
   2   4   0   17.58    0.70
  -2  -4   0   17.14    0.75
  -4   6   0   17.86    0.75
   6  -2   0   16.62    0.70
  -4   6   0   17.11    0.68
   6  -2   0   16.14    0.70
  -2  -4   0   16.28    0.68
   6  -2   0   16.47    0.75
  -2  -4   0   16.79    0.53
  -4   6   0   16.94    0.74
   6  -2   0   17.57    0.63
   6  -2   0   17.15    0.78
  -4   6   0   17.08    0.77
   3  -6   0   87.65    2.43
   3  -6   0   88.67    2.46
  -6   3   0   83.43    2.35
  -6   3   0   83.99    2.41
   3  -6   0   85.12    2.48
  -6   3   0   91.82    2.50
  -6   3   0   88.48    2.15
  -6   3   0   93.71    2.41
   3   3   0   84.64    2.24
   3   3   0   86.08    2.49
   3   3   0   89.07    2.44
   3   3   0   90.45    2.23
   3   3   0   90.60    2.30
   3  -6   0   84.42    2.43
  -6   3   0   89.01    2.54
   3   3   0   90.14    2.42
   3  -6   0   89.62    2.42
   6  -3   0   86.66    2.40
  -3   6   0   89.86    2.43
  -3   6   0   91.38    2.50
  -3  -3   0   87.81    2.42
  -3   6   0   91.19    2.43
  -3  -3   0   89.23    2.24
  -3   6   0   88.39    2.15
  -3   6   0   88.66    2.40
   6  -3   0   91.03    2.45
   6  -3   0   90.30    2.39
   6  -3   0   87.80    2.51
   6  -3   0   85.25    2.53
  -3  -3   0   89.67    2.29
   2  -6   0   17.67    0.75
  -6   4   0   17.27    0.65
   4   2   0   17.04    0.68
   4   2   0   17.91    0.62
   2  -6   0   17.09    0.70
   4   2   0   17.32    0.50
   2  -6   0   16.76    0.66
   2  -6   0   17.77    0.70
   4   2   0   17.37    0.61
   4   2   0   17.11    0.70
   4   2   0   17.21    0.75
   2  -6   0   16.02    0.73
  -6   4   0   17.03    0.76
  -6   4   0   16.81    0.53
  -6   4   0   17.71    0.71
  -6   4   0   16.59    0.70
  -6   4   0   16.19    0.77
   4   2   0   17.34    0.74
  -4  -2   0   16.48    0.70
  -4  -2   0   16.80    0.73
   6  -4   0   18.10    0.81
  -2   6   0   16.29    0.66
  -2   6   0   17.12    0.66
  -4  -2   0   16.39    0.63
   6  -4   0   16.34    0.71
   6  -4   0   16.24    0.79
  -2   6   0   16.83    0.68
  -4  -2   0   16.68    0.60
  -2   6   0   17.26    0.53
   6  -4   0   16.93    0.70
  -2   6   0   16.95    0.74
  -4  -2   0   16.87    0.58
  -6   5   0    6.20    0.51
   1  -6   0    6.72    0.45
   1  -6   0    6.14    0.44
   5   1   0    6.35    0.23
  -6   5   0    6.32    0.47
   5   1   0    6.62    0.44
  -6   5   0    5.96    0.43
  -6   5   0    6.47    0.46
   1  -6   0    6.24    0.35
   1  -6   0    6.33    0.38
   5   1   0    6.22    0.43
   5   1   0    6.63    0.39
   1  -6   0    6.46    0.45
  -6   5   0    6.33    0.35
   5   1   0    6.08    0.42
   6  -5   0    6.43    0.51
  -1   6   0    6.24    0.36
  -1   6   0    5.75    0.40
  -5  -1   0    6.73    0.47
  -5  -1   0    6.25    0.43
  -5  -1   0    6.17    0.41
  -5  -1   0    6.12    0.35
  -1   6   0    6.27    0.32
   6  -5   0    6.67    0.46
  -1   6   0    7.00    0.48
  -5  -1   0    6.80    0.37
  -1   6   0    6.53    0.45
   6  -5   0    6.42    0.50
   6  -5   0    6.31    0.44
  -1   6   0    6.16    0.35
  -6   6   0   41.71    1.35
   6   0   0   40.02    1.37
   6   0   0   40.85    1.10
   6   0   0   40.60    1.04
  -6   6   0   39.74    1.13
  -6   6   0   40.92    1.44
   0  -6   0   40.57    1.17
   6   0   0   39.39    1.36
   6   0   0   40.65    1.31
   0  -6   0   40.58    1.38
   6   0   0   40.86    1.33
  -6   6   0   40.28    1.41
  -6   6   0   40.44    1.38
   0  -6   0   41.24    1.21
   0  -6   0   41.13    1.33
   6  -6   0   40.77    1.44
   0   6   0   40.54    1.19
   0   6   0   41.03    1.16
   0   6   0   41.45    1.40
   6  -6   0   38.83    1.28
   6  -6   0   40.73    1.40
  -6   0   0   42.24    1.27
   6  -6   0   39.97    1.44
   0   6   0   41.51    1.33
  -6   0   0   39.14    1.31
   0   6   0   42.65    1.31
  -6   0   0   40.14    1.34
  -6   0   0   40.81    1.27
   0   6   0   40.65    1.22
  -6   0   0   41.26    1.38
   1   6   0   12.96    0.65
   1   6   0   12.41    0.60
   6  -7   0   12.81    0.73
   6  -7   0   11.76    0.74
   1   6   0   12.49    0.71
   6  -7   0   12.81    0.64
   1   6   0   12.82    0.53
  -7   1   0   13.10    0.62
  -7   1   0   13.82    0.67
  -7   1   0   12.91    0.70
  -7   1   0   13.45    0.72
  -7   1   0   12.74    0.64
   1   6   0   12.62    0.47
   6  -7   0   13.86    0.75
   1   6   0   12.88    0.53
   1   6   0   13.40    0.61
  -1  -6   0   12.94    0.63
   7  -1   0   12.30    0.70
  -1  -6   0   13.04    0.73
  -6   7   0   13.43    0.67
   7  -1   0   12.29    0.68
   7  -1   0   13.33    0.50
  -1  -6   0   12.94    0.47
  -6   7   0   12.12    0.73
  -1  -6   0   12.11    0.53
   7  -1   0   13.30    0.69
  -6   7   0   13.39    0.71
  -1  -6   0   12.36    0.59
  -6   7   0   12.85    0.43
   7  -1   0   13.54    0.68
  -6   7   0   13.02    0.72
   2   5   0   53.06    1.43
  -7   2   0   52.59    1.75
   2   5   0   56.43    1.51
   5  -7   0   54.39    1.76
  -7   2   0   54.83    1.69
   2   5   0   57.63    1.69
   2   5   0   53.87    1.75
  -7   2   0   54.66    1.51
   5  -7   0   55.22    1.77
   5  -7   0   55.08    1.66
   2   5   0   53.27    1.54
   2   5   0   53.75    1.52
   2   5   0   53.07    1.64
  -7   2   0   55.01    1.70
  -7   2   0   54.17    1.67
   5  -7   0   56.63    1.78
   2   5   0   54.86    1.68
   7  -2   0   54.41    1.79
  -5   7   0   54.90    1.75
  -2  -5   0   54.43    1.75
  -2  -5   0   54.13    1.63
   7  -2   0   52.38    1.72
  -5   7   0   52.43    1.73
  -5   7   0   56.12    1.34
  -2  -5   0   55.47    1.51
   7  -2   0   51.31    1.68
  -2  -5   0   53.31    1.43
  -2  -5   0   52.82    1.57
   7  -2   0   53.52    1.69
  -5   7   0   58.75    1.76
   7  -2   0   53.38    1.55
  -7   3   0    6.07    0.47
  -7   3   0    6.65    0.55
   3   4   0    6.99    0.36
   4  -7   0    7.33    0.47
   3   4   0    6.88    0.32
   3   4   0    6.45    0.45
  -7   3   0    6.41    0.45
   4  -7   0    7.70    0.50
   3   4   0    7.16    0.47
   4  -7   0    6.90    0.53
  -7   3   0    7.01    0.46
  -7   3   0    7.07    0.41
   4  -7   0    6.73    0.47
   4  -7   0    6.58    0.51
   3   4   0    7.14    0.46
   3   4   0    7.06    0.36
   3   4   0    6.42    0.49
  -3  -4   0    6.82    0.30
  -3  -4   0    6.87    0.48
  -4   7   0    7.84    0.49
   7  -3   0    7.09    0.55
   7  -3   0    7.67    0.43
   7  -3   0    7.14    0.48
   7  -3   0    7.05    0.47
   7  -3   0    6.87    0.53
  -4   7   0    7.53    0.44
  -4   7   0    7.03    0.54
  -7   4   0    7.27    0.52
  -7   4   0    6.49    0.54
  -7   4   0    7.32    0.45
   3  -7   0    7.18    0.46
   4   3   0    6.74    0.48
  -7   4   0    6.57    0.26
   3  -7   0    7.79    0.50
   4   3   0    7.13    0.35
   4   3   0    6.97    0.30
   4   3   0    7.19    0.43
   3  -7   0    6.49    0.50
  -7   4   0    7.14    0.47
   3  -7   0    7.26    0.50
  -7   4   0    7.29    0.46
   4   3   0    6.51    0.50
   3  -7   0    7.18    0.46
   4   3   0    6.99    0.37
   4   3   0    6.77    0.47
  -4  -3   0    7.00    0.37
  -3   7   0    6.82    0.26
   7  -4   0    6.51    0.54
  -3   7   0    6.56    0.44
  -4  -3   0    7.20    0.34
  -3   7   0    6.89    0.52
  -3   7   0    6.33    0.44
  -4  -3   0    6.98    0.49
   7  -4   0    7.20    0.49
   7  -4   0    7.70    0.47
  -3   7   0    6.48    0.45
   7  -4   0    7.43    0.59
  -4  -3   0    6.42    0.47
   5   2   0   53.80    1.55
   5   2   0   55.94    1.34
  -7   5   0   55.17    1.68
   5   2   0   54.92    1.74
   2  -7   0   54.40    1.64
   2  -7   0   54.36    1.70
   5   2   0   53.38    1.65
  -7   5   0   54.33    1.75
   5   2   0   53.22    1.70
  -7   5   0   52.86    1.44
  -7   5   0   53.46    1.66
   2  -7   0   52.61    1.71
  -7   5   0   53.77    1.79
   2  -7   0   52.66    1.66
   5   2   0   55.38    1.36
   2  -7   0   53.38    1.59
  -7   5   0   54.49    1.56
   5   2   0   53.44    1.65
  -5  -2   0   53.94    1.67
   7  -5   0   51.30    1.67
  -5  -2   0   54.49    1.54
  -5  -2   0   54.40    1.71
  -5  -2   0   54.21    1.52
   7  -5   0   55.81    1.83
  -2   7   0   52.22    1.68
  -2   7   0   52.90    1.64
  -2   7   0   54.84    1.59
  -5  -2   0   53.76    1.59
   7  -5   0   53.53    1.69
  -2   7   0   56.55    1.62
  -2   7   0   53.79    1.44
   7  -5   0   50.78    1.77
   6   1   0   13.26    0.67
   1  -7   0   13.32    0.69
   6   1   0   13.30    0.62
   1  -7   0   12.84    0.55
  -7   6   0   13.55    0.73
   1  -7   0   12.41    0.60
  -7   6   0   13.24    0.70
   6   1   0   12.67    0.45
   6   1   0   13.41    0.71
  -7   6   0   13.21    0.54
   6   1   0   13.92    0.70
   6   1   0   12.73    0.40
  -7   6   0   12.51    0.74
  -7   6   0   12.87    0.67
   1  -7   0   13.98    0.73
   1  -7   0   12.51    0.65
   6   1   0   13.21    0.71
  -1   7   0   12.59    0.56
   7  -6   0   12.32    0.77
  -6  -1   0   12.63    0.64
  -1   7   0   12.02    0.65
   7  -6   0   13.16    0.77
  -6  -1   0   13.67    0.58
  -6  -1   0   13.12    0.70
  -1   7   0   12.63    0.55
  -1   7   0   11.94    0.64
  -1   7   0   14.32    0.72
  -6  -1   0   12.50    0.56
  -1   7   0   13.20    0.53
   7  -6   0   12.87    0.71
  -6  -1   0   13.28    0.68
   7   0   0   22.18    0.98
   0  -7   0   21.98    0.80
   7   0   0   21.72    0.94
  -7   7   0   22.57    0.72
  -7   7   0   22.45    0.93
   0  -7   0   22.13    0.76
   7   0   0   22.04    0.61
  -7   7   0   22.95    1.01
   7   0   0   22.43    0.92
   7   0   0   23.33    0.99
  -7   7   0   20.74    1.02
   0  -7   0   23.26    1.00
   7   0   0   22.76    0.69
   0  -7   0   22.71    0.94
  -7   7   0   22.93    1.01
  -7   0   0   21.74    0.86
   0   7   0   20.87    0.80
   0   7   0   22.54    0.75
   7  -7   0   21.96    0.90
   0   7   0   22.74    1.00
   7  -7   0   22.33    0.99
  -7   0   0   23.00    0.97
  -7   0   0   23.61    0.94
   0   7   0   22.39    0.83
   0   7   0   21.70    0.89
  -7   0   0   22.77    0.96
  -7   0   0   23.25    0.87
   7  -7   0   22.15    1.03
   0   7   0   23.01    0.93
   7  -7   0   23.67    1.09
   7  -8   0    0.80    0.26
   1   7   0    1.12    0.32
   1   7   0    0.91    0.18
   1   7   0    0.75    0.17
  -8   1   0    0.80    0.25
   7  -8   0    0.67    0.32
   1   7   0    0.90    0.24
   7  -8   0    0.85    0.30
   1   7   0    0.99    0.16
   1   7   0    0.81    0.22
   7  -8   0    0.94    0.26
  -8   1   0    0.79    0.25
  -8   1   0    1.26    0.28
   1   7   0    0.58    0.22
  -8   1   0    0.62    0.27
  -8   1   0    0.79    0.26
   8  -1   0    0.55    0.27
  -1  -7   0    0.99    0.27
  -1  -7   0    0.77    0.27
   8  -1   0    0.80    0.15
  -1  -7   0    0.75    0.20
  -1  -7   0    1.18    0.16
  -7   8   0    0.86    0.31
  -7   8   0    0.98    0.30
   8  -1   0    0.55    0.26
  -1  -7   0    0.89    0.23
  -7   8   0    0.89    0.14
  -7   8   0    0.93    0.28
  -7   8   0    1.48    0.32
   8  -1   0    0.56    0.27
   8  -1   0    0.85    0.28
   2   6   0    3.75    0.38
   2   6   0    3.69    0.36
  -8   2   0    4.25    0.41
   6  -8   0    3.83    0.49
   6  -8   0    3.70    0.52
   2   6   0    4.16    0.31
   2   6   0    3.82    0.47
   6  -8   0    4.17    0.43
  -8   2   0    3.90    0.31
   2   6   0    3.41    0.25
   2   6   0    3.58    0.41
   2   6   0    3.97    0.45
   6  -8   0    3.64    0.45
  -8   2   0    3.90    0.39
   2   6   0    3.91    0.31
  -8   2   0    3.54    0.44
  -8   2   0    4.54    0.53
  -2  -6   0    3.70    0.29
   8  -2   0    3.91    0.44
  -6   8   0    4.40    0.45
   8  -2   0    4.06    0.49
  -2  -6   0    3.54    0.24
  -6   8   0    3.82    0.50
  -6   8   0    3.92    0.43
   8  -2   0    3.37    0.44
  -2  -6   0    4.28    0.51
   8  -2   0    4.11    0.32
  -6   8   0    4.01    0.51
  -2  -6   0    4.38    0.43
  -6   8   0    4.00    0.16
   8  -2   0    3.29    0.47
   3   5   0    0.03    0.18
  -8   3   0   -0.08    0.19
   5  -8   0    0.29    0.20
  -8   3   0    0.06    0.18
   3   5   0    0.11    0.19
   3   5   0   -0.05    0.12
   5  -8   0    0.10    0.22
   3   5   0   -0.06    0.20
  -8   3   0    0.13    0.14
   5  -8   0   -0.33    0.18
   3   5   0    0.17    0.13
  -8   3   0    0.02    0.17
  -8   3   0    0.26    0.26
   3   5   0    0.03    0.10
   3   5   0    0.13    0.10
   5  -8   0    0.13    0.20
  -3  -5   0    0.16    0.19
   8  -3   0   -0.13    0.19
  -3  -5   0   -0.03    0.18
  -5   8   0    0.19    0.18
  -5   8   0    0.11    0.17
  -3  -5   0   -0.05    0.11
   8  -3   0   -0.04    0.13
   8  -3   0   -0.04    0.21
   8  -3   0   -0.07    0.20
  -3  -5   0    0.16    0.10
   8  -3   0   -0.05    0.20
  -5   8   0    0.23    0.26
   4   4   0    0.30    0.22
  -8   4   0    0.67    0.21
   4   4   0    0.81    0.23
   4   4   0    0.66    0.15
   4   4   0    0.62    0.14
   4   4   0    0.50    0.21
  -8   4   0    0.46    0.19
   4  -8   0    0.61    0.21
   4  -8   0    0.53    0.25
  -8   4   0    0.87    0.26
   4  -8   0    0.81    0.24
  -8   4   0    1.06    0.32
  -8   4   0    0.65    0.08
   4   4   0    0.75    0.16
  -8   4   0    0.46    0.18
   4  -8   0    0.54    0.25
   4  -8   0    0.11    0.19
  -4   8   0    0.68    0.26
  -4   8   0    0.85    0.23
  -4  -4   0    0.41    0.24
  -4   8   0    0.72    0.19
  -4  -4   0    0.66    0.16
  -4   8   0    0.51    0.22
   8  -4   0    0.83    0.31
  -4  -4   0    0.72    0.14
   8  -4   0    0.70    0.19
   8  -4   0    0.91    0.28
   8  -4   0    0.22    0.24
  -8   5   0   -0.02    0.16
   5   3   0   -0.06    0.19
   3  -8   0   -0.17    0.19
   3  -8   0   -0.27    0.15
   5   3   0   -0.01    0.13
  -8   5   0   -0.07    0.19
  -8   5   0    0.01    0.19
  -8   5   0   -0.17    0.18
   3  -8   0    0.03    0.19
  -8   5   0   -0.10    0.23
   5   3   0    0.01    0.08
  -8   5   0   -0.03    0.07
   5   3   0    0.07    0.11
   3  -8   0    0.18    0.20
   3  -8   0   -0.07    0.22
   5   3   0   -0.04    0.21
   5   3   0   -0.01    0.16
   5   3   0    0.02    0.20
  -3   8   0   -0.08    0.15
  -5  -3   0    0.06    0.10
   8  -5   0    0.01    0.21
  -3   8   0    0.02    0.16
  -3   8   0    0.14    0.18
  -3   8   0   -0.09    0.20
   8  -5   0    0.21    0.27
   8  -5   0    0.13    0.17
  -5  -3   0    0.10    0.22
  -3   8   0   -0.02    0.08
  -5  -3   0   -0.10    0.12
  -5  -3   0    0.10    0.14
  -5  -3   0    0.22    0.18
   8  -5   0   -0.07    0.24
   2  -8   0    3.81    0.38
   6   2   0    3.66    0.27
   6   2   0    3.77    0.43
  -8   6   0    4.65    0.37
  -8   6   0    3.98    0.40
  -8   6   0    3.85    0.27
  -8   6   0    3.73    0.44
   2  -8   0    3.91    0.49
   2  -8   0    4.50    0.48
   6   2   0    3.74    0.36
   2  -8   0    3.88    0.42
   6   2   0    4.65    0.50
   6   2   0    4.01    0.42
  -8   6   0    4.03    0.48
   2  -8   0    4.02    0.42
  -8   6   0    3.80    0.51
   6   2   0    3.97    0.46
  -6  -2   0    3.54    0.46
  -6  -2   0    3.82    0.42
  -2   8   0    3.38    0.35
  -6  -2   0    3.27    0.32
   8  -6   0    4.94    0.55
   8  -6   0    4.04    0.56
  -2   8   0    3.69    0.46
   8  -6   0    3.88    0.47
  -6  -2   0    4.01    0.33
  -2   8   0    3.98    0.37
   8  -6   0    4.00    0.47
  -2   8   0    3.96    0.40
  -6  -2   0    3.95    0.40
  -2   8   0    4.00    0.28
   7   1   0    0.69    0.25
   7   1   0    0.64    0.24
   1  -8   0    0.93    0.29
  -8   7   0    0.82    0.19
  -8   7   0    0.78    0.18
   7   1   0    0.64    0.28
   1  -8   0    0.97    0.20
  -8   7   0    1.01    0.31
   1  -8   0    0.90    0.28
   7   1   0    0.67    0.27
  -8   7   0    1.03    0.32
   7   1   0    0.71    0.27
   7   1   0    0.85    0.12
   1  -8   0    0.96    0.27
  -8   7   0    0.59    0.24
   7   1   0    0.84    0.10
  -8   7   0    0.49    0.26
  -7  -1   0    0.83    0.30
  -1   8   0    0.80    0.19
  -1   8   0    1.06    0.21
  -7  -1   0    0.69    0.20
  -1   8   0    0.79    0.29
  -1   8   0    0.71    0.28
  -1   8   0    1.11    0.28
  -7  -1   0    0.63    0.18
  -1   8   0    0.97    0.19
   8  -7   0    0.64    0.32
  -7  -1   0    0.61    0.22
   8  -7   0    1.39    0.34
   8  -7   0    0.83    0.32
  -7  -1   0    0.68    0.23
   0  -8   0    0.18    0.24
   8   0   0    0.40    0.23
  -8   8   0    0.06    0.27
  -8   8   0    0.41    0.27
  -8   8   0    0.63    0.29
   8   0   0    0.38    0.27
   8   0   0    0.37    0.07
   8   0   0    0.50    0.25
   8   0   0    0.40    0.25
  -8   8   0    0.22    0.25
  -8   8   0    0.30    0.15
   0  -8   0    0.09    0.24
   0  -8   0    0.35    0.15
   8   0   0    0.33    0.11
  -8   8   0    0.37    0.18
  -8   0   0    0.41    0.26
   0   8   0    0.33    0.15
   0   8   0    0.36    0.23
   8  -8   0    0.18    0.29
  -8   0   0    0.41    0.25
  -8   0   0    0.23    0.29
   0   8   0    0.32    0.22
   0   8   0    0.44    0.24
   0   8   0    0.54    0.18
   8  -8   0    0.46    0.36
  -8   0   0    0.17    0.19
   8  -8   0    0.36    0.25
   8  -8   0    0.18    0.30
  -8   0   0    0.36    0.19
   1   8   0    0.64    0.31
   1   8   0    0.55    0.23
  -9   1   0    0.66    0.32
  -9   1   0    0.42    0.23
  -9   1   0    0.58    0.24
   1   8   0    0.34    0.25
  -9   1   0    0.68    0.34
   1   8   0    0.66    0.19
   8  -9   0    0.04    0.32
   1   8   0    0.87    0.28
  -9   1   0    0.83    0.26
   8  -9   0    0.48    0.32
   8  -9   0    0.32    0.24
   1   8   0    0.78    0.17
   1   8   0    0.64    0.19
   8  -9   0    0.45    0.40
   9  -1   0    0.55    0.30
  -8   9   0    0.88    0.35
  -8   9   0    0.55    0.13
  -8   9   0    0.68    0.37
  -1  -8   0    0.87    0.17
  -1  -8   0    0.78    0.23
  -1  -8   0    0.31    0.28
   9  -1   0    0.47    0.29
  -8   9   0    0.72    0.29
   9  -1   0    0.39    0.31
  -1  -8   0    0.30    0.26
   9  -1   0    0.49    0.15
  -8   9   0    0.82    0.32
  -1  -8   0    0.53    0.23
   9  -1   0    0.60    0.30
   2   7   0    3.04    0.44
  -9   2   0    3.80    0.51
   2   7   0    3.15    0.30
  -9   2   0    2.67    0.42
  -9   2   0    3.22    0.43
  -9   2   0    3.45    0.45
   2   7   0    3.09    0.41
   7  -9   0    2.92    0.46
   2   7   0    2.79    0.35
   7  -9   0    3.01    0.51
   2   7   0    3.00    0.25
   2   7   0    3.92    0.47
   7  -9   0    3.81    0.45
   2   7   0    3.68    0.54
   7  -9   0    3.00    0.46
  -9   2   0    3.13    0.44
   2   7   0    3.65    0.33
   9  -2   0    2.68    0.43
   9  -2   0    2.68    0.43
  -2  -7   0    3.31    0.31
  -2  -7   0    2.46    0.35
  -2  -7   0    3.26    0.49
  -2  -7   0    2.98    0.24
  -7   9   0    3.01    0.50
   9  -2   0    3.45    0.47
  -7   9   0    2.92    0.46
  -7   9   0    3.80    0.50
   9  -2   0    3.19    0.46
  -7   9   0    2.64    0.45
   9  -2   0    3.24    0.33
  -9   3   0    2.29    0.29
   3   6   0    2.73    0.42
   3   6   0    2.63    0.33
   3   6   0    2.89    0.29
   6  -9   0    3.17    0.45
   6  -9   0    2.73    0.44
   6  -9   0    2.61    0.48
   3   6   0    2.95    0.43
  -9   3   0    2.68    0.41
  -9   3   0    2.65    0.40
  -9   3   0    3.37    0.50
   3   6   0    2.57    0.30
  -9   3   0    2.56    0.39
   3   6   0    1.92    0.31
   3   6   0    2.50    0.35
   3   6   0    2.66    0.24
   6  -9   0    2.33    0.36
  -3  -6   0    2.29    0.25
   9  -3   0    2.49    0.39
  -3  -6   0    2.20    0.36
  -6   9   0    2.31    0.41
  -6   9   0    3.40    0.45
  -3  -6   0    2.47    0.42
   9  -3   0    2.62    0.35
   9  -3   0    2.15    0.40
  -3  -6   0    3.00    0.23
   9  -3   0    2.14    0.41
   9  -3   0    2.64    0.42
   5  -9   0    5.01    0.53
  -9   4   0    6.02    0.53
   5  -9   0    6.22    0.57
   4   5   0    6.09    0.37
   5  -9   0    5.92    0.54
   4   5   0    5.74    0.54
   4   5   0    5.71    0.53
   4   5   0    6.29    0.41
  -9   4   0    5.89    0.53
  -9   4   0    5.86    0.47
   5  -9   0    5.80    0.54
  -9   4   0    5.79    0.50
   4   5   0    5.91    0.34
   4   5   0    5.58    0.38
  -9   4   0    5.49    0.59
   4   5   0    5.16    0.52
   5  -9   0    6.11    0.61
  -5   9   0    6.70    0.50
   9  -4   0    5.29    0.61
  -5   9   0    6.56    0.54
  -4  -5   0    5.66    0.31
  -4  -5   0    5.92    0.54
   9  -4   0    5.37    0.55
  -4  -5   0    6.34    0.36
  -5   9   0    5.28    0.52
   9  -4   0    5.28    0.63
   9  -4   0    6.19    0.47
  -5   9   0    6.52    0.64
   5   4   0    6.55    0.58
   5   4   0    5.80    0.56
  -9   5   0    4.52    0.62
   4  -9   0    5.75    0.59
   4  -9   0    5.56    0.58
   4  -9   0    5.44    0.50
   5   4   0    5.95    0.49
   5   4   0    6.15    0.52
  -9   5   0    6.19    0.51
   4  -9   0    5.84    0.52
  -9   5   0    6.10    0.58
   4  -9   0    5.54    0.55
  -9   5   0    5.97    0.49
   5   4   0    5.35    0.39
  -9   5   0    5.61    0.23
  -9   5   0    6.69    0.55
   5   4   0    5.59    0.28
   5   4   0    6.42    0.39
  -5  -4   0    6.20    0.35
  -4   9   0    5.66    0.47
  -4   9   0    5.84    0.24
  -5  -4   0    5.04    0.53
  -4   9   0    6.04    0.50
  -4   9   0    6.40    0.51
   9  -5   0    5.97    0.65
   9  -5   0    5.93    0.50
   9  -5   0    5.33    0.53
  -5  -4   0    6.27    0.42
   9  -5   0    5.72    0.63
  -4   9   0    6.06    0.60
   3  -9   0    2.97    0.42
   6   3   0    2.09    0.36
   3  -9   0    2.51    0.36
   3  -9   0    2.18    0.36
   6   3   0    3.12    0.42
  -9   6   0    2.73    0.40
   6   3   0    1.98    0.35
   6   3   0    2.42    0.33
   6   3   0    3.65    0.48
  -9   6   0    3.02    0.39
   3  -9   0    2.46    0.44
  -9   6   0    2.44    0.41
   3  -9   0    2.62    0.44
  -9   6   0    2.80    0.23
  -9   6   0    1.98    0.35
  -9   6   0    2.78    0.49
   6   3   0    2.38    0.29
  -6  -3   0    3.44    0.37
   9  -6   0    2.28    0.34
  -6  -3   0    2.82    0.30
   9  -6   0    2.50    0.43
  -3   9   0    2.85    0.37
  -3   9   0    2.85    0.37
   9  -6   0    3.10    0.52
  -6  -3   0    2.77    0.43
  -3   9   0    2.99    0.42
  -3   9   0    3.85    0.53
  -3   9   0    2.73    0.22
   9  -6   0    2.98    0.49
  -6  -3   0    3.07    0.34
  -6  -3   0    2.12    0.37
   7   2   0    3.00    0.27
  -9   7   0    2.55    0.28
   2  -9   0    3.60    0.49
   2  -9   0    2.89    0.43
  -9   7   0    2.71    0.39
   7   2   0    2.64    0.41
  -9   7   0    2.26    0.38
   7   2   0    2.23    0.38
   7   2   0    3.16    0.46
   2  -9   0    2.98    0.41
  -9   7   0    3.37    0.56
   2  -9   0    3.52    0.51
   2  -9   0    2.84    0.37
  -9   7   0    2.78    0.46
  -9   7   0    2.73    0.37
   7   2   0    3.13    0.43
   7   2   0    2.75    0.36
  -2   9   0    3.47    0.38
  -7  -2   0    3.37    0.47
  -7  -2   0    2.94    0.35
  -2   9   0    3.52    0.48
  -7  -2   0    3.12    0.46
  -7  -2   0    3.17    0.35
  -2   9   0    3.29    0.42
   9  -7   0    3.26    0.53
  -2   9   0    2.64    0.38
  -7  -2   0    3.13    0.42
   9  -7   0    2.48    0.49
  -2   9   0    2.91    0.30
   9  -7   0    2.58    0.40
  -9   8   0    0.11    0.29
  -9   8   0    0.63    0.20
   8   1   0    0.53    0.26
   8   1   0    0.82    0.13
   8   1   0    0.69    0.09
   8   1   0    0.93    0.32
   8   1   0    0.54    0.25
   8   1   0    0.71    0.33
   8   1   0    0.81    0.30
   1  -9   0    0.73    0.20
  -9   8   0    0.83    0.33
   1  -9   0    0.26    0.22
  -9   8   0    0.56    0.30
   1  -9   0    0.67    0.32
  -9   8   0    1.11    0.28
  -9   8   0    0.38    0.18
   1  -9   0    0.84    0.31
  -8  -1   0    0.50    0.24
  -8  -1   0    0.53    0.30
   9  -8   0    0.64    0.37
  -1   9   0    0.80    0.28
   9  -8   0    0.37    0.26
  -1   9   0    0.35    0.19
  -8  -1   0    0.85    0.24
  -1   9   0    0.89    0.32
  -8  -1   0    0.66    0.21
   9  -8   0    0.21    0.29
  -8  -1   0    0.44    0.26
  -1   9   0    0.81    0.23
   9  -8   0    0.46    0.37
  -1   9   0    0.81    0.22
  -1   9   0    0.43    0.28
   9   0   0    1.07    0.33
  -9   9   0    1.22    0.27
   0  -9   0    1.17    0.30
  -9   9   0    1.31    0.33
   9   0   0    1.64    0.21
   9   0   0    0.93    0.35
  -9   9   0    1.04    0.35
  -9   9   0    1.37    0.38
   0  -9   0    1.47    0.24
   9   0   0    0.90    0.32
  -9   9   0    1.35    0.21
   0  -9   0    1.27    0.36
  -9   9   0    2.18    0.48
   9   0   0    1.35    0.35
   0  -9   0    1.05    0.37
  -9   0   0    1.29    0.37
  -9   0   0    1.25    0.31
  -9   0   0    0.98    0.37
   9  -9   0    1.30    0.40
   9  -9   0    1.50    0.45
   0   9   0    1.27    0.32
   0   9   0    1.87    0.32
   0   9   0    1.39    0.37
   0   9   0    1.19    0.36
   0   9   0    1.57    0.24
   9  -9   0    1.40    0.41
  -9   0   0    1.42    0.29
   9  -9   0    1.36    0.35
  -9   0   0    1.33    0.33
   9 -10   0   -0.51    0.41
   9 -10   0   -0.23    0.35
   1   9   0    0.00    0.24
   1   9   0    0.21    0.15
 -10   1   0    0.36    0.30
   1   9   0   -0.06    0.18
   1   9   0    0.06    0.18
   1   9   0    0.02    0.27
   1   9   0    0.44    0.34
 -10   1   0   -0.07    0.27
 -10   1   0    0.02    0.34
 -10   1   0   -0.11    0.24
   1   9   0   -0.21    0.26
   9 -10   0    0.19    0.33
 -10   1   0   -0.26    0.30
   9 -10   0    0.04    0.29
  -9  10   0    0.05    0.37
  10  -1   0    0.28    0.31
  -1  -9   0    0.19    0.34
  -9  10   0    0.17    0.21
  10  -1   0    0.04    0.32
  10  -1   0    0.49    0.34
  -1  -9   0   -0.06    0.15
  -1  -9   0   -0.02    0.28
  -1  -9   0    0.12    0.21
  -9  10   0   -0.02    0.34
  10  -1   0   -0.49    0.31
  10  -1   0    0.07    0.15
  -9  10   0    0.36    0.28
  -9  10   0   -0.20    0.37
  -9  10   0    0.02    0.12
   8 -10   0    0.81    0.42
   2   8   0    0.42    0.29
   2   8   0    0.68    0.36
   2   8   0    0.34    0.25
   8 -10   0    0.89    0.34
   8 -10   0    0.33    0.33
 -10   2   0    1.24    0.33
 -10   2   0    0.80    0.31
 -10   2   0    0.79    0.38
   8 -10   0    0.65    0.39
 -10   2   0    1.04    0.31
   2   8   0    0.76    0.21
   2   8   0    0.85    0.27
 -10   2   0    0.83    0.37
   2   8   0    0.22    0.32
   2   8   0    0.65    0.21
   2   8   0    0.93    0.17
  -8  10   0    0.82    0.32
  -2  -8   0    0.67    0.19
  -2  -8   0    0.32    0.15
  -2  -8   0    0.53    0.29
  10  -2   0    1.15    0.37
  10  -2   0    0.13    0.37
  10  -2   0    0.58    0.36
  -8  10   0    0.83    0.38
  -8  10   0    0.77    0.34
  10  -2   0    0.67    0.35
  10  -2   0    0.83    0.21
  -8  10   0    0.94    0.37
  -2  -8   0    0.82    0.36
   3   7   0   15.02    0.81
 -10   3   0   13.95    0.87
   3   7   0   14.46    0.53
   3   7   0   15.40    0.67
   3   7   0   15.43    0.61
 -10   3   0   14.07    0.95
   3   7   0   14.61    0.68
 -10   3   0   15.72    0.83
   3   7   0   15.42    0.84
   3   7   0   14.54    0.84
   7 -10   0   14.87    0.91
   7 -10   0   14.19    0.89
 -10   3   0   14.28    0.66
   7 -10   0   14.83    0.86
   3   7   0   14.78    0.91
 -10   3   0   14.43    0.83
   7 -10   0   15.32    1.00
  10  -3   0   13.95    0.95
  -7  10   0   15.10    0.93
  -3  -7   0   14.27    0.52
  -3  -7   0   14.24    0.93
  10  -3   0   14.70    0.94
  -3  -7   0   14.34    0.56
  -7  10   0   16.39    0.98
  10  -3   0   14.51    0.88
  10  -3   0   14.58    0.71
  -7  10   0   15.87    0.86
  -7  10   0   15.78    0.90
  -3  -7   0   14.14    0.79
 -10   4   0    3.86    0.52
   6 -10   0    4.43    0.58
   6 -10   0    4.50    0.60
   4   6   0    4.93    0.53
   6 -10   0    4.08    0.55
 -10   4   0    4.19    0.59
 -10   4   0    4.63    0.53
 -10   4   0    4.19    0.55
   6 -10   0    4.82    0.58
 -10   4   0    4.76    0.44
   4   6   0    4.00    0.55
   4   6   0    4.05    0.49
   4   6   0    5.15    0.57
   4   6   0    4.48    0.39
   4   6   0    4.10    0.31
   4   6   0    4.48    0.37
   6 -10   0    5.01    0.67
   4   6   0    5.17    0.39
  -6  10   0    4.69    0.57
  -6  10   0    4.63    0.54
  10  -4   0    4.74    0.67
  10  -4   0    4.93    0.47
  -6  10   0    5.00    0.64
  10  -4   0    4.22    0.55
  -4  -6   0    3.91    0.31
  -4  -6   0    4.68    0.56
  -4  -6   0    4.62    0.29
  10  -4   0    4.57    0.60
 -10   5   0    6.72    0.55
   5   5   0    5.60    0.59
 -10   5   0    6.36    0.59
   5   5   0    6.75    0.61
 -10   5   0    6.59    0.55
   5   5   0    5.90    0.34
   5 -10   0    5.93    0.60
 -10   5   0    6.17    0.72
 -10   5   0    5.99    0.59
   5   5   0    6.42    0.40
   5   5   0    6.51    0.49
   5 -10   0    6.24    0.70
   5 -10   0    6.94    0.68
   5   5   0    6.71    0.46
   5 -10   0    6.01    0.60
   5   5   0    5.75    0.62
   5 -10   0    6.16    0.60
  10  -5   0    6.43    0.66
  10  -5   0    6.52    0.71
  -5  -5   0    5.74    0.40
  -5  10   0    6.60    0.67
  -5  -5   0    6.04    0.62
  -5  10   0    6.52    0.56
  -5  10   0    5.55    0.56
  -5  10   0    6.48    0.53
  -5  -5   0    5.68    0.34
  10  -5   0    6.65    0.71
  10  -5   0    6.15    0.53
 -10   6   0    3.93    0.54
   6   4   0    4.78    0.55
   4 -10   0    4.10    0.51
   4 -10   0    4.61    0.62
   6   4   0    5.30    0.57
   6   4   0    4.47    0.42
 -10   6   0    4.27    0.24
   6   4   0    4.67    0.42
   6   4   0    4.54    0.39
   4 -10   0    4.27    0.57
   6   4   0    4.45    0.55
 -10   6   0    5.32    0.68
   4 -10   0    4.09    0.55
   6   4   0    4.62    0.21
   6   4   0    4.44    0.48
 -10   6   0    5.59    0.56
   4 -10   0    4.76    0.58
 -10   6   0    4.52    0.54
 -10   6   0    4.56    0.50
  10  -6   0    5.10    0.61
  -6  -4   0    3.93    0.34
  -4  10   0    4.54    0.49
  -4  10   0    4.43    0.47
  -4  10   0    5.04    0.61
  10  -6   0    4.08    0.52
  -6  -4   0    4.94    0.40
  -6  -4   0    4.49    0.56
  10  -6   0    5.04    0.68
  -4  10   0    5.17    0.54
  10  -6   0    4.81    0.68
   3 -10   0   14.76    0.77
   7   3   0   14.63    0.85
 -10   7   0   16.00    0.86
 -10   7   0   14.64    0.85
   7   3   0   14.23    0.86
   7   3   0   15.03    0.63
   7   3   0   13.97    0.72
   3 -10   0   14.39    0.90
   3 -10   0   14.75    0.86
 -10   7   0   14.55    0.95
 -10   7   0   14.29    0.98
   3 -10   0   14.98    0.83
 -10   7   0   14.57    0.55
   7   3   0   14.11    0.86
   3 -10   0   15.76    0.90
 -10   7   0   14.15    0.73
   7   3   0   13.95    0.80
  10  -7   0   15.32    1.00
  -7  -3   0   14.78    0.69
  10  -7   0   15.35    0.91
  -3  10   0   14.93    0.76
  -3  10   0   14.13    0.75
  10  -7   0   14.56    1.03
  -3  10   0   14.21    0.56
  -3  10   0   14.71    0.90
  -7  -3   0   13.82    0.88
  10  -7   0   15.58    0.86
  -7  -3   0   15.11    0.86
  -7  -3   0   15.64    0.75
  -3  10   0   15.36    0.83
  -7  -3   0   15.73    0.66
   8   2   0    1.08    0.30
 -10   8   0    0.91    0.20
 -10   8   0    0.12    0.36
 -10   8   0    0.33    0.33
   8   2   0    1.03    0.35
   8   2   0    0.84    0.17
 -10   8   0    1.04    0.25
 -10   8   0    0.84    0.35
   8   2   0    0.58    0.34
   2 -10   0    0.46    0.33
 -10   8   0    0.82    0.32
   8   2   0    0.28    0.32
   2 -10   0    0.82    0.38
   2 -10   0    0.90    0.29
   8   2   0    0.41    0.29
   2 -10   0    0.78    0.24
   2 -10   0    0.67    0.33
  10  -8   0    0.56    0.41
  -8  -2   0    0.82    0.26
  -8  -2   0    0.94    0.32
  -2  10   0    1.00    0.33
  -8  -2   0    1.26    0.37
  -8  -2   0    0.74    0.38
  10  -8   0    0.42    0.41
  -2  10   0    0.62    0.25
  -2  10   0    0.83    0.27
  -2  10   0    0.90    0.20
  -8  -2   0    0.50    0.23
  -2  10   0    0.74    0.34
  10  -8   0    1.08    0.38
   1 -10   0    0.32    0.35
   9   1   0   -0.08    0.27
 -10   9   0   -0.18    0.30
 -10   9   0    0.12    0.32
   9   1   0   -0.14    0.27
   9   1   0   -0.45    0.30
 -10   9   0   -0.20    0.18
   1 -10   0    0.24    0.20
 -10   9   0    0.02    0.16
 -10   9   0    0.16    0.30
   1 -10   0    0.30    0.31
   9   1   0   -0.09    0.30
   9   1   0    0.67    0.35
 -10   9   0    0.22    0.36
   9   1   0   -0.12    0.10
  -1  10   0   -0.22    0.24
  -9  -1   0   -0.35    0.27
  -1  10   0   -0.42    0.18
  10  -9   0   -0.33    0.38
  -9  -1   0    0.25    0.37
  10  -9   0   -0.02    0.39
  -1  10   0    0.12    0.20
  -1  10   0   -0.13    0.20
  -9  -1   0    0.34    0.22
  -9  -1   0    0.21    0.24
  -1  10   0   -0.11    0.30
  10  -9   0   -0.44    0.36
  -1  10   0   -0.51    0.28
  -9  -1   0   -0.20    0.27
  10  -9   0    0.22    0.29
 -10  10   0    0.11    0.40
  10   0   0    1.10    0.38
 -10  10   0    0.90    0.44
   0 -10   0    0.74    0.21
 -10  10   0    0.79    0.39
   0 -10   0    0.05    0.24
  10   0   0    0.68    0.40
  10   0   0    0.55    0.37
 -10  10   0    0.85    0.20
  10   0   0    0.99    0.40
 -10  10   0    0.96    0.37
 -10  10   0    0.67    0.27
   0 -10   0    1.13    0.40
  10   0   0    0.21    0.37
   0 -10   0    1.16    0.42
  10   0   0    0.78    0.15
   0  10   0    0.94    0.26
   0  10   0    0.71    0.21
 -10   0   0    0.41    0.29
 -10   0   0    0.78    0.29
   0  10   0    0.80    0.34
  10 -10   0    0.22    0.33
   0  10   0    0.70    0.23
 -10   0   0    1.27    0.44
 -10   0   0    0.39    0.37
 -10   0   0    0.81    0.35
   0  10   0    0.67    0.26
  10 -10   0    0.60    0.51
  10 -10   0    1.41    0.48
   0  10   0    0.99    0.42
   0  10   0    1.04    0.41
  10 -10   0    0.35    0.35
   1  10   0    7.07    0.54
 -11   1   0    6.47    0.72
  10 -11   0    6.72    0.75
  10 -11   0    6.05    0.82
 -11   1   0    7.09    0.67
  10 -11   0    6.80    0.90
   1  10   0    7.28    0.68
 -11   1   0    6.82    0.81
   1  10   0    6.29    0.41
   1  10   0    7.04    0.48
   1  10   0    6.06    0.90
   1  10   0    6.83    0.64
 -11   1   0    7.26    0.77
  -1 -10   0    6.93    0.49
 -10  11   0    6.61    0.74
 -10  11   0    8.12    0.88
  -1 -10   0    6.88    0.42
  11  -1   0    6.78    0.76
  11  -1   0    7.15    0.43
  -1 -10   0    6.19    0.87
  11  -1   0    7.60    0.82
 -10  11   0    8.34    0.85
  11  -1   0    5.38    0.71
  11  -1   0    6.92    0.86
 -10  11   0    6.86    0.81
 -10  11   0    6.66    0.61
  -1 -10   0    7.46    0.75
 -11   2   0    0.01    0.38
 -11   2   0    0.63    0.33
   2   9   0    0.84    0.33
   9 -11   0    0.38    0.45
   2   9   0    0.36    0.35
   2   9   0    0.59    0.16
   2   9   0    0.29    0.20
 -11   2   0    0.41    0.37
   2   9   0    0.48    0.30
   2   9   0    0.79    0.24
   9 -11   0    0.27    0.35
   2   9   0    0.28    0.33
 -11   2   0    0.90    0.40
 -11   2   0    0.89    0.31
  -9  11   0    0.53    0.28
  11  -2   0    1.24    0.46
  -9  11   0    0.87    0.34
  -2  -9   0    0.41    0.15
  -9  11   0    0.19    0.40
  11  -2   0    0.17    0.37
  11  -2   0    0.58    0.37
  -9  11   0    1.18    0.41
  11  -2   0    0.26    0.19
  -2  -9   0    0.23    0.35
  -2  -9   0    0.39    0.18
   3   8   0   10.21    0.62
 -11   3   0   10.92    0.76
 -11   3   0   10.46    0.78
   3   8   0   10.24    0.79
   3   8   0   10.30    0.44
   8 -11   0   10.61    0.98
 -11   3   0   10.92    0.82
   3   8   0   11.10    0.76
   8 -11   0   10.33    0.92
 -11   3   0   11.12    0.84
   3   8   0   10.91    0.52
 -11   3   0    9.01    0.87
   3   8   0   10.92    0.78
   8 -11   0    9.51    0.85
   3   8   0   11.62    0.61
   3   8   0   10.57    0.89
   8 -11   0    9.74    0.74
  -8  11   0   10.11    0.91
  11  -3   0   11.81    0.95
  -3  -8   0   11.70    0.46
  -8  11   0   13.07    0.92
  -3  -8   0   11.20    0.88
  -3  -8   0   11.21    0.78
  11  -3   0   10.60    0.90
  11  -3   0   10.11    0.61
  -3  -8   0   10.13    0.42
  11  -3   0   10.52    0.85
  -8  11   0   10.51    0.84
  -8  11   0   10.98    0.81
 -11   4   0    0.45    0.24
 -11   4   0   -0.13    0.29
   4   7   0    0.56    0.33
 -11   4   0   -0.03    0.24
 -11   4   0   -0.24    0.26
   4   7   0    0.33    0.29
   4   7   0    0.03    0.18
 -11   4   0    0.09    0.40
   7 -11   0    0.75    0.43
   7 -11   0    0.29    0.34
   4   7   0    0.11    0.17
   4   7   0   -0.04    0.28
   7 -11   0    0.15    0.32
   7 -11   0    0.05    0.33
   4   7   0    0.27    0.19
   7 -11   0    0.22    0.33
   4   7   0    0.60    0.34
   4   7   0    0.31    0.16
  11  -4   0    0.45    0.35
  -7  11   0    0.23    0.35
  -7  11   0    0.49    0.33
  -7  11   0   -0.21    0.30
  -4  -7   0    0.09    0.13
  11  -4   0    0.58    0.41
  11  -4   0    0.08    0.40
  -4  -7   0    0.36    0.33
  11  -4   0   -0.12    0.23
  -4  -7   0    0.44    0.16
   5   6   0    3.15    0.39
   5   6   0    2.93    0.48
   6 -11   0    2.25    0.50
   5   6   0    2.98    0.50
 -11   5   0    1.88    0.41
   5   6   0    2.75    0.32
   6 -11   0    2.54    0.46
   5   6   0    2.71    0.32
   6 -11   0    2.52    0.44
 -11   5   0    2.77    0.46
   5   6   0    3.16    0.39
   6 -11   0    3.63    0.59
 -11   5   0    2.61    0.38
   5   6   0    2.90    0.38
   5   6   0    1.80    0.44
 -11   5   0    2.81    0.56
   6 -11   0    1.88    0.44
 -11   5   0    2.60    0.46
  11  -5   0    3.33    0.65
  11  -5   0    2.69    0.48
  -6  11   0    2.60    0.41
  -5  -6   0    2.75    0.28
  -6  11   0    2.27    0.45
  -6  11   0    3.02    0.56
  -6  11   0    3.09    0.47
  11  -5   0    3.08    0.42
  -5  -6   0    3.05    0.31
  -5  -6   0    2.57    0.46
  11  -5   0    2.61    0.53
   6   5   0    2.93    0.40
   6   5   0    2.55    0.47
   6   5   0    2.51    0.21
   5 -11   0    3.31    0.59
   5 -11   0    2.69    0.46
   6   5   0    2.03    0.32
   5 -11   0    2.85    0.45
 -11   6   0    2.51    0.46
   5 -11   0    3.12    0.55
   6   5   0    2.18    0.46
   5 -11   0    2.90    0.50
 -11   6   0    2.91    0.46
 -11   6   0    2.28    0.41
   6   5   0    2.52    0.30
 -11   6   0    2.20    0.40
   6   5   0    2.74    0.52
 -11   6   0    2.40    0.55
  -6  -5   0    2.56    0.46
  -5  11   0    2.61    0.51
  -5  11   0    3.21    0.47
  11  -6   0    2.76    0.56
  -6  -5   0    2.56    0.35
  11  -6   0    2.49    0.44
  11  -6   0    1.91    0.51
  -6  -5   0    2.36    0.32
  11  -6   0    3.07    0.45
  -5  11   0    2.73    0.45
  -5  11   0    2.29    0.43
   7   4   0    0.74    0.36
   4 -11   0    0.27    0.26
   7   4   0    0.09    0.27
   7   4   0    0.30    0.32
 -11   7   0    0.12    0.32
 -11   7   0    0.29    0.12
 -11   7   0   -0.33    0.35
 -11   7   0    0.23    0.33
   4 -11   0    0.27    0.32
   4 -11   0   -0.12    0.26
   4 -11   0    0.26    0.34
   7   4   0    0.44    0.20
   7   4   0    0.09    0.26
 -11   7   0   -0.04    0.24
   4 -11   0   -0.03    0.36
   7   4   0    0.12    0.23
 -11   7   0    0.48    0.32
  -7  -4   0    0.60    0.21
  11  -7   0   -0.38    0.37
  11  -7   0    0.29    0.29
  11  -7   0    0.26    0.35
  11  -7   0    0.60    0.49
  -4  11   0    0.03    0.26
  -7  -4   0   -0.16    0.20
  -4  11   0    0.40    0.38
  -7  -4   0    0.08    0.33
  -7  -4   0   -0.02    0.17
  -4  11   0   -0.14    0.29
  -4  11   0    0.12    0.27
   8   3   0   10.82    0.84
 -11   8   0   11.01    0.65
 -11   8   0   10.61    1.01
 -11   8   0   11.61    0.81
 -11   8   0   11.29    0.84
   8   3   0   10.78    0.76
   3 -11   0   10.80    0.90
 -11   8   0   10.41    0.87
   3 -11   0   10.49    0.71
   3 -11   0   10.94    0.85
   8   3   0    9.92    0.67
 -11   8   0   10.57    0.51
   3 -11   0   10.37    0.79
   8   3   0   11.49    0.54
   8   3   0   11.41    0.88
   3 -11   0    9.85    0.76
   8   3   0   10.90    0.81
  -8  -3   0   12.28    0.84
  -3  11   0   10.62    0.51
  -3  11   0   11.06    0.77
  11  -8   0   11.59    1.06
  -8  -3   0   10.36    0.59
  -8  -3   0   11.01    0.89
  -3  11   0   10.73    0.86
  11  -8   0   11.26    0.99
  -8  -3   0   11.08    0.64
  -8  -3   0   10.78    0.70
  -3  11   0   11.25    0.67
  11  -8   0   10.93    0.83
  -3  11   0   11.23    0.72
   9   2   0    0.43    0.35
   9   2   0    0.61    0.33
 -11   9   0    0.66    0.38
   9   2   0    0.52    0.15
   2 -11   0    0.28    0.26
   9   2   0    0.75    0.40
 -11   9   0    0.49    0.46
   2 -11   0    0.76    0.38
   2 -11   0    0.76    0.42
 -11   9   0    0.34    0.21
 -11   9   0    0.44    0.41
 -11   9   0    0.63    0.26
   2 -11   0    1.06    0.36
  -2  11   0    0.50    0.24
  11  -9   0    0.59    0.40
  -9  -2   0    0.47    0.23
  -9  -2   0    0.33    0.32
  -9  -2   0    0.44    0.33
  11  -9   0    0.04    0.39
  -2  11   0    0.55    0.24
  -9  -2   0    0.47    0.25
  -2  11   0    0.60    0.26
  -2  11   0    0.63    0.35
  -9  -2   0    0.78    0.44
  11  -9   0    0.80    0.50
   1 -11   0    6.43    0.55
 -11  10   0    7.70    0.55
 -11  10   0    7.56    0.73
 -11  10   0    7.17    0.84
   1 -11   0    7.45    0.81
  10   1   0    8.25    0.81
   1 -11   0    6.64    0.83
 -11  10   0    6.72    0.49
 -11  10   0    6.98    0.86
  10   1   0    6.18    0.30
 -11  10   0    5.74    0.83
  10   1   0    7.88    0.81
  10   1   0    6.48    0.71
  10   1   0    6.99    0.78
  11 -10   0    7.16    0.91
 -10  -1   0    6.53    0.61
 -10  -1   0    7.94    0.75
  -1  11   0    7.62    0.77
  -1  11   0    7.13    0.52
  11 -10   0    7.57    0.77
 -10  -1   0    5.72    0.77
 -10  -1   0    6.47    0.57
  11 -10   0    7.05    1.16
  -1  11   0    5.82    0.54
 -10  -1   0    5.44    0.79
  -1  11   0    6.99    0.54
  11 -10   0    5.48    0.82
 -11  11   0    1.76    0.35
  11   0   0    2.42    0.53
  11   0   0    1.96    0.48
 -11  11   0    1.69    0.48
  11   0   0    1.83    0.53
   0 -11   0    2.52    0.36
   0 -11   0    1.92    0.51
 -11  11   0    2.80    0.33
  11   0   0    2.22    0.54
   0 -11   0    3.08    0.40
 -11  11   0    1.91    0.63
   0 -11   0    2.00    0.52
 -11  11   0    1.97    0.51
   0  11   0    3.09    0.44
  11 -11   0    1.64    0.64
   0  11   0    2.38    0.45
 -11   0   0    2.41    0.49
   0  11   0    2.15    0.30
  11 -11   0    2.12    0.56
 -11   0   0    2.04    0.57
   0  11   0    2.37    0.37
 -11   0   0    2.33    0.43
 -11   0   0    2.33    0.44
  11 -11   0    2.53    0.67
 -11   0   0    1.99    0.51
   0  11   0    2.81    0.62
  11 -11   0    2.14    0.48
   0  11   0    2.22    0.39
   1  11   0    0.87    0.37
   1  11   0    1.21    0.24
   1  11   0    1.84    1.02
 -12   1   0    1.56    0.55
 -12   1   0    1.40    0.49
 -12   1   0    1.05    0.40
   1  11   0    0.73    0.44
  11 -12   0    0.96    0.50
   1  11   0    0.79    0.39
   1  11   0    1.37    0.59
  11 -12   0    0.82    0.65
 -12   1   0    0.47    0.47
   1  11   0    1.17    0.32
   1  11   0    1.21    0.27
  11 -12   0    0.34    0.47
  -1 -11   0    0.95    0.49
 -11  12   0    0.98    0.54
 -11  12   0    0.91    0.33
  -1 -11   0    0.93    0.21
  12  -1   0    1.32    0.55
  12  -1   0    0.68    0.47
 -11  12   0    1.62    0.58
 -11  12   0    0.74    0.45
  12  -1   0    0.69    0.49
  -1 -11   0    1.14    0.27
  12  -1   0    0.95    0.21
  10 -12   0    4.45    0.81
   2  10   0    4.78    0.62
   2  10   0    3.49    0.53
   2  10   0    3.71    0.61
   2  10   0    4.15    0.55
   2  10   0    3.94    0.50
 -12   2   0    4.30    0.58
   2  10   0    4.07    0.34
 -12   2   0    4.74    0.67
 -12   2   0    3.85    0.68
   2  10   0    6.11    0.82
 -12   2   0    3.44    0.82
 -12   2   0    3.21    0.57
   2  10   0    4.04    0.39
  12  -2   0    6.79    0.91
 -10  12   0    4.98    0.75
  -2 -10   0    4.05    0.29
 -10  12   0    3.67    0.69
  12  -2   0    4.36    0.66
  -2 -10   0    4.79    0.33
 -10  12   0    4.65    0.56
  -2 -10   0    3.60    1.07
  12  -2   0    3.29    0.43
 -10  12   0    4.25    0.64
 -10  12   0    4.25    0.61
  12  -2   0    4.04    0.67
   3   9   0    0.12    0.15
 -12   3   0    0.13    0.43
   3   9   0   -0.36    0.36
 -12   3   0    0.41    0.39
   9 -12   0    0.27    0.37
   3   9   0    0.74    0.37
   3   9   0   -0.28    0.30
   9 -12   0   -0.31    0.45
 -12   3   0    0.45    0.34
   3   9   0    0.70    0.37
   3   9   0    0.65    0.36
 -12   3   0   -0.14    0.42
   3   9   0    0.34    0.23
 -12   3   0    0.01    0.37
   3   9   0    0.56    0.30
   3   9   0    0.21    0.18
  12  -3   0   -0.36    0.43
  -3  -9   0    0.21    0.12
  -3  -9   0    0.25    0.11
  -3  -9   0    0.39    0.35
  -9  12   0   -0.22    0.36
  -9  12   0    0.43    0.50
  -9  12   0   -0.02    0.51
  -9  12   0    0.04    0.29
  -9  12   0    0.31    0.40
  12  -3   0   -0.01    0.23
 -12   4   0    8.06    0.78
   4   8   0    8.48    0.79
   4   8   0    8.57    0.56
   8 -12   0    8.55    0.84
   8 -12   0    6.93    0.83
   4   8   0    7.45    0.45
 -12   4   0    7.55    0.93
   4   8   0    6.59    0.72
   4   8   0    7.96    0.39
 -12   4   0    8.29    0.81
   8 -12   0    7.64    0.96
   4   8   0    7.69    0.86
   8 -12   0    7.90    0.77
   4   8   0    7.21    0.56
   4   8   0    7.59    0.68
   4   8   0    9.07    0.80
  12  -4   0    7.71    1.07
  -8  12   0    7.83    0.67
  -8  12   0    8.09    0.88
  12  -4   0    8.19    0.99
  12  -4   0    7.57    0.88
  -4  -8   0    7.76    0.34
  -8  12   0    8.58    0.83
  -8  12   0    5.40    0.81
  12  -4   0    7.23    0.61
  -4  -8   0    7.29    0.76
  -8  12   0    7.73    1.04
   5   7   0    8.64    0.75
   5   7   0    8.37    0.64
   5   7   0    7.33    0.51
 -12   5   0    8.52    0.77
   5   7   0    8.09    0.56
 -12   5   0    9.61    0.95
   7 -12   0    7.92    0.80
   5   7   0    7.16    0.47
   7 -12   0    7.10    0.94
   7 -12   0    8.42    0.77
 -12   5   0    7.39    0.63
   5   7   0    8.89    0.81
   5   7   0    7.83    0.45
   5   7   0    8.18    0.86
   5   7   0    7.51    0.89
 -12   5   0    8.57    0.81
   7 -12   0   10.05    0.95
   7 -12   0    7.51    0.91
  -7  12   0    7.62    0.92
  -5  -7   0    7.46    0.40
  -7  12   0    9.12    0.81
  12  -5   0    7.27    0.91
  12  -5   0    8.78    0.96
  -7  12   0    7.90    0.81
  12  -5   0    8.08    0.84
  -5  -7   0    8.38    0.39
  12  -5   0    7.57    0.67
  -5  -7   0    7.84    0.79
   6   6   0    1.63    0.33
   6   6   0    1.74    0.24
 -12   6   0    0.96    0.40
   6 -12   0    1.43    0.44
   6   6   0    1.39    0.46
   6 -12   0    1.54    0.44
   6   6   0    1.25    0.24
   6 -12   0    1.81    0.48
   6   6   0    1.62    0.33
 -12   6   0    2.20    0.41
 -12   6   0    0.96    0.48
   6   6   0    1.56    0.32
 -12   6   0    1.61    0.42
   6 -12   0    1.30    0.49
   6   6   0    1.35    0.45
  -6  -6   0    1.51    0.23
  -6  12   0    1.16    0.53
  -6  12   0    2.41    0.45
  -6  12   0    1.12    0.41
  -6  -6   0    1.66    0.24
  -6  12   0    1.29    0.40
  -6  -6   0    1.51    0.46
  12  -6   0    1.66    0.50
  12  -6   0    0.93    0.54
  12  -6   0    0.94    0.37
  12  -6   0    1.60    0.56
 -12   7   0    6.86    0.95
   7   5   0    7.50    0.78
   7   5   0    8.04    0.55
   5 -12   0    7.68    1.02
 -12   7   0    9.14    0.84
 -12   7   0    7.35    0.27
 -12   7   0    7.80    0.67
   5 -12   0    8.61    0.75
   5 -12   0    7.57    0.85
   7   5   0    8.17    0.57
   5 -12   0    7.56    0.79
 -12   7   0    8.29    0.75
   5 -12   0    7.11    0.80
  -7  -5   0    8.02    0.48
  -5  12   0    8.51    0.73
  12  -7   0    7.82    0.85
  -5  12   0    8.27    0.69
  -7  -5   0    7.77    0.53
  -7  -5   0    8.85    0.82
  -5  12   0    7.83    0.75
  12  -7   0    8.07    0.95
  12  -7   0    7.87    0.93
  -5  12   0    8.15    0.87
  12  -7   0    7.73    0.75
   8   4   0    7.42    0.61
 -12   8   0    8.54    1.03
 -12   8   0    7.01    0.37
   4 -12   0    7.86    0.70
   4 -12   0    7.09    0.77
 -12   8   0    7.98    0.66
   8   4   0    7.23    0.50
 -12   8   0    7.50    0.97
   8   4   0    6.72    0.77
   4 -12   0    7.72    0.81
   8   4   0    7.97    0.75
   4 -12   0    6.97    0.84
   4 -12   0    6.42    0.85
 -12   8   0    7.87    0.82
   8   4   0    7.75    0.77
  12  -8   0    7.04    0.78
  -4  12   0    6.10    0.73
  12  -8   0    7.43    0.94
  -4  12   0    8.16    0.71
  -8  -4   0    7.21    0.51
  -4  12   0    7.98    0.69
  -8  -4   0    7.60    0.59
  12  -8   0    7.65    0.97
  -8  -4   0    8.86    0.89
  -4  12   0    8.20    0.85
  12  -8   0    7.47    0.93
   9   3   0    0.38    0.39
 -12   9   0    0.42    0.18
 -12   9   0    0.22    0.48
   9   3   0    0.56    0.37
 -12   9   0   -0.04    0.26
   3 -12   0    0.68    0.42
   3 -12   0    0.49    0.40
   3 -12   0   -0.01    0.30
   3 -12   0    0.51    0.34
   9   3   0   -0.07    0.17
 -12   9   0    0.52    0.49
   9   3   0    0.01    0.30
   9   3   0   -0.04    0.34
   3 -12   0    0.35    0.53
 -12   9   0    0.36    0.42
  -9  -3   0    0.08    0.57
  -9  -3   0    0.68    0.28
  -9  -3   0    0.06    0.29
  12  -9   0    0.74    0.51
  -3  12   0    0.13    0.40
  -9  -3   0    0.48    0.40
  12  -9   0   -0.40    0.58
  12  -9   0   -0.18    0.38
  -3  12   0   -0.03    0.28
  -9  -3   0    0.20    0.25
  -3  12   0    0.57    0.28
   2 -12   0    4.44    0.70
  10   2   0    3.16    0.60
 -12  10   0    3.48    0.62
  10   2   0    3.74    0.31
 -12  10   0    3.82    0.51
  10   2   0    4.63    0.59
 -12  10   0    3.70    0.77
  10   2   0    3.88    0.64
   2 -12   0    5.46    0.55
   2 -12   0    4.34    0.68
 -12  10   0    3.83    0.44
  -2  12   0    4.51    0.54
  -2  12   0    4.78    0.66
 -10  -2   0    4.54    0.57
 -10  -2   0    4.24    0.55
 -10  -2   0    4.35    0.57
  -2  12   0    3.73    0.46
  12 -10   0    3.83    0.64
  12 -10   0    4.27    0.84
  12 -10   0    5.84    0.78
  12 -10   0    4.18    0.69
 -10  -2   0    3.61    0.59
 -10  -2   0    4.20    0.71
 -12  11   0    1.09    0.27
 -12  11   0    1.54    0.66
 -12  11   0    0.98    0.44
 -12  11   0    0.49    0.51
  11   1   0    0.68    0.82
   1 -12   0    0.88    0.35
 -12  11   0    0.74    0.30
   1 -12   0    0.60    0.50
   1 -12   0    0.76    0.30
  11   1   0    0.97    0.56
 -12  11   0    1.22    0.52
  11   1   0    0.67    0.49
  12 -11   0    0.96    0.56
 -11  -1   0    1.39    0.39
 -11  -1   0    0.78    0.46
  -1  12   0    0.90    0.44
 -11  -1   0    1.33    0.37
  -1  12   0    0.97    0.29
  12 -11   0    0.92    0.68
  12 -11   0    1.06    0.59
 -11  -1   0    0.20    0.54
  12 -11   0    1.13    0.53
   0 -12   0   10.63    0.59
 -12  12   0   10.99    0.74
   0 -12   0   10.83    0.71
  12   0   0   10.34    1.14
 -12  12   0   10.70    1.19
  12   0   0    9.65    0.98
  12   0   0   10.98    1.07
 -12  12   0    9.84    0.93
 -12  12   0   10.98    1.07
   0 -12   0    9.37    1.05
 -12  12   0   10.04    1.10
   0 -12   0   13.03    1.08
  12 -12   0    9.77    1.17
   0  12   0   10.09    0.65
   0  12   0   10.27    0.70
  12 -12   0    8.77    1.04
   0  12   0   12.12    0.97
   0  12   0   10.09    0.58
 -12   0   0   12.51    1.01
 -12   0   0   10.62    0.85
  12 -12   0    9.35    1.32
  12 -12   0   12.25    1.01
   0  12   0    9.48    1.08
   0  12   0   10.52    0.96
 -12   0   0    6.93    1.25
 -12   0   0    8.68    0.99
   1  12   0    0.04    0.49
 -13   1   0   -0.46    0.37
   1  12   0   -0.38    0.42
   1  12   0   -0.63    0.40
 -13   1   0    0.17    0.53
 -13   1   0   -0.03    0.46
   1  12   0   -0.11    0.49
   1  12   0    0.13    0.58
  12 -13   0   -0.25    0.52
 -13   1   0   -0.72    0.47
  12 -13   0   -1.17    0.70
  12 -13   0    0.25    0.60
   1  12   0    0.36    0.24
   1  12   0    0.09    0.20
 -13   1   0    0.86    0.56
   1  12   0   -0.19    0.32
  12 -13   0    0.92    0.65
  -1 -12   0    0.24    0.18
 -12  13   0   -0.04    0.34
 -12  13   0    0.05    0.64
  -1 -12   0    0.08    0.20
  13  -1   0    0.14    0.57
  13  -1   0    0.81    0.64
 -12  13   0   -0.01    0.48
  -1 -12   0   -0.64    0.49
 -12  13   0   -0.12    0.59
  13  -1   0    0.39    0.57
 -12  13   0   -0.21    0.59
  13  -1   0    0.11    0.53
 -13   2   0    2.61    0.55
 -13   2   0    3.45    0.66
 -13   2   0    3.03    0.65
   2  11   0    2.30    0.48
   2  11   0    2.74    0.44
   2  11   0    2.01    0.71
   2  11   0    2.78    0.51
   2  11   0    2.58    0.37
  11 -13   0    2.90    0.71
  11 -13   0    2.06    0.75
   2  11   0    3.11    0.31
   2  11   0    3.00    0.65
  11 -13   0    2.76    0.62
   2  11   0    2.74    0.54
 -13   2   0    2.54    0.71
 -13   2   0    1.65    0.51
 -11  13   0    3.16    0.65
  -2 -11   0    1.94    0.57
 -11  13   0    2.20    0.69
  13  -2   0    2.51    0.75
 -11  13   0    2.51    0.50
  13  -2   0    2.74    0.65
  13  -2   0    3.14    0.43
  13  -2   0    1.82    0.62
 -11  13   0    3.22    0.75
 -11  13   0    3.28    0.72
   3  10   0   -0.02    0.52
   3  10   0    0.32    0.28
   3  10   0   -0.46    0.27
 -13   3   0    0.91    0.49
   3  10   0    0.51    0.40
   3  10   0   -0.67    0.32
  10 -13   0    1.17    0.48
 -13   3   0    0.49    0.54
   3  10   0    0.15    0.19
   3  10   0    1.47    0.51
 -13   3   0    0.16    0.41
   3  10   0    0.10    0.15
  10 -13   0    0.66    0.65
   3  10   0    1.54    0.49
  13  -3   0    0.57    0.49
  13  -3   0    0.06    0.52
 -10  13   0    0.79    0.47
  13  -3   0    0.49    0.30
 -10  13   0   -0.25    0.49
 -10  13   0    0.70    0.53
  13  -3   0   -0.67    0.54
 -10  13   0    0.23    0.42
 -10  13   0   -0.27    0.43
   4   9   0   14.76    0.77
   4   9   0   14.40    1.03
   9 -13   0   16.16    1.11
   4   9   0   15.97    1.02
   4   9   0   15.42    0.81
 -13   4   0   17.20    1.23
   9 -13   0   16.72    1.32
 -13   4   0   15.56    1.07
   4   9   0   15.71    0.56
   4   9   0   16.15    1.17
   9 -13   0   15.38    1.10
   4   9   0   15.30    0.60
  13  -4   0   15.55    0.85
  -9  13   0   14.91    1.19
  -9  13   0   15.32    1.25
  -4  -9   0   16.01    1.02
  13  -4   0   16.70    1.27
  -9  13   0   15.73    1.11
  -9  13   0   16.12    1.07
  13  -4   0   15.78    1.27
  13  -4   0   15.75    1.16
  -9  13   0   14.43    0.96
   8 -13   0    0.95    0.47
   5   8   0    1.16    0.22
   5   8   0    1.27    0.29
 -13   5   0    1.37    0.49
   5   8   0    1.25    0.26
   8 -13   0    1.79    0.51
 -13   5   0    0.77    0.33
   5   8   0    1.40    0.49
   5   8   0    0.75    0.52
 -13   5   0    0.27    0.53
   5   8   0    0.49    0.34
   8 -13   0    1.85    0.61
   5   8   0    1.42    0.24
   5   8   0    1.13    0.46
  -8  13   0    1.70    0.51
  13  -5   0    0.94    0.53
  13  -5   0    0.94    0.33
  -8  13   0    0.78    0.60
  -8  13   0    1.19    0.49
  13  -5   0    2.02    0.64
  13  -5   0    1.28    0.60
  -8  13   0    1.83    0.49
  -8  13   0    1.16    0.39
  -5  -8   0    1.24    0.51
   6   7   0    1.19    0.45
   6   7   0    1.27    0.49
   6   7   0    1.51    0.22
   6   7   0    1.54    0.52
   6   7   0    1.14    0.33
 -13   6   0    1.53    0.46
   6   7   0    1.26    0.29
   7 -13   0    1.35    0.49
   7 -13   0    0.41    0.43
   6   7   0    1.34    0.30
   6   7   0    1.26    0.25
   7 -13   0    0.74    0.51
   7 -13   0    0.90    0.49
 -13   6   0    1.35    0.62
 -13   6   0    1.39    0.39
  13  -6   0    1.40    0.61
  -7  13   0    1.78    0.51
  -7  13   0    1.64    0.48
  -6  -7   0    1.62    0.22
  13  -6   0    1.25    0.52
  -7  13   0    1.72    0.60
  -7  13   0    0.74    0.37
  -6  -7   0    1.71    0.54
  13  -6   0    1.23    0.63
  13  -6   0    1.23    0.39
  -6  -7   0    1.82    0.22
   7   6   0    1.20    0.33
   7   6   0    1.84    0.58
   7   6   0    0.98    0.27
   6 -13   0    0.37    0.44
   6 -13   0    1.06    0.53
   6 -13   0    1.21    0.47
   7   6   0    1.05    0.46
 -13   7   0    1.58    0.44
   6 -13   0    1.39    0.50
   6 -13   0    1.30    0.55
   7   6   0    1.50    0.34
   7   6   0    1.60    0.34
 -13   7   0    1.07    0.44
 -13   7   0    0.98    0.60
 -13   7   0    2.09    0.46
  -7  -6   0    2.11    0.72
  13  -7   0    0.69    0.58
  -6  13   0    0.71    0.49
  13  -7   0    1.16    0.54
  -7  -6   0    1.67    0.25
  13  -7   0    0.51    0.58
  13  -7   0    0.43    0.38
  -7  -6   0    1.66    0.26
  -6  13   0    1.59    0.46
   5 -13   0    0.70    0.40
 -13   8   0    1.05    0.39
   5 -13   0    0.53    0.49
   5 -13   0    1.12    0.47
 -13   8   0    0.91    0.46
   8   5   0    1.25    0.30
   5 -13   0    1.22    0.51
 -13   8   0    1.42    0.47
   8   5   0    0.70    0.48
   5 -13   0    1.32    0.51
 -13   8   0    1.24    0.14
 -13   8   0    1.31    0.65
   8   5   0    1.13    0.32
  -5  13   0    0.96    0.39
  13  -8   0    0.92    0.51
  -8  -5   0    0.94    0.32
  13  -8   0    0.89    0.39
  13  -8   0    1.11    0.61
  -5  13   0    1.41    0.44
  -8  -5   0    1.53    0.28
  -8  -5   0    1.24    0.30
  -8  -5   0    1.36    0.49
   4 -13   0   15.10    1.04
   9   4   0   16.23    0.74
   9   4   0   15.87    1.10
 -13   9   0   17.13    1.13
   9   4   0   15.96    0.87
   4 -13   0   17.17    1.19
   9   4   0   14.81    1.03
 -13   9   0   14.69    1.16
   9   4   0   15.39    1.19
   4 -13   0   17.83    1.26
 -13   9   0   15.72    0.91
 -13   9   0   15.26    0.60
   4 -13   0   17.07    1.07
  13  -9   0   17.25    1.39
  13  -9   0   14.77    1.30
  -4  13   0   15.08    0.93
  -4  13   0   14.01    1.35
  -9  -4   0   15.67    0.77
  -9  -4   0   15.94    1.10
  -9  -4   0   15.53    0.84
  -4  13   0   15.28    0.96
   3 -13   0    0.19    0.54
 -13  10   0    0.59    0.31
  10   3   0    0.25    0.41
 -13  10   0    0.19    0.21
  10   3   0    0.40    0.68
  10   3   0    1.01    0.51
 -13  10   0    1.01    0.56
   3 -13   0    0.60    0.44
  10   3   0    0.22    0.38
 -13  10   0    0.02    0.48
   3 -13   0    0.11    0.33
  10   3   0    0.17    0.21
  -3  13   0    0.07    0.28
  -3  13   0   -0.10    0.47
 -10  -3   0    0.56    0.53
  13 -10   0    0.13    0.46
  13 -10   0   -0.13    0.46
  13 -10   0    0.14    0.56
  13 -10   0    0.25    0.57
 -10  -3   0   -0.39    0.35
  -3  13   0   -0.03    0.33
 -10  -3   0    0.20    0.35
  11   2   0    3.02    0.67
   2 -13   0    2.29    0.66
  11   2   0    2.01    0.62
   2 -13   0    2.62    0.43
  11   2   0    2.43    0.29
 -13  11   0    2.15    0.66
  11   2   0    2.52    0.63
 -13  11   0    3.02    0.63
 -13  11   0    2.16    0.56
 -13  11   0    3.10    0.83
   2 -13   0    1.61    0.66
  11   2   0    2.77    0.55
 -13  11   0    2.81    0.38
 -13  11   0    3.14    0.42
  -2  13   0    2.96    0.44
  -2  13   0    2.13    0.56
  13 -11   0    2.61    0.62
 -11  -2   0    2.90    0.47
  -2  13   0    0.69    0.74
  -2  13   0    2.42    0.40
 -11  -2   0    2.65    0.54
 -11  -2   0    3.13    0.66
 -11  -2   0    3.29    0.49
  13 -11   0    2.59    0.86
  13 -11   0    1.96    0.57
  13 -11   0    3.34    0.79
 -13  12   0   -0.38    0.52
 -13  12   0   -1.19    0.56
 -13  12   0   -0.50    0.47
  12   1   0    0.87    0.49
 -13  12   0   -0.11    0.57
 -13  12   0    0.44    0.30
  12   1   0    0.20    0.54
  12   1   0    0.07    0.56
   1 -13   0   -0.19    0.56
   1 -13   0    0.15    0.36
   1 -13   0   -0.16    0.28
  12   1   0    0.82    0.57
 -13  12   0    0.08    0.24
  13 -12   0   -0.06    0.70
  -1  13   0   -0.30    0.39
  13 -12   0   -0.36    0.48
  -1  13   0    0.15    0.27
 -12  -1   0    0.34    0.47
  -1  13   0    0.19    0.32
  -1  13   0    0.06    0.46
 -12  -1   0    0.30    0.37
  13 -12   0    1.70    0.71
 -12  -1   0    0.08    0.55
  13 -12   0    0.09    0.60
 -12  -1   0    0.05    0.46
   0 -13   0    1.58    0.28
  13   0   0    0.16    0.57
 -13  13   0    1.38    0.44
   0 -13   0    0.75    0.67
  13   0   0    2.26    0.71
 -13  13   0    0.84    0.64
  13   0   0    1.86    0.69
 -13  13   0    0.62    0.54
 -13  13   0    1.06    0.70
   0 -13   0    2.00    0.36
  13   0   0    1.29    0.65
 -13   0   0    0.97    0.58
   0  13   0    1.48    0.43
   0  13   0    0.02    0.52
  13 -13   0    1.28    0.61
   0  13   0    0.59    0.26
 -13   0   0    1.20    0.58
  13 -13   0    1.55    0.77
   0  13   0    1.09    0.51
 -13   0   0    2.38    0.75
   0  13   0    1.30    0.34
  13 -13   0    2.15    0.96
   0  13   0    0.36    0.56
 -13   0   0    0.68    0.45
  13 -13   0    0.92    0.70
   1  13   0    0.23    0.21
 -14   1   0    0.25    0.48
   1  13   0    0.64    0.60
   1  13   0    0.27    0.53
 -14   1   0    0.47    0.49
  13 -14   0    1.19    0.94
  13 -14   0   -0.57    0.60
   1  13   0   -0.21    0.43
   1  13   0   -0.20    0.22
  13 -14   0   -0.17    0.84
   1  13   0   -0.35    0.73
  13 -14   0   -0.62    0.75
   1  13   0    0.82    0.62
 -14   1   0   -0.58    0.61
 -14   1   0    0.92    0.63
 -14   1   0   -0.21    0.68
   1  13   0    0.09    0.47
 -13  14   0   -0.04    0.74
 -13  14   0    0.87    0.86
 -13  14   0   -0.94    0.70
  -1 -13   0   -0.61    0.68
 -13  14   0   -0.14    0.42
  14  -1   0    1.55    0.69
  14  -1   0   -0.34    0.75
  14  -1   0   -0.12    0.62
 -13  14   0    1.40    0.55
   2  12   0    3.46    0.67
   2  12   0    3.78    0.88
  12 -14   0    3.83    0.73
 -14   2   0    3.46    0.75
   2  12   0    2.88    0.70
  12 -14   0    3.63    0.93
 -14   2   0    4.63    0.89
 -14   2   0    2.49    0.59
 -14   2   0    2.95    0.71
   2  12   0    3.78    0.28
  12 -14   0    3.88    0.87
   2  12   0    4.00    0.54
   2  12   0    3.73    0.73
   2  12   0    3.14    0.58
   2  12   0    3.86    0.34
  12 -14   0    3.66    0.83
 -14   2   0    3.98    0.68
 -12  14   0    3.45    0.80
  14  -2   0    4.60    0.95
  14  -2   0    4.63    0.81
  14  -2   0    3.39    0.47
  14  -2   0    2.94    0.81
 -12  14   0    3.78    0.84
 -12  14   0    4.48    0.62
 -12  14   0    3.90    0.82
  14  -2   0    3.12    0.73
 -12  14   0    3.09    0.70
  11 -14   0    0.63    0.64
 -14   3   0    0.79    0.54
 -14   3   0    0.48    0.63
 -14   3   0    0.41    0.52
  11 -14   0    1.44    0.76
   3  11   0    0.88    0.51
  11 -14   0    0.33    0.71
   3  11   0    0.32    0.49
   3  11   0    0.29    0.50
   3  11   0    0.41    0.45
 -14   3   0   -0.35    0.55
   3  11   0    0.80    0.64
   3  11   0    0.12    0.36
  11 -14   0    0.15    0.58
   3  11   0    0.54    0.38
 -14   3   0    0.02    0.44
 -11  14   0    0.93    0.56
  14  -3   0    0.91    0.72
  14  -3   0    0.78    0.31
  14  -3   0    0.31    0.63
  14  -3   0    0.04    0.54
 -11  14   0    0.46    0.42
 -11  14   0    0.48    0.64
 -11  14   0    0.26    0.58
 -11  14   0    0.04    0.58
  10 -14   0    1.50    0.63
   4  10   0    1.23    0.55
   4  10   0    1.36    0.48
 -14   4   0    2.44    0.65
   4  10   0    1.17    0.45
 -14   4   0    1.51    0.60
   4  10   0    2.08    0.40
   4  10   0    1.73    0.37
 -14   4   0    1.40    0.52
 -14   4   0    2.22    0.60
 -14   4   0    1.79    0.68
   4  10   0    2.36    0.59
  10 -14   0    1.81    0.74
  10 -14   0    1.14    0.56
   4  10   0    2.11    0.70
  10 -14   0    2.27    0.78
 -10  14   0    2.05    0.56
 -10  14   0    2.75    0.71
  14  -4   0    1.30    0.69
  14  -4   0    1.81    0.77
 -10  14   0    2.55    0.66
 -10  14   0    0.64    0.64
  14  -4   0    1.70    0.41
  14  -4   0    1.68    0.66
   5   9   0    2.15    0.36
   5   9   0    2.22    0.27
 -14   5   0    2.51    0.57
   9 -14   0    2.48    0.68
 -14   5   0    2.01    0.74
   9 -14   0    1.81    0.70
   5   9   0    1.68    0.61
   9 -14   0    2.16    0.63
 -14   5   0    2.57    0.62
   9 -14   0    2.15    0.59
   5   9   0    2.09    0.55
   9 -14   0    2.69    0.69
   5   9   0    2.01    0.47
   5   9   0    2.07    0.64
   5   9   0    2.31    0.60
 -14   5   0    2.12    0.59
   5   9   0    2.97    0.31
   5   9   0    2.25    0.40
  14  -5   0    1.99    0.48
  14  -5   0    2.01    0.71
  -9  14   0    3.62    0.71
  14  -5   0    1.93    0.75
  -9  14   0    2.27    0.66
  -9  14   0    3.22    0.63
  -5  -9   0    1.98    0.57
  -9  14   0    2.87    0.70
  14  -5   0    2.87    0.71
   6   8   0    0.83    0.28
   6   8   0    1.80    0.58
   6   8   0    0.66    0.22
   6   8   0    0.66    0.57
   8 -14   0    0.57    0.63
   8 -14   0    1.68    0.70
   8 -14   0    0.60    0.51
   8 -14   0    0.28    0.48
   6   8   0    0.09    0.36
   6   8   0    0.55    0.30
 -14   6   0    0.59    0.36
   6   8   0    1.03    0.24
 -14   6   0    1.22    0.79
   8 -14   0    1.33    0.56
   6   8   0   -0.23    0.49
 -14   6   0    0.76    0.64
   6   8   0    1.64    0.61
  -8  14   0    1.43    0.52
  14  -6   0    0.88    0.43
  14  -6   0    0.95    0.62
  -8  14   0    0.77    0.51
  -6  -8   0    0.92    0.53
  14  -6   0    0.64    0.60
  14  -6   0    1.38    0.63
  -8  14   0    0.94    0.49
  -8  14   0    0.66    0.58
 -14   7   0    6.80    0.86
   7   7   0    5.18    0.62
   7   7   0    5.04    0.76
   7   7   0    5.94    0.62
   7   7   0    6.15    0.59
   7   7   0    5.00    0.73
   7   7   0    4.85    0.49
   7 -14   0    5.57    0.78
   7 -14   0    7.78    1.04
   7   7   0    4.58    0.70
   7 -14   0    3.69    0.73
 -14   7   0    4.82    0.63
   7 -14   0    3.45    0.65
 -14   7   0    4.20    0.83
  14  -7   0    6.15    0.76
  -7  14   0    4.76    0.69
  14  -7   0    5.39    0.94
  -7  14   0    4.50    0.71
  -7  -7   0    4.56    0.72
  14  -7   0    5.13    0.78
  -7  -7   0    5.31    0.37
  -7  14   0    6.84    0.89
  -7  -7   0    5.48    0.41
  -7  14   0    5.13    0.78
  14  -7   0    5.10    1.46
   8   6   0    1.19    0.33
   6 -14   0    1.00    0.53
 -14   8   0    1.36    0.46
   6 -14   0    2.25    0.59
 -14   8   0    1.11    0.43
 -14   8   0    1.19    0.55
   8   6   0    0.72    0.36
   8   6   0    0.85    0.52
   8   6   0    1.13    0.35
 -14   8   0    0.54    1.14
   6 -14   0    0.81    0.55
   8   6   0    1.42    0.54
  14  -8   0    0.74    0.72
  -6  14   0    1.24    0.46
  -8  -6   0    0.94    0.27
  -6  14   0    0.58    0.46
  -6  14   0    0.97    0.50
  14  -8   0   -0.27    0.65
  -6  14   0    0.71    0.56
  -8  -6   0    1.10    0.25
  14  -8   0    0.69    0.46
  -6  14   0    0.93    0.50
  -8  -6   0    1.15    0.57
  14  -8   0    1.07    0.60
 -14   9   0    2.12    0.59
   5 -14   0    2.18    0.58
 -14   9   0    2.27    0.51
   9   5   0    2.77    0.62
   5 -14   0    1.58    1.02
   9   5   0    2.68    0.38
 -14   9   0    3.06    0.77
   9   5   0    2.58    0.45
   9   5   0    2.40    0.66
   9   5   0    3.02    0.65
   5 -14   0    1.63    0.58
 -14   9   0    1.90    0.22
 -14   9   0    1.96    0.60
  14  -9   0    2.51    0.60
  -5  14   0    2.41    0.67
  -9  -5   0    2.43    0.44
  -5  14   0    2.65    0.55
  -5  14   0    2.66    0.53
  -9  -5   0    3.04    0.68
  14  -9   0    2.12    0.85
  -5  14   0    3.26    0.60
  -9  -5   0    2.26    0.35
  -9  -5   0    2.74    0.39
  -5  14   0    2.61    0.55
  14  -9   0    0.85    0.69
  10   4   0    1.46    0.51
 -14  10   0    1.12    0.77
  10   4   0    1.95    0.64
 -14  10   0    1.97    0.78
 -14  10   0    1.51    0.25
  10   4   0    2.02    0.61
  10   4   0    1.98    0.33
   4 -14   0    1.85    0.54
   4 -14   0    1.31    0.57
 -14  10   0    2.08    0.46
   4 -14   0    1.70    0.65
  10   4   0    1.42    0.58
 -14  10   0    0.71    0.54
   4 -14   0    2.62    0.50
 -14  10   0    1.96    0.59
  10   4   0    2.27    0.47
  14 -10   0    0.05    0.67
  -4  14   0    2.16    0.47
 -10  -4   0    1.48    0.38
 -10  -4   0    1.96    0.65
 -10  -4   0    1.53    0.40
  -4  14   0    1.33    0.52
  -4  14   0    2.00    0.48
  14 -10   0    0.58    0.72
  -4  14   0    1.65    0.58
  14 -10   0    1.22    0.54
  11   3   0    0.57    0.21
  11   3   0   -0.07    0.55
   3 -14   0    0.72    0.58
 -14  11   0    0.14    0.34
 -14  11   0    0.39    0.60
 -14  11   0    0.91    0.73
 -14  11   0   -0.13    0.25
  11   3   0    0.83    0.45
  11   3   0   -0.47    0.53
   3 -14   0    0.20    0.43
  11   3   0   -0.02    0.54
 -14  11   0    1.07    0.62
 -14  11   0    0.07    0.52
   3 -14   0    0.60    0.40
 -11  -3   0    0.97    0.61
 -11  -3   0    0.18    0.36
  14 -11   0   -0.03    0.54
  14 -11   0    1.23    0.58
  -3  14   0    0.70    0.54
 -11  -3   0    1.37    0.44
  -3  14   0    0.49    0.47
  -3  14   0   -0.04    0.47
  -3  14   0    1.11    0.55
  14 -11   0    0.58    0.87
 -11  -3   0    0.36    0.56
  14 -11   0    1.21    0.73
  -3  14   0    1.01    0.41
 -11  -3   0    0.57    0.38
  12   2   0    3.28    0.69
 -14  12   0    4.62    0.81
  12   2   0    3.07    0.73
   2 -14   0    3.99    0.82
   2 -14   0    4.52    0.58
   2 -14   0    4.59    1.29
 -14  12   0    5.43    0.62
 -14  12   0    4.47    0.94
 -14  12   0    3.08    0.77
 -14  12   0    5.49    0.56
  12   2   0    3.29    0.79
  12   2   0    3.61    0.79
   2 -14   0    3.41    0.61
 -14  12   0    3.49    0.82
  14 -12   0    3.69    0.87
  -2  14   0    4.67    0.77
  14 -12   0    2.80    0.95
  -2  14   0    3.05    0.68
  14 -12   0    3.99    0.82
 -12  -2   0    4.53    0.67
  -2  14   0    4.06    0.70
 -12  -2   0    3.29    0.59
  -2  14   0    4.42    0.60
 -12  -2   0    3.95    0.81
 -12  -2   0    4.26    0.60
  14 -12   0    3.22    0.71
 -12  -2   0    3.65    0.76
 -14  13   0    1.69    0.74
  13   1   0   -0.41    0.60
 -14  13   0   -0.40    0.35
   1 -14   0    0.22    0.34
   1 -14   0   -0.05    0.40
   1 -14   0    0.80    0.65
   1 -14   0   -0.29    0.63
  13   1   0   -0.26    0.57
 -14  13   0   -0.42    0.55
  13   1   0    0.54    0.62
  13   1   0    0.99    0.68
  -1  14   0    0.38    0.30
  14 -13   0    0.45    0.77
 -13  -1   0   -0.10    0.52
 -13  -1   0    1.06    0.75
  14 -13   0    1.50    0.91
 -13  -1   0   -0.53    0.44
 -13  -1   0    0.74    0.46
 -13  -1   0    0.39    0.66
  -1  14   0    0.27    0.53
  14 -13   0    0.14    0.73
  14 -13   0    0.62    0.61
  -1  14   0    0.11    0.66
  -1  14   0    0.04    0.57
  -1  14   0   -0.26    0.34
  -1  14   0    0.13    0.43
  14   0   0   -0.49    0.62
   0 -14   0   -0.33    0.72
  14   0   0   -0.61    0.77
 -14  14   0    1.65    0.88
 -14  14   0    0.28    0.50
 -14  14   0   -0.49    0.62
  14   0   0   -0.56    0.69
  14   0   0    0.54    0.78
 -14  14   0   -1.50    0.69
 -14  14   0    0.76    0.73
   0  14   0   -0.14    0.62
   0  14   0    0.43    0.62
   0  14   0    0.56    0.44
   0  14   0    0.19    0.26
 -14   0   0    1.04    0.78
  14 -14   0    0.55    1.04
  14 -14   0   -0.81    0.76
 -14   0   0    0.76    0.76
  14 -14   0    2.31    0.88
 -14   0   0   -0.04    0.48
   0  14   0    0.23    0.65
 -14   0   0    0.46    0.67
   0  14   0   -0.28    0.67
 -14   0   0    0.62    0.55
   0  14   0    0.38    0.32
  14 -14   0   -0.50    0.60
  14 -15   0    0.51    0.72
  14 -15   0   -0.11    0.97
 -15   1   0    1.13    0.83
 -15   1   0    0.23    0.75
 -15   1   0    0.77    0.69
   1  14   0    0.42    0.72
   1  14   0   -0.67    0.48
  14 -15   0    0.96    0.93
  14 -15   0   -1.83    0.99
 -15   1   0   -1.04    0.79
 -15   1   0    0.78    0.63
   1  14   0   -0.34    0.69
 -14  15   0    0.73    0.73
  15  -1   0   -0.80    0.90
  15  -1   0    0.56    0.78
 -14  15   0    1.18    0.88
  -1 -14   0    0.85    0.82
 -14  15   0    1.72    1.01
 -14  15   0   -0.78    0.83
  15  -1   0    0.26    0.70
  15  -1   0    1.09    0.84
 -15   2   0    0.24    0.72
   2  13   0   -1.11    0.61
   2  13   0   -0.22    0.51
 -15   2   0   -0.23    0.55
  13 -15   0    0.86    0.87
 -15   2   0   -0.41    0.57
  13 -15   0    0.67    0.68
   2  13   0    0.27    0.84
   2  13   0   -0.56    0.61
  13 -15   0    0.32    0.88
 -15   2   0    0.63    0.79
  13 -15   0    0.24    1.00
 -15   2   0    1.89    0.69
   2  13   0   -1.07    0.64
 -13  15   0   -0.83    0.84
 -13  15   0   -1.01    0.72
  15  -2   0   -1.32    0.80
 -13  15   0   -1.37    0.63
  15  -2   0    0.28    0.72
  15  -2   0    1.14    0.83
  15  -2   0    0.27    0.67
 -13  15   0    0.50    0.84
  12 -15   0   -0.65    1.01
   3  12   0    0.00    0.64
   3  12   0    0.07    0.72
   3  12   0    0.41    0.47
  12 -15   0    0.20    0.72
   3  12   0    0.03    0.58
 -15   3   0    0.94    0.65
  12 -15   0    0.39    0.82
 -15   3   0    0.33    0.52
  12 -15   0    0.36    0.75
 -15   3   0    1.07    0.55
 -15   3   0    1.27    0.72
  12 -15   0    1.86    0.66
 -15   3   0   -0.50    0.73
   3  12   0    0.23    0.56
   3  12   0    0.60    0.40
 -12  15   0    0.05    0.75
  15  -3   0    0.25    0.82
 -12  15   0   -0.08    0.73
 -12  15   0    0.26    0.51
 -12  15   0   -0.60    0.68
  15  -3   0   -0.07    0.66
 -12  15   0    0.30    0.66
  15  -3   0   -0.25    0.75
  15  -3   0    0.28    0.34
 -15   4   0    0.61    0.61
  11 -15   0    0.63    0.86
   4  11   0    0.49    0.57
   4  11   0    0.10    0.39
  11 -15   0   -0.27    0.58
   4  11   0    0.01    0.37
 -15   4   0    0.60    0.69
 -15   4   0    0.28    0.63
 -15   4   0    0.27    0.53
  11 -15   0    1.25    0.63
   4  11   0    0.42    0.64
  11 -15   0    1.22    0.86
   4  11   0    1.62    0.78
 -15   4   0    0.52    0.58
   4  11   0   -0.28    0.50
  11 -15   0   -0.77    0.73
 -11  15   0    0.24    0.71
  15  -4   0    0.43    0.69
 -11  15   0   -0.18    0.51
 -11  15   0   -0.58    0.68
  15  -4   0    0.10    0.39
  15  -4   0    1.30    0.87
 -11  15   0   -0.62    0.63
 -11  15   0    1.83    0.61
  15  -4   0   -0.26    0.71
 -15   5   0   -0.29    0.69
  10 -15   0   -0.79    0.60
 -15   5   0    0.16    0.58
   5  10   0    0.24    0.35
   5  10   0    0.34    0.31
 -15   5   0    1.21    0.63
  10 -15   0    0.35    0.74
 -15   5   0   -0.55    0.57
   5  10   0    0.52    0.57
  10 -15   0   -0.97    0.62
  10 -15   0   -0.43    0.72
  10 -15   0   -0.13    0.60
   5  10   0   -1.26    0.66
   5  10   0   -0.58    0.56
 -15   5   0   -0.57    0.51
   5  10   0   -0.02    0.46
 -10  15   0    0.21    0.50
  15  -5   0   -0.67    0.39
  15  -5   0    0.00    0.71
  15  -5   0   -0.24    0.64
 -10  15   0    0.14    0.56
  15  -5   0    0.23    0.81
 -10  15   0   -1.40    0.56
 -10  15   0    0.28    0.65
   6   9   0    1.38    0.27
   9 -15   0    0.35    0.73
 -15   6   0    0.72    0.61
   6   9   0    1.40    0.63
   6   9   0    1.94    0.77
 -15   6   0    0.52    0.71
   9 -15   0    0.64    0.64
   9 -15   0    0.78    0.57
   9 -15   0    1.44    0.67
   6   9   0    0.68    0.35
 -15   6   0    0.71    0.59
 -15   6   0    2.22    0.65
   6   9   0    1.61    0.54
   6   9   0    1.10    0.45
   6   9   0    1.59    0.63
   9 -15   0    0.65    0.74
  -6  -9   0    0.94    0.62
  -9  15   0    2.15    0.64
  15  -6   0    0.20    0.70
  -9  15   0    0.55    0.61
  15  -6   0    0.51    0.49
  -9  15   0    1.18    0.69
  -9  15   0    0.74    0.58
  15  -6   0    0.97    0.82
  -9  15   0    0.79    0.55
  15  -6   0    0.32    0.73
   7   8   0   -0.18    0.64
 -15   7   0    0.69    0.63
   8 -15   0    0.61    0.57
   8 -15   0    0.03    0.68
   8 -15   0    0.24    0.57
   7   8   0    0.11    0.57
   8 -15   0    0.00    0.61
   7   8   0   -0.20    0.26
 -15   7   0    0.12    0.53
   7   8   0    0.69    0.54
   7   8   0    0.19    0.25
   7   8   0   -1.46    0.58
   7   8   0    0.30    0.32
   8 -15   0    0.82    0.60
 -15   7   0    0.01    0.41
  15  -7   0    0.33    0.52
  -8  15   0    0.24    0.56
  15  -7   0    0.50    0.63
  -8  15   0    0.40    0.58
  -8  15   0    0.46    0.61
  15  -7   0   -0.30    0.70
  15  -7   0   -0.35    0.74
  -7  -8   0    0.29    0.59
  -8  15   0   -0.10    0.50
   7 -15   0   -0.43    0.52
   8   7   0   -0.59    0.46
   8   7   0    0.74    0.32
 -15   8   0   -0.54    0.44
 -15   8   0    0.38    0.47
   8   7   0   -1.15    0.57
 -15   8   0   -0.12    0.51
   8   7   0   -0.54    0.36
   7 -15   0    0.34    0.62
   7 -15   0   -0.36    0.50
 -15   8   0    0.27    0.75
   8   7   0   -0.56    0.50
 -15   8   0    0.44    0.59
   8   7   0    0.20    0.35
   8   7   0    0.12    0.67
   7 -15   0    0.38    0.54
   7 -15   0    0.32    0.71
  -7  15   0   -0.32    0.56
  -8  -7   0    0.23    0.20
  -8  -7   0    0.07    0.23
  15  -8   0    0.70    0.61
  -8  -7   0   -0.10    0.62
  -7  15   0    0.68    0.69
  15  -8   0   -0.34    0.69
  15  -8   0   -0.31    0.77
  -7  15   0    0.11    0.49
   6 -15   0    0.38    0.58
   9   6   0    1.05    0.66
   6 -15   0    0.87    0.67
 -15   9   0    1.48    0.76
   9   6   0    1.05    0.64
   9   6   0    1.94    0.65
 -15   9   0    0.66    0.53
   6 -15   0    2.03    0.71
   9   6   0    1.29    0.40
 -15   9   0    1.24    0.48
   9   6   0    0.33    0.36
   9   6   0    1.03    0.44
 -15   9   0    1.70    0.65
   6 -15   0    0.99    0.65
 -15   9   0    1.23    0.57
   6 -15   0    0.82    0.58
  15  -9   0    0.77    0.64
  -9  -6   0    0.56    0.64
  15  -9   0    1.58    0.85
  -6  15   0    0.48    0.56
  15  -9   0    0.57    0.55
  -6  15   0    0.48    0.63
  -9  -6   0    1.29    0.31
  -6  15   0    1.34    0.52
  -6  15   0    1.11    0.55
  15  -9   0    2.05    0.85
  -9  -6   0    0.90    0.28
  -6  15   0    1.38    0.61
   5 -15   0    1.06    0.60
   5 -15   0    0.17    0.60
 -15  10   0    0.34    0.51
   5 -15   0    0.49    0.63
  10   5   0    0.84    0.31
 -15  10   0   -0.17    0.13
 -15  10   0    0.51    0.44
  10   5   0   -0.49    0.59
 -15  10   0   -1.16    0.56
   5 -15   0   -0.66    0.49
   5 -15   0    0.18    0.71
  10   5   0   -0.17    0.62
 -15  10   0    1.73    0.78
  10   5   0    0.03    0.62
 -15  10   0   -0.06    0.57
 -10  -5   0    0.42    0.60
  15 -10   0   -0.61    0.87
  -5  15   0    0.42    0.47
  15 -10   0    0.32    0.81
  -5  15   0    0.21    0.57
  -5  15   0   -0.27    0.45
  -5  15   0    0.22    0.62
  15 -10   0    0.19    0.61
 -10  -5   0    0.55    0.32
 -10  -5   0   -0.48    0.33
  -5  15   0    0.05    0.55
 -15  11   0    0.91    0.63
   4 -15   0    0.59    0.66
 -15  11   0   -0.12    0.65
 -15  11   0   -0.14    0.77
  11   4   0   -0.20    0.25
  11   4   0   -0.26    0.54
   4 -15   0    0.06    0.54
 -15  11   0    0.68    0.44
  11   4   0    0.75    0.71
 -15  11   0    0.47    0.23
  11   4   0    0.00    0.65
   4 -15   0    1.71    0.79
 -15  11   0    0.42    0.62
  11   4   0    0.46    0.48
  -4  15   0    0.39    0.45
  -4  15   0    0.81    0.66
  -4  15   0    0.13    0.55
  -4  15   0    1.41    0.44
  15 -11   0    0.01    0.73
 -11  -4   0    1.00    0.65
  15 -11   0    0.16    0.61
  -4  15   0    0.62    0.60
 -11  -4   0    0.11    0.40
 -11  -4   0   -0.56    0.41
  15 -11   0    0.31    0.98
  15 -11   0   -0.73    0.89
 -15  12   0    0.16    0.30
  12   3   0    0.18    0.21
   3 -15   0   -0.19    0.69
  12   3   0   -0.92    0.50
  12   3   0    1.35    0.66
  12   3   0    0.34    0.67
 -15  12   0    0.30    0.40
 -15  12   0    0.29    0.88
   3 -15   0    1.48    0.83
 -15  12   0    1.23    0.75
 -15  12   0    0.81    0.73
  12   3   0    0.27    0.75
 -15  12   0   -0.76    0.62
  -3  15   0    0.61    0.66
  -3  15   0   -0.29    0.58
  15 -12   0    0.24    1.00
  -3  15   0    0.96    0.44
  -3  15   0    1.38    0.43
  -3  15   0   -0.75    0.58
 -12  -3   0    0.87    0.44
 -12  -3   0   -0.55    0.46
 -12  -3   0    0.99    0.71
  15 -12   0    0.18    0.90
 -12  -3   0    0.78    0.71
  15 -12   0   -0.40    0.70
  15 -12   0    0.14    0.62
 -12  -3   0    0.84    0.44
 -15  13   0    0.65    0.70
  13   2   0   -0.87    0.68
 -15  13   0    0.64    0.81
   2 -15   0   -0.40    0.69
   2 -15   0    0.40    0.43
  13   2   0    0.51    0.75
  13   2   0   -0.33    0.58
   2 -15   0    1.08    0.80
 -15  13   0    1.80    0.79
 -15  13   0    0.01    0.35
  13   2   0   -0.15    0.70
  -2  15   0   -0.72    0.63
  15 -13   0   -0.76    0.75
 -13  -2   0    0.11    0.59
 -13  -2   0    0.11    0.74
  15 -13   0   -0.53    0.98
  -2  15   0    0.50    0.60
  -2  15   0   -0.18    0.70
  -2  15   0   -0.34    0.41
 -13  -2   0    0.32    0.49
  -2  15   0   -0.24    0.43
  -2  15   0    0.35    0.37
  15 -13   0    0.10    0.66
 -13  -2   0    1.18    0.79
 -13  -2   0    0.53    0.49
  15 -13   0   -1.35    0.91
  14   1   0   -0.95    0.83
 -15  14   0   -0.01    0.76
 -15  14   0    0.42    0.84
 -15  14   0    2.01    0.99
   1 -15   0    0.32    0.83
  14   1   0   -0.74    0.69
   1 -15   0    0.89    0.40
 -15  14   0   -0.53    0.89
 -15  14   0    0.11    0.41
   1 -15   0    0.13    0.33
  14   1   0   -0.19    0.78
  14   1   0   -1.14    0.82
  -1  15   0   -1.32    0.62
 -14  -1   0    0.18    0.87
  -1  15   0    0.16    0.36
  -1  15   0    0.33    0.72
 -14  -1   0    0.01    0.57
 -14  -1   0    0.09    0.57
 -14  -1   0   -0.10    0.81
  -1  15   0   -1.57    0.71
  15 -14   0   -0.77    1.09
 -14  -1   0    0.21    0.68
  15 -14   0    0.85    1.08
  15 -14   0   -0.71    0.68
  -1  15   0    0.07    0.47
  15 -14   0   -0.58    0.98
   3  13   0   -0.36    0.49
  13 -16   0    0.16    1.00
 -16   3   0   -0.98    0.68
 -16   3   0   -1.49    0.79
  13 -16   0   -0.79    0.98
  13 -16   0   -0.32    0.76
   3  13   0    0.40    0.54
 -16   3   0    0.11    0.90
   3  13   0    0.24    0.72
  13 -16   0    0.29    0.81
  13 -16   0    0.92    1.06
   3  13   0    0.56    0.77
 -16   3   0   -0.67    0.69
   3  13   0   -1.03    0.92
   3  13   0    0.79    0.74
 -16   3   0   -0.77    0.88
 -13  16   0   -1.45    0.59
 -13  16   0   -0.94    0.86
  16  -3   0   -0.71    0.86
 -13  16   0   -0.52    0.92
 -13  16   0   -1.19    0.83
  16  -3   0    0.57    1.06
 -13  16   0    0.31    0.74
  16  -3   0    0.84    0.80
   4  12   0    1.42    0.75
 -16   4   0   -1.50    0.66
 -16   4   0    0.06    0.75
  12 -16   0   -0.31    0.91
   4  12   0   -0.08    0.72
  12 -16   0   -0.11    0.91
  12 -16   0    0.03    0.71
   4  12   0   -0.09    0.83
 -16   4   0   -0.18    0.63
 -16   4   0   -1.53    0.82
  12 -16   0    1.11    0.69
 -16   4   0   -1.04    0.68
   4  12   0   -1.08    0.60
   4  12   0    0.38    0.48
   4  12   0    0.06    0.53
 -12  16   0   -0.60    0.69
 -12  16   0   -1.05    0.80
 -12  16   0   -0.11    0.61
  16  -4   0   -0.09    0.44
 -12  16   0   -0.39    0.74
  16  -4   0    0.55    1.14
  16  -4   0   -1.33    0.72
 -12  16   0   -1.48    0.80
  16  -4   0    1.18    0.84
   5  11   0    1.36    0.61
 -16   5   0    0.62    0.70
   5  11   0    0.88    0.71
   5  11   0    0.84    0.45
  11 -16   0    1.84    0.97
   5  11   0    0.62    0.91
  11 -16   0    0.42    0.71
  11 -16   0    1.25    0.92
 -16   5   0    1.74    0.73
 -16   5   0    0.92    0.71
  11 -16   0    1.00    0.87
   5  11   0    1.02    0.41
 -16   5   0    1.15    0.83
 -16   5   0    1.25    0.70
  11 -16   0   -0.47    0.68
   5  11   0    1.56    0.72
  16  -5   0    0.94    0.94
 -11  16   0    0.07    0.72
 -11  16   0   -0.37    0.76
  16  -5   0    1.83    0.86
 -11  16   0    1.74    0.80
 -11  16   0    0.85    0.63
 -11  16   0    0.87    0.72
  16  -5   0    0.75    0.98
  16  -5   0   -0.13    0.49
 -16   6   0   -1.04    0.71
   6  10   0   -0.44    0.64
  10 -16   0    0.42    0.87
  10 -16   0   -0.34    0.68
 -16   6   0    0.34    0.67
  10 -16   0    0.43    0.77
   6  10   0    0.72    0.55
   6  10   0   -1.02    0.60
  10 -16   0    0.21    0.86
 -16   6   0    1.26    0.78
 -16   6   0    0.45    0.61
 -16   6   0   -0.49    0.97
   6  10   0    0.17    0.29
  10 -16   0    0.76    0.67
   6  10   0   -0.44    0.40
   6  10   0   -1.08    0.75
 -10  16   0    0.84    0.65
  16  -6   0    1.12    0.54
 -10  16   0   -1.22    0.65
  16  -6   0   -0.05    0.94
 -10  16   0   -0.18    0.56
  16  -6   0    0.86    0.93
  16  -6   0   -0.03    0.70
 -10  16   0    0.37    0.74
 -10  16   0    0.86    0.66
   9 -16   0   -1.13    0.77
   7   9   0    0.10    0.49
 -16   7   0    2.36    0.89
   7   9   0    0.39    0.39
   7   9   0   -0.54    0.75
   9 -16   0   -0.08    0.64
   7   9   0   -0.68    0.64
 -16   7   0    0.04    0.75
   9 -16   0   -0.78    0.62
   7   9   0   -0.21    0.69
 -16   7   0   -0.40    0.67
 -16   7   0    0.38    0.68
   9 -16   0    1.40    0.74
   9 -16   0   -0.04    0.84
  16  -7   0   -0.56    0.99
  -9  16   0   -0.02    0.58
  -9  16   0    0.76    0.71
  -7  -9   0   -0.30    0.67
  -9  16   0    0.73    0.63
  16  -7   0   -0.48    0.82
  -9  16   0    0.01    0.68
  16  -7   0   -0.87    0.53
  16  -7   0    1.02    0.76
   8 -16   0   -0.18    0.67
 -16   8   0   -0.60    0.59
   8   8   0    0.52    0.30
   8 -16   0    0.30    0.81
 -16   8   0    0.83    0.80
 -16   8   0    0.40    0.76
   8 -16   0    0.13    0.68
 -16   8   0    0.14    0.60
   8   8   0   -0.06    0.28
   8   8   0    0.30    0.47
 -16   8   0    0.36    0.50
   8   8   0    0.51    0.64
   8 -16   0    0.78    0.80
   8 -16   0    0.20    0.62
   8   8   0   -1.12    0.56
   8   8   0    0.32    0.74
  16  -8   0    0.41    0.62
  -8  16   0   -0.77    0.55
  -8  -8   0    1.23    0.73
  -8  16   0    0.31    0.60
  16  -8   0    0.07    0.69
  16  -8   0    0.66    0.91
  16  -8   0    0.35    0.98
  -8  16   0   -0.70    0.76
  -8  16   0   -0.63    0.58
   9   7   0    0.66    0.82
 -16   9   0    0.85    0.65
   9   7   0   -0.01    0.36
   7 -16   0    0.03    0.79
   9   7   0    0.34    0.39
 -16   9   0    0.75    0.77
   9   7   0   -0.30    0.63
 -16   9   0    0.57    0.54
   9   7   0   -0.29    0.61
   7 -16   0   -0.28    0.61
   7 -16   0    0.59    0.76
 -16   9   0   -0.05    0.58
   7 -16   0   -1.18    0.59
   7 -16   0    0.93    0.76
   9   7   0    0.16    0.41
 -16   9   0   -0.47    0.73
  -7  16   0    0.13    0.62
  16  -9   0    2.12    0.94
  -7  16   0   -0.23    0.61
  16  -9   0    1.05    0.69
  -9  -7   0    0.31    0.75
  -7  16   0    1.07    0.58
  16  -9   0    0.04    0.82
  -7  16   0    0.05    0.74
  16  -9   0   -0.20    0.77
  -9  -7   0    0.67    0.24
  10   6   0    0.04    0.75
 -16  10   0   -0.52    0.70
   6 -16   0   -0.01    0.68
  10   6   0    0.16    0.37
  10   6   0   -0.63    0.46
  10   6   0    0.61    0.71
 -16  10   0   -0.72    0.60
   6 -16   0    0.86    0.90
 -16  10   0    0.44    0.69
  10   6   0   -0.70    0.47
   6 -16   0   -0.05    0.66
   6 -16   0    0.69    0.72
 -16  10   0   -0.92    0.80
 -16  10   0    0.02    0.50
   6 -16   0   -0.59    0.59
 -10  -6   0   -0.92    0.72
 -10  -6   0   -0.35    0.31
  -6  16   0    0.43    0.53
 -10  -6   0   -0.22    0.34
  -6  16   0   -0.52    0.59
  16 -10   0   -0.33    0.69
  16 -10   0   -0.15    0.98
  -6  16   0    0.07    0.63
  -6  16   0   -0.30    0.56
  16 -10   0    0.31    0.95
  -6  16   0    0.11    0.70
  11   5   0    1.04    0.71
   5 -16   0    1.80    0.76
  11   5   0    0.89    0.75
 -16  11   0    1.11    0.84
  11   5   0    0.17    0.34
 -16  11   0    0.97    0.69
 -16  11   0   -0.10    0.71
  11   5   0    0.60    0.51
   5 -16   0    1.20    0.58
   5 -16   0    0.67    0.97
 -16  11   0    1.60    1.03
   5 -16   0    1.65    0.70
 -16  11   0    0.13    0.52
  -5  16   0    1.14    0.65
 -11  -5   0    0.15    0.43
  16 -11   0    0.47    0.76
  -5  16   0   -0.54    0.76
  -5  16   0    0.25    0.55
  -5  16   0    1.24    0.72
  16 -11   0   -0.41    1.00
  16 -11   0   -0.05    1.02
  -5  16   0    0.83    0.53
 -11  -5   0    0.23    0.79
   4 -16   0    1.04    1.02
 -16  12   0   -0.07    0.28
 -16  12   0   -1.97    0.87
 -16  12   0   -0.53    0.83
 -16  12   0   -0.31    0.46
  12   4   0    0.65    0.58
   4 -16   0   -0.15    0.67
   4 -16   0    0.34    0.75
  12   4   0   -0.37    0.82
  12   4   0   -0.03    0.79
   4 -16   0    0.06    0.52
 -16  12   0    1.10    0.80
  12   4   0   -0.70    0.65
 -16  12   0    0.04    0.69
  12   4   0    0.41    0.27
  -4  16   0    0.72    0.70
 -12  -4   0    0.69    0.79
  16 -12   0    0.52    1.06
  -4  16   0    0.14    0.49
  16 -12   0    1.52    0.72
  -4  16   0    1.77    0.75
 -12  -4   0    0.91    0.42
  16 -12   0   -0.96    1.08
  -4  16   0    0.78    0.69
 -12  -4   0    0.63    0.63
  16 -12   0    0.47    0.80
  -4  16   0    0.39    0.47
 -12  -4   0   -0.35    0.55
   3 -16   0   -0.66    0.95
 -16  13   0   -0.20    0.87
  13   3   0   -0.08    0.81
  13   3   0   -0.19    0.65
  13   3   0   -0.67    0.74
 -16  13   0    0.88    0.88
   3 -16   0    0.47    0.61
 -16  13   0    0.37    0.37
   3 -16   0    0.18    0.83
  13   3   0    0.15    0.83
 -16  13   0    0.60    0.78
   3 -16   0   -0.59    0.58
  16 -13   0   -0.05    1.14
 -13  -3   0    0.52    0.50
  16 -13   0    0.54    1.12
  -3  16   0    0.96    0.69
  -3  16   0   -0.06    0.45
 -13  -3   0    2.48    0.99
  16 -13   0   -2.13    0.90
  -3  16   0   -0.71    0.75
 -13  -3   0   -1.32    0.51
 -13  -3   0   -0.20    0.60
  16 -13   0   -0.56    0.73
  10 -17   0    3.68    0.88
   7  10   0    4.71    0.95
  17  -7   0    4.41    1.09
 -10  17   0    4.70    0.89
   9 -17   0    1.18    0.87
   9 -17   0    1.05    0.77
 -17   8   0    1.59    1.00
   9 -17   0    1.22    0.98
   8   9   0    1.91    0.84
   8   9   0   -1.26    0.72
 -17   8   0    1.83    0.88
   9 -17   0   -0.78    1.02
 -17   8   0   -0.01    0.78
   9 -17   0   -0.38    0.80
   8   9   0   -0.18    1.01
   8   9   0   -0.35    0.57
 -17   8   0    0.14    0.67
  -9  17   0    0.74    0.77
  -9  17   0   -0.71    0.70
  -9  17   0   -0.55    0.68
  17  -8   0    1.70    0.85
  17  -8   0   -0.60    1.04
  -9  17   0    0.26    0.77
  17  -8   0    0.11    0.69
  -9  17   0   -0.48    0.91
   8 -17   0    1.12    0.85
   9   8   0   -0.38    0.50
 -17   9   0    0.57    0.77
 -17   9   0    1.87    0.98
   8 -17   0   -0.04    1.04
   9   8   0   -0.22    0.74
   9   8   0   -0.78    0.77
   8 -17   0   -0.22    0.86
 -17   9   0    2.32    1.00
   8 -17   0   -0.17    0.81
   8 -17   0    0.12    0.80
   9   8   0   -0.47    0.91
   9   8   0   -0.29    0.31
 -17   9   0    0.01    0.71
 -17   9   0    1.07    0.61
   9   8   0   -0.02    0.32
  -8  17   0    1.01    0.78
  17  -9   0    0.45    0.88
  -9  -8   0   -1.09    0.74
  17  -9   0   -0.57    0.73
  -8  17   0    0.26    0.71
  17  -9   0   -0.02    1.25
  -8  17   0   -0.07    0.71
  -8  17   0   -0.71    0.89
  17  -9   0    0.47    1.10
   7 -17   0    3.51    0.97
  10   7   0    4.10    0.97
  -1  -1  -1   -0.02    0.04
  -1  -1  -1    0.03    0.06
  -1   2  -1    0.07    0.06
  -1  -1  -1    0.08    0.06
  -1  -1  -1    0.05    0.03
   2  -1  -1    0.04    0.06
  -1   2  -1    0.07    0.05
  -1  -1  -1   -0.01    0.02
  -1  -1  -1   -0.03    0.05
   2  -1  -1    0.03    0.03
   2  -1  -1    0.04    0.05
  -1   2  -1    0.05    0.04
   2  -1  -1    0.06    0.04
   2  -1  -1    0.08    0.07
  -1  -1  -1    0.08    0.03
  -1   2  -1    0.05    0.05
   1   1   1    0.03    0.04
   1  -2   1    0.04    0.05
   1   1   1    0.11    0.07
   1   1   1    0.04    0.05
   1   1   1    0.05    0.04
   1  -2   1   -0.01    0.03
   1  -2   1    0.06    0.04
  -2   1   1    0.09    0.05
   1  -2   1    0.03    0.05
  -2   1   1    0.06    0.04
   1   1   1    0.02    0.02
  -2   1   1    0.04    0.06
  -2   1   1    0.03    0.06
   1   1   1    0.06    0.04
   1   1   1    0.03    0.02
  -2   1   1   -0.02    0.03
   1  -2   1    0.05    0.05
  -1   3  -1   95.66    2.33
   3  -2  -1   95.07    2.38
  -2  -1  -1   95.60    2.40
  -1   3  -1   94.52    2.33
  -1   3  -1   92.46    2.40
  -2  -1  -1   95.15    2.41
  -2  -1  -1   94.83    2.32
   3  -2  -1   91.08    2.43
  -1   3  -1   95.60    2.37
  -2  -1  -1   95.77    2.29
  -1   3  -1   98.05    2.37
   3  -2  -1   92.86    2.43
  -2  -1  -1   96.14    2.39
  -2  -1  -1   90.93    2.38
   3  -2  -1   92.15    2.32
   3  -2  -1   93.43    2.37
  -3   2   1   91.75    2.32
   2   1   1   90.52    2.39
   2   1   1   92.22    2.29
   1  -3   1   86.88    2.33
   1  -3   1   93.06    2.37
  -3   2   1   91.39    2.37
   2   1   1   96.61    2.38
   1  -3   1   89.84    2.33
   1  -3   1   92.79    2.37
   2   1   1   88.88    2.38
   2   1   1   92.15    2.32
   1  -3   1   92.27    2.41
   2   1   1   87.03    2.39
  -3   2   1   91.09    2.42
  -3   2   1   91.73    2.42
  -3   2   1   97.48    2.37
   2  -2  -1    6.98    0.26
   2  -2  -1    6.89    0.29
  -2   0  -1    6.11    0.27
   0   2  -1    6.84    0.27
   0   2  -1    6.83    0.25
   2  -2  -1    6.69    0.32
   0   2  -1    6.99    0.29
   2  -2  -1    7.21    0.31
  -2   0  -1    6.79    0.20
  -2   0  -1    6.57    0.29
   0   2  -1    6.44    0.28
  -2   0  -1    6.41    0.30
  -2   0  -1    6.77    0.27
  -2   2   1    6.61    0.30
  -2   2   1    6.88    0.29
   2   0   1    6.35    0.28
   2   0   1    6.19    0.30
   0  -2   1    7.32    0.28
   2   0   1    6.79    0.29
  -2   2   1    7.15    0.31
  -2   2   1    6.89    0.21
   0  -2   1    6.94    0.28
   2   0   1    6.53    0.27
  -2   2   1    6.79    0.28
   2   0   1    7.08    0.20
   1   1  -1    0.06    0.05
   1  -2  -1    0.02    0.04
   1  -2  -1    0.02    0.06
  -2   1  -1    0.10    0.07
   1   1  -1    0.07    0.03
   1   1  -1    0.10    0.03
  -2   1  -1    0.00    0.02
  -2   1  -1    0.06    0.04
   1   1  -1    0.04    0.04
   1   1  -1    0.09    0.04
   1  -2  -1    0.03    0.04
  -2   1  -1    0.15    0.05
   1   1  -1    0.05    0.04
   1  -2  -1    0.10    0.05
  -2   1  -1    0.03    0.04
   2  -1   1    0.02    0.02
   2  -1   1    0.01    0.04
  -1  -1   1    0.11    0.05
   2  -1   1    0.02    0.06
  -1   2   1    0.14    0.06
  -1  -1   1    0.04    0.04
   2  -1   1    0.02    0.05
  -1   2   1   -0.07    0.03
  -1   2   1    0.02    0.05
   2  -1   1    0.00    0.07
  -1  -1   1   -0.01    0.03
  -1   2   1    0.08    0.06
  -1  -1   1   -0.01    0.01
  -2   2  -1    6.47    0.27
   0  -2  -1    6.93    0.29
   2   0  -1    7.13    0.27
  -2   2  -1    7.04    0.31
   2   0  -1    7.17    0.28
   0  -2  -1    6.83    0.31
   0  -2  -1    6.96    0.25
  -2   2  -1    7.29    0.30
   2   0  -1    6.92    0.29
   2   0  -1    6.92    0.27
  -2   2  -1    6.68    0.31
   2   0  -1    6.74    0.27
   2   0  -1    7.00    0.20
  -2   0   1    7.36    0.27
   2  -2   1    6.25    0.29
  -2   0   1    6.97    0.29
  -2   0   1    7.11    0.28
   0   2   1    7.10    0.26
   0   2   1    6.72    0.26
   0   2   1    6.42    0.27
   2  -2   1    6.46    0.30
  -2   0   1    6.92    0.21
   0   2   1    7.15    0.31
   2  -2   1    6.81    0.32
   0   2   1    6.53    0.28
   0   2   1    7.02    0.25
   2  -2   1    6.77    0.28
  -2   3  -1   90.23    2.42
  -1  -2  -1   91.61    2.43
   3  -1  -1   91.44    2.38
   3  -1  -1   94.95    2.39
  -2   3  -1   91.59    2.37
  -2   3  -1   86.41    2.38
   3  -1  -1   95.54    2.43
  -1  -2  -1   89.20    2.30
  -1  -2  -1   90.13    2.31
  -1  -2  -1   91.64    2.37
   3  -1  -1   96.57    2.34
   3  -1  -1   90.98    2.41
  -2   3  -1   93.47    2.41
   2  -3   1   95.55    2.38
   1   2   1   92.95    2.37
  -3   1   1   95.16    2.41
   1   2   1   94.83    2.38
   1   2   1   98.01    2.31
  -3   1   1   96.66    2.34
   2  -3   1   95.99    2.44
  -3   1   1   95.19    2.38
   1   2   1   94.31    2.29
   2  -3   1   96.17    2.42
   1   2   1   91.29    2.43
   1   2   1   94.25    2.31
  -3   1   1   93.24    2.42
   2  -3   1   97.83    2.41
  -3   1   1   96.12    2.38
  -2  -2  -1   37.26    1.11
  -2   4  -1   38.09    1.10
  -2   4  -1   39.31    1.10
   4  -2  -1   38.23    1.16
  -2  -2  -1   34.97    1.13
  -2  -2  -1   37.07    0.97
  -2   4  -1   37.13    1.09
  -2   4  -1   36.87    1.15
   4  -2  -1   37.98    1.08
   4  -2  -1   37.21    1.11
  -2  -2  -1   36.54    1.01
  -2  -2  -1   35.79    0.99
   4  -2  -1   37.25    1.08
   4  -2  -1   36.65    1.17
   2   2   1   38.53    1.00
   2  -4   1   37.83    1.09
   2   2   1   37.72    1.02
  -4   2   1   37.09    1.14
  -4   2   1   37.99    1.07
   2   2   1   38.28    0.96
   2   2   1   36.85    1.10
   2  -4   1   39.62    1.11
   2   2   1   35.92    1.14
   2  -4   1   35.93    1.14
   2   2   1   37.14    1.11
  -4   2   1   38.78    1.17
  -4   2   1   39.44    1.11
   2  -4   1   37.53    1.10
   2   2   1   37.48    1.11
  -4   2   1   37.14    1.08
   2  -4   1   37.88    1.10
  -3  -2  -1   21.54    0.72
  -3  -2  -1   20.85    0.65
  -2   5  -1   21.23    0.71
  -2   5  -1   21.25    0.59
   5  -3  -1   20.36    0.70
  -3  -2  -1   20.98    0.63
   5  -3  -1   20.36    0.75
   5  -3  -1   21.07    0.82
  -3  -2  -1   21.89    0.77
   5  -3  -1   21.79    0.83
   5  -3  -1   19.82    0.73
  -3  -2  -1   19.65    0.74
  -2   5  -1   20.80    0.73
  -2   5  -1   20.10    0.71
  -2   5  -1   20.78    0.79
   3   2   1   20.14    0.78
   3   2   1   20.44    0.75
   3   2   1   19.72    0.63
   3   2   1   20.02    0.74
   3   2   1   21.12    0.77
   2  -5   1   19.64    0.71
   2  -5   1   20.53    0.79
   2  -5   1   19.72    0.73
   2  -5   1   20.08    0.73
  -5   3   1   21.12    0.73
  -5   3   1   20.38    0.81
  -5   3   1   20.10    0.74
   3   2   1   20.33    0.65
   2  -5   1   20.51    0.73
  -5   3   1   20.47    0.79
  -5   3   1   21.49    0.70
   3   2   1   20.24    0.54
   4  -3  -1    1.90    0.21
  -1   4  -1    1.35    0.20
  -3  -1  -1    1.69    0.21
  -3  -1  -1    1.95    0.20
   4  -3  -1    1.76    0.16
  -3  -1  -1    1.86    0.16
  -3  -1  -1    1.76    0.15
   4  -3  -1    1.93    0.27
  -3  -1  -1    1.43    0.20
   4  -3  -1    2.07    0.24
  -1   4  -1    1.90    0.23
  -1   4  -1    1.83    0.14
   4  -3  -1    1.83    0.22
  -1   4  -1    1.73    0.18
  -1   4  -1    1.77    0.16
  -4   3   1    1.77    0.19
  -4   3   1    1.84    0.17
   3   1   1    1.85    0.21
   1  -4   1    1.84    0.21
   3   1   1    1.81    0.18
   1  -4   1    2.04    0.23
   3   1   1    1.94    0.21
   1  -4   1    1.72    0.17
  -4   3   1    2.04    0.24
   1  -4   1    2.01    0.22
  -4   3   1    1.96    0.22
   3   1   1    1.72    0.21
   3   1   1    2.03    0.22
  -4   3   1    1.98    0.25
   3  -3  -1   37.04    1.15
  -3   0  -1   38.02    1.07
   3  -3  -1   38.41    1.06
  -3   0  -1   38.28    1.10
   0   3  -1   38.93    0.98
  -3   0  -1   37.10    1.12
   0   3  -1   39.74    1.10
   3  -3  -1   38.34    0.99
   0   3  -1   37.03    1.04
   3  -3  -1   36.63    1.11
   0   3  -1   37.13    1.08
  -3   0  -1   40.59    0.96
   0   3  -1   36.03    1.10
  -3   0  -1   40.90    1.13
   3  -3  -1   35.32    1.14
  -3   3   1   38.59    1.12
  -3   3   1   36.33    1.14
  -3   3   1   38.73    1.16
   0  -3   1   36.98    1.10
   3   0   1   39.62    0.96
  -3   3   1   38.33    1.10
   0  -3   1   37.44    0.98
   3   0   1   39.54    1.13
   0  -3   1   37.04    1.08
  -3   3   1   38.71    0.98
   3   0   1   37.44    1.14
   0  -3   1   37.49    1.10
   3   0   1   41.33    1.11
   3   0   1   38.61    1.09
   1   2  -1   90.31    2.33
  -3   1  -1   87.45    2.37
  -3   1  -1   92.27    2.30
   1   2  -1   92.90    2.24
   1   2  -1   92.50    2.22
   1   2  -1   90.47    2.34
   2  -3  -1   89.77    2.33
   2  -3  -1   89.68    2.39
   2  -3  -1   90.13    2.41
   1   2  -1   86.70    2.34
  -3   1  -1   89.60    2.37
   1   2  -1   93.26    2.31
   2  -3  -1   94.49    2.40
   1   2  -1   87.11    2.38
  -3   1  -1   89.13    2.36
  -3   1  -1   94.06    2.43
   3  -1   1   94.79    2.22
  -1  -2   1   94.19    2.35
  -1  -2   1   95.38    2.22
  -1  -2   1   97.92    2.40
   3  -1   1   98.02    2.40
  -2   3   1   93.20    2.34
  -1  -2   1   96.93    2.23
   3  -1   1   95.64    2.37
   3  -1   1   93.15    2.44
  -2   3   1   93.28    2.41
  -2   3   1   95.04    2.40
   3  -1   1   95.53    2.31
   1  -3  -1   94.21    2.40
   2   1  -1   92.40    2.36
   1  -3  -1   97.52    2.41
   2   1  -1   97.29    2.31
  -3   2  -1   94.27    2.46
   2   1  -1   97.01    2.35
   2   1  -1   93.78    2.31
   1  -3  -1   97.60    2.38
   1  -3  -1   97.45    2.38
   2   1  -1   91.34    2.34
  -3   2  -1   84.58    2.37
   1  -3  -1   97.18    2.27
  -3   2  -1   95.94    2.29
   1  -3  -1   94.82    2.42
  -3   2  -1   97.57    2.44
   2   1  -1   91.36    2.40
  -3   2  -1   97.12    2.39
  -3   2  -1   99.28    2.37
  -1   3   1   92.77    2.27
   3  -2   1   91.40    2.43
  -2  -1   1   95.54    2.40
  -1   3   1   94.76    2.38
   3  -2   1   96.00    2.47
   3  -2   1   87.90    2.38
  -2  -1   1   86.09    2.36
  -2  -1   1   89.01    2.29
  -1   3   1   89.50    2.37
  -1   3   1   88.15    2.39
   3  -2   1   95.37    2.39
  -1   3   1   92.96    2.39
  -2  -1   1   93.61    2.34
  -3   3  -1   37.40    1.12
   0  -3  -1   38.43    1.04
   3   0  -1   37.57    1.11
   0  -3  -1   37.83    1.07
   0  -3  -1   33.52    1.06
   3   0  -1   37.73    1.08
  -3   3  -1   39.09    1.13
   0  -3  -1   38.99    1.03
  -3   3  -1   39.90    1.04
   3   0  -1   39.22    1.00
  -3   3  -1   39.70    1.10
   3   0  -1   38.27    0.95
   0  -3  -1   38.27    1.14
  -3   3  -1   37.11    1.14
   3   0  -1   37.50    1.09
   3   0  -1   38.58    1.07
  -3   0   1   35.90    1.07
  -3   0   1   36.01    1.08
   0   3   1   36.08    1.12
   3  -3   1   39.27    1.14
   0   3   1   39.76    1.07
  -3   0   1   36.48    1.10
  -3   0   1   35.78    1.05
   3  -3   1   38.62    1.16
   0   3   1   38.84    1.03
   3  -3   1   39.73    1.10
   3  -3   1   38.42    1.13
   0   3   1   40.23    1.10
   0   3   1   38.07    1.03
   0   3   1   40.82    1.08
  -3   0   1   37.93    1.07
  -3   4  -1    1.77    0.24
   4  -1  -1    1.76    0.22
   4  -1  -1    1.81    0.15
  -3   4  -1    1.92    0.20
  -1  -3  -1    2.16    0.20
   4  -1  -1    1.82    0.20
   4  -1  -1    1.67    0.22
  -3   4  -1    1.94    0.25
   4  -1  -1    1.84    0.21
  -1  -3  -1    1.70    0.22
  -1  -3  -1    1.90    0.17
  -1  -3  -1    1.64    0.14
   3  -4   1    1.51    0.20
  -4   1   1    1.82    0.22
   3  -4   1    2.04    0.21
  -4   1   1    1.86    0.20
   1   3   1    1.60    0.13
   1   3   1    1.74    0.19
   3  -4   1    1.71    0.24
  -4   1   1    1.75    0.22
   1   3   1    1.80    0.15
  -4   1   1    1.72    0.16
  -4   1   1    1.73    0.18
   1   3   1    1.85    0.17
   1   3   1    1.58    0.17
   1   3   1    1.47    0.20
   3  -4   1    1.48    0.20
  -2  -3  -1   19.22    0.78
   5  -2  -1   19.70    0.78
   5  -2  -1   21.39    0.82
  -2  -3  -1   20.19    0.63
  -3   5  -1   19.97    0.78
   5  -2  -1   20.05    0.75
  -2  -3  -1   19.95    0.74
   5  -2  -1   19.42    0.69
  -2  -3  -1   20.13    0.63
  -3   5  -1   20.48    0.76
  -3   5  -1   21.36    0.74
  -3   5  -1   20.73    0.75
   5  -2  -1   20.26    0.73
  -5   2   1   21.66    0.69
   2   3   1   20.81    0.79
   2   3   1   20.65    0.61
   2   3   1   21.32    0.75
  -5   2   1   21.07    0.74
   3  -5   1   20.62    0.77
  -5   2   1   20.68    0.80
   3  -5   1   20.91    0.80
   2   3   1   21.15    0.76
  -5   2   1   21.67    0.78
   2   3   1   20.59    0.63
   3  -5   1   21.68    0.78
   2   3   1   20.54    0.62
  -5   2   1   20.36    0.73
   3  -5   1   21.18    0.74
   2   3   1   20.43    0.71
  -3   6  -1   51.12    1.50
  -3  -3  -1   50.53    1.36
   6  -3  -1   51.19    1.49
  -3   6  -1   51.73    1.50
  -3  -3  -1   49.05    1.57
   6  -3  -1   49.36    1.53
   6  -3  -1   51.99    1.63
  -3   6  -1   49.42    1.51
   6  -3  -1   51.94    1.49
  -3  -3  -1   47.66    1.51
  -3   6  -1   50.12    1.58
   6  -3  -1   50.08    1.60
  -3  -3  -1   50.26    1.37
   3   3   1   50.88    1.37
   3  -6   1   49.75    1.52
   3   3   1   48.43    1.37
  -6   3   1   50.52    1.48
   3   3   1   50.32    1.30
  -6   3   1   47.73    1.59
  -6   3   1   52.31    1.47
   3  -6   1   49.45    1.51
  -6   3   1   52.25    1.52
   3  -6   1   51.15    1.51
   3   3   1   50.08    1.48
   3   3   1   49.74    1.58
   3   3   1   51.01    1.53
  -6   3   1   47.41    1.55
   3  -6   1   51.35    1.51
   3  -6   1   49.37    1.59
   3   3   1   50.25    1.52
  -3   7  -1   14.98    0.74
   7  -4  -1   13.59    0.68
  -3   7  -1   14.21    0.64
  -3   7  -1   14.72    0.63
  -4  -3  -1   13.75    0.52
  -3   7  -1   15.53    0.65
   7  -4  -1   14.09    0.77
  -4  -3  -1   14.51    0.70
   7  -4  -1   14.43    0.62
   7  -4  -1   14.66    0.66
  -3   7  -1   14.12    0.45
   7  -4  -1   13.97    0.74
  -4  -3  -1   12.16    0.58
  -4  -3  -1   14.26    0.53
   3  -7   1   14.09    0.74
   4   3   1   12.70    0.53
   4   3   1   13.58    0.68
  -7   4   1   13.26    0.74
  -7   4   1   12.72    0.42
   4   3   1   12.97    0.66
   3  -7   1   14.55    0.67
  -7   4   1   13.51    0.61
   4   3   1   13.12    0.41
  -7   4   1   13.49    0.62
   4   3   1   13.36    0.53
  -7   4   1   13.59    0.71
  -7   4   1   12.91    0.64
   3  -7   1   14.58    0.67
   3  -7   1   12.90    0.63
   4   3   1   13.26    0.64
   4   3   1   12.02    0.66
   3  -7   1   14.74    0.68
  -2   6  -1   20.50    0.74
  -2   6  -1   20.93    0.78
   6  -4  -1   20.96    0.80
   6  -4  -1   19.02    0.86
  -4  -2  -1   18.86    0.78
  -4  -2  -1   19.23    0.80
  -4  -2  -1   18.92    0.68
  -4  -2  -1   20.70    0.76
  -2   6  -1   20.10    0.83
  -2   6  -1   20.34    0.73
  -2   6  -1   20.03    0.62
   6  -4  -1   19.93    0.89
   6  -4  -1   20.11    0.72
  -4  -2  -1   19.31    0.66
   6  -4  -1   19.22    0.79
   4   2   1   20.43    0.71
  -6   4   1   21.41    0.90
   4   2   1   20.59    0.79
   2  -6   1   20.89    0.75
   4   2   1   19.71    0.82
  -6   4   1   20.94    0.72
   2  -6   1   22.04    0.81
   2  -6   1   20.38    0.80
   4   2   1   20.20    0.82
  -6   4   1   21.69    0.88
   4   2   1   21.14    0.69
   2  -6   1   22.62    0.78
   2  -6   1   22.04    0.87
  -6   4   1   20.18    0.79
   4   2   1   21.21    0.80
  -6   4   1   21.82    0.80
  -4  -1  -1   21.19    0.77
   5  -4  -1   20.63    0.67
  -4  -1  -1   21.32    0.80
  -4  -1  -1   21.56    0.67
  -4  -1  -1   20.29    0.69
   5  -4  -1   21.60    0.86
   5  -4  -1   22.43    0.80
  -1   5  -1   21.41    0.68
  -4  -1  -1   21.41    0.77
  -1   5  -1   21.42    0.80
  -1   5  -1   20.91    0.65
   5  -4  -1   21.45    0.79
  -1   5  -1   22.10    0.79
  -1   5  -1   21.86    0.76
   5  -4  -1   21.77    0.86
  -1   5  -1   21.73    0.69
  -5   4   1   20.38    0.77
   4   1   1   19.28    0.77
   1  -5   1   20.75    0.76
   4   1   1   19.65    0.78
   4   1   1   19.85    0.70
  -5   4   1   20.56    0.76
  -5   4   1   18.77    0.82
   1  -5   1   20.22    0.67
   1  -5   1   20.63    0.77
   4   1   1   19.13    0.75
  -5   4   1   21.12    0.83
   4   1   1   20.01    0.79
   1  -5   1   20.37    0.79
  -5   4   1   20.61    0.66
  -4   0  -1   60.52    1.71
   0   4  -1   61.23    1.54
   4  -4  -1   62.10    1.77
   4  -4  -1   61.18    1.64
  -4   0  -1   57.40    1.67
  -4   0  -1   60.09    1.72
   0   4  -1   58.97    1.67
   0   4  -1   57.77    1.70
   0   4  -1   61.41    1.61
   4  -4  -1   61.53    1.77
   4  -4  -1   57.90    1.71
  -4   0  -1   57.77    1.64
   0   4  -1   61.56    1.67
   0  -4   1   62.06    1.54
   4   0   1   57.41    1.70
  -4   4   1   60.46    1.72
  -4   4   1   62.38    1.77
   0  -4   1   60.25    1.69
   4   0   1   60.82    1.50
   0  -4   1   58.18    1.70
   4   0   1   59.36    1.73
  -4   4   1   60.59    1.69
  -4   4   1   62.61    1.53
  -4   4   1   62.10    1.76
   4   0   1   59.39    1.68
   0  -4   1   62.37    1.69
   4   0   1   58.52    1.66
   1   3  -1    1.94    0.20
   3  -4  -1    1.84    0.19
   1   3  -1    1.86    0.12
   3  -4  -1    1.64    0.23
  -4   1  -1    1.73    0.19
   1   3  -1    1.87    0.16
  -4   1  -1    1.77    0.15
  -4   1  -1    1.58    0.22
  -4   1  -1    1.77    0.20
   1   3  -1    1.79    0.20
   3  -4  -1    1.90    0.25
   1   3  -1    1.89    0.19
   1   3  -1    1.88    0.10
  -4   1  -1    1.65    0.21
   3  -4  -1    2.01    0.22
   1   3  -1    1.75    0.19
   4  -1   1    1.90    0.07
   4  -1   1    1.74    0.22
   4  -1   1    1.58    0.21
  -3   4   1    1.95    0.08
  -1  -3   1    1.75    0.11
   4  -1   1    1.82    0.14
  -3   4   1    1.70    0.24
  -1  -3   1    1.75    0.10
   4  -1   1    1.83    0.22
   4  -1   1    1.77    0.24
  -3   4   1    1.90    0.18
  -1  -3   1    1.93    0.20
  -1  -3   1    1.77    0.18
  -3   4   1    1.96    0.24
  -1  -3   1    1.63    0.22
  -3   4   1    1.93    0.23
   2  -4  -1   36.46    1.08
  -4   2  -1   36.53    1.12
   2   2  -1   37.17    1.08
   2  -4  -1   39.21    1.15
   2  -4  -1   37.38    1.13
   2   2  -1   38.17    1.14
   2   2  -1   37.30    0.96
  -4   2  -1   36.91    0.93
   2   2  -1   38.52    1.04
  -4   2  -1   36.85    1.09
   2   2  -1   36.72    1.10
   2  -4  -1   37.30    1.11
   2   2  -1   38.20    1.01
   2   2  -1   36.72    1.02
  -4   2  -1   36.68    1.17
  -4   2  -1   36.70    1.09
  -4   2  -1   38.64    1.07
   4  -2   1   36.04    1.07
   4  -2   1   37.75    1.11
  -2   4   1   36.90    1.12
   4  -2   1   37.22    1.19
  -2  -2   1   36.11    1.03
  -2   4   1   38.07    1.13
   4  -2   1   36.56    1.14
  -2  -2   1   35.64    1.07
  -2  -2   1   36.76    0.95
  -2  -2   1   37.37    1.10
  -2   4   1   37.72    1.08
  -2   4   1   38.50    1.11
   1  -4  -1    1.70    0.13
  -4   3  -1    1.63    0.23
   3   1  -1    1.86    0.17
   1  -4  -1    1.82    0.20
  -4   3  -1    2.01    0.19
  -4   3  -1    1.49    0.21
   3   1  -1    1.73    0.17
   1  -4  -1    1.40    0.19
   3   1  -1    1.93    0.13
  -4   3  -1    1.58    0.13
   1  -4  -1    1.69    0.18
   1  -4  -1    1.72    0.23
  -4   3  -1    1.71    0.20
   3   1  -1    1.89    0.20
   3   1  -1    1.77    0.17
   1  -4  -1    1.78    0.21
  -4   3  -1    1.58    0.22
   3   1  -1    1.66    0.19
   4  -3   1    1.81    0.24
  -1   4   1    1.67    0.18
  -3  -1   1    1.92    0.22
  -1   4   1    1.97    0.22
  -1   4   1    1.58    0.17
  -3  -1   1    1.78    0.19
   4  -3   1    1.68    0.23
  -1   4   1    1.93    0.13
  -1   4   1    1.89    0.19
  -3  -1   1    1.98    0.16
  -3  -1   1    1.85    0.18
   4  -3   1    1.69    0.21
   4  -3   1    1.90    0.22
  -4   4  -1   60.74    1.67
   4   0  -1   58.20    1.64
  -4   4  -1   60.84    1.72
  -4   4  -1   56.55    1.73
   4   0  -1   58.76    1.67
   4   0  -1   59.49    1.69
   0  -4  -1   60.89    1.59
   0  -4  -1   58.04    1.64
   0  -4  -1   60.61    1.58
   0  -4  -1   59.05    1.72
   4   0  -1   62.76    1.48
  -4   4  -1   60.16    1.59
  -4   4  -1   59.48    1.71
   4   0  -1   60.65    1.66
   4   0  -1   60.73    1.53
   0   4   1   58.73    1.62
  -4   0   1   60.43    1.66
   0   4   1   56.58    1.71
   4  -4   1   61.01    1.76
  -4   0   1   60.74    1.63
  -4   0   1   59.88    1.69
   0   4   1   61.38    1.58
   0   4   1   60.86    1.59
   0   4   1   59.15    1.63
   4  -4   1   62.08    1.75
   0   4   1   59.75    1.67
   4  -4   1   56.83    1.70
  -4   0   1   59.46    1.66
  -4   0   1   59.42    1.63
   5  -1  -1   20.31    0.66
   5  -1  -1   19.61    0.77
  -4   5  -1   19.97    0.81
  -4   5  -1   20.16    0.79
  -1  -4  -1   20.28    0.70
   5  -1  -1   20.01    0.77
   5  -1  -1   20.32    0.79
  -1  -4  -1   20.69    0.82
  -4   5  -1   20.47    0.76
  -4   5  -1   20.49    0.82
  -1  -4  -1   20.06    0.64
  -1  -4  -1   19.55    0.71
   5  -1  -1   20.86    0.76
  -5   1   1   22.23    0.81
   4  -5   1   22.95    0.84
  -5   1   1   21.61    0.76
   1   4   1   20.89    0.65
   1   4   1   21.77    0.73
   4  -5   1   21.78    0.83
  -5   1   1   21.35    0.78
   1   4   1   22.05    0.78
   4  -5   1   21.17    0.82
   1   4   1   21.80    0.65
   1   4   1   22.24    0.71
   4  -5   1   22.26    0.76
  -5   1   1   20.07    0.75
   1   4   1   21.43    0.70
   1   4   1   21.66    0.83
  -4   6  -1   20.77    0.81
   6  -2  -1   20.84    0.79
   6  -2  -1   21.11    0.80
  -2  -4  -1   21.37    0.69
   6  -2  -1   20.26    0.85
   6  -2  -1   20.61    0.84
   6  -2  -1   20.22    0.71
  -2  -4  -1   21.35    0.78
  -4   6  -1   20.58    0.83
  -4   6  -1   20.90    0.87
  -2  -4  -1   22.08    0.65
  -2  -4  -1   20.50    0.84
   2   4   1   19.54    0.84
  -6   2   1   20.12    0.79
   2   4   1   19.86    0.66
  -6   2   1   18.98    0.79
   4  -6   1   18.87    0.83
   2   4   1   20.21    0.77
  -6   2   1   19.83    0.69
   2   4   1   20.03    0.65
   2   4   1   20.27    0.64
  -6   2   1   18.99    0.77
   4  -6   1   19.94    0.83
   4  -6   1   19.14    0.82
  -6   2   1   19.31    0.84
   2   4   1   21.52    0.81
   4  -6   1   18.98    0.76
   2   4   1   19.81    0.71
   7  -3  -1   12.45    0.71
  -3  -4  -1   13.89    0.67
  -4   7  -1   13.09    0.64
   7  -3  -1   13.41    0.61
   7  -3  -1   12.55    0.62
  -3  -4  -1   13.18    0.71
  -4   7  -1   12.96    0.67
  -4   7  -1   13.24    0.64
   7  -3  -1   13.68    0.68
  -4   7  -1   13.07    0.72
   7  -3  -1   13.53    0.73
  -3  -4  -1   13.13    0.50
   3   4   1   15.02    0.68
   4  -7   1   13.44    0.68
  -7   3   1   13.95    0.75
  -7   3   1   13.90    0.65
   3   4   1   14.45    0.73
   3   4   1   14.44    0.52
   4  -7   1   13.53    0.66
   4  -7   1   13.67    0.70
   4  -7   1   14.07    0.66
   3   4   1   14.67    0.69
  -7   3   1   14.36    0.66
  -7   3   1   15.02    0.61
  -7   3   1   13.12    0.68
   3   4   1   14.61    0.52
   3   4   1   13.85    0.60
   4  -7   1   13.68    0.73
   3   4   1   14.60    0.50
   8  -4  -1    3.83    0.51
  -4   8  -1    3.91    0.40
  -4  -4  -1    3.64    0.27
  -4  -4  -1    3.90    0.45
  -4   8  -1    4.06    0.40
  -4   8  -1    3.90    0.50
   8  -4  -1    4.21    0.39
  -4   8  -1    4.09    0.40
   8  -4  -1    4.07    0.40
   8  -4  -1    3.95    0.50
  -4   8  -1    3.96    0.20
   8  -4  -1    3.99    0.43
   4  -8   1    5.40    0.45
   4   4   1    4.06    0.43
  -8   4   1    4.07    0.51
   4  -8   1    3.85    0.43
  -8   4   1    3.36    0.43
  -8   4   1    3.75    0.16
   4  -8   1    4.63    0.49
  -8   4   1    3.94    0.41
   4   4   1    3.67    0.41
   4   4   1    3.62    0.29
   4   4   1    4.34    0.31
   4  -8   1    4.28    0.49
  -8   4   1    4.72    0.40
  -8   4   1    3.90    0.41
   4   4   1    4.20    0.24
   4   4   1    3.95    0.37
   4   4   1    4.17    0.45
   4  -8   1    3.81    0.41
   9  -5  -1   14.06    0.79
  -5  -4  -1   14.12    0.60
  -4   9  -1   13.39    0.45
   9  -5  -1   14.44    0.90
  -4   9  -1   13.94    0.82
  -5  -4  -1   13.38    0.77
   9  -5  -1   14.78    0.74
  -4   9  -1   14.99    0.75
  -4   9  -1   13.83    0.71
  -4   9  -1   13.58    0.72
   9  -5  -1   14.24    0.90
  -5  -4  -1   13.76    0.56
   5   4   1   13.50    0.59
   4  -9   1   13.64    0.76
  -9   5   1   14.58    0.72
  -9   5   1   13.62    0.80
   4  -9   1   13.30    0.83
  -9   5   1   14.45    0.76
   4  -9   1   13.18    0.77
   5   4   1   12.88    0.58
   5   4   1   13.18    0.41
   5   4   1   12.79    0.74
   5   4   1   12.38    0.70
  -9   5   1   13.59    0.69
  -9   5   1   13.15    0.42
   5   4   1   13.60    0.77
   4  -9   1   12.85    0.74
   4  -9   1   13.47    0.73
  -9   5   1   13.87    0.86
   5   4   1   12.78    0.79
  -3   8  -1    3.99    0.40
  -3   8  -1    3.61    0.38
   8  -5  -1    4.62    0.42
  -5  -3  -1    4.41    0.50
  -3   8  -1    3.69    0.36
  -3   8  -1    4.41    0.49
   8  -5  -1    4.40    0.54
  -5  -3  -1    4.21    0.37
   8  -5  -1    3.82    0.43
  -5  -3  -1    4.06    0.44
   8  -5  -1    3.90    0.53
  -5  -3  -1    3.45    0.29
  -5  -3  -1    4.25    0.30
   3  -8   1    2.45    0.37
   3  -8   1    2.61    0.35
   3  -8   1    3.69    0.43
  -8   5   1    3.30    0.39
   5   3   1    2.83    0.40
  -8   5   1    3.44    0.45
   3  -8   1    2.97    0.39
  -8   5   1    2.86    0.35
  -8   5   1    2.35    0.41
   5   3   1    2.71    0.38
   5   3   1    2.81    0.30
   3  -8   1    3.04    0.41
   5   3   1    2.95    0.28
   5   3   1    2.58    0.37
   5   3   1    2.20    0.34
  -8   5   1    2.90    0.20
  -8   5   1    3.12    0.36
  -5  -2  -1   22.09    0.77
  -5  -2  -1   22.96    0.91
   7  -5  -1   23.41    0.92
   7  -5  -1   22.54    0.91
  -2   7  -1   22.91    0.88
  -5  -2  -1   23.10    0.87
  -5  -2  -1   23.37    0.95
   7  -5  -1   22.71    0.99
  -5  -2  -1   23.41    0.77
  -2   7  -1   22.52    0.81
   7  -5  -1   23.21    1.03
  -2   7  -1   23.13    0.81
  -2   7  -1   21.97    0.92
  -2   7  -1   23.16    0.71
  -7   5   1   21.93    0.89
   5   2   1   22.19    0.89
   2  -7   1   22.51    0.85
   5   2   1   21.53    0.90
   2  -7   1   20.98    0.93
  -7   5   1   22.40    0.99
  -7   5   1   22.67    0.90
  -7   5   1   22.05    0.79
   2  -7   1   20.92    0.80
   2  -7   1   20.83    0.88
  -7   5   1   22.89    0.98
   5   2   1   21.63    0.93
   5   2   1   21.09    0.91
   5   2   1   22.22    0.80
   2  -7   1   21.45    0.89
   6  -5  -1    0.32    0.20
  -5  -1  -1    0.68    0.20
  -5  -1  -1    0.28    0.15
  -5  -1  -1    0.51    0.14
  -5  -1  -1    0.34    0.19
  -1   6  -1    0.59    0.13
   6  -5  -1    0.59    0.23
   6  -5  -1    0.56    0.19
  -1   6  -1    0.46    0.12
  -5  -1  -1    0.60    0.15
  -1   6  -1    0.65    0.19
  -1   6  -1    0.40    0.13
  -1   6  -1    0.66    0.20
  -1   6  -1    0.57    0.20
  -6   5   1    0.50    0.20
   1  -6   1    0.25    0.17
   1  -6   1    0.38    0.19
   5   1   1    0.33    0.14
   5   1   1    0.22    0.18
  -6   5   1    0.40    0.17
   1  -6   1    0.44    0.12
  -6   5   1    0.45    0.19
   1  -6   1    0.39    0.18
   5   1   1    0.50    0.19
  -6   5   1    0.21    0.21
   5   1   1    0.41    0.17
   5   1   1    0.38    0.16
  -6   5   1    0.44    0.14
  -5   0  -1    5.01    0.40
  -5   0  -1    4.96    0.40
   5  -5  -1    4.66    0.38
   5  -5  -1    4.80    0.41
   5  -5  -1    4.21    0.41
  -5   0  -1    5.19    0.32
   0   5  -1    4.67    0.34
   0   5  -1    4.70    0.38
  -5   0  -1    4.89    0.36
   5  -5  -1    4.73    0.33
   0   5  -1    4.99    0.37
   0   5  -1    4.70    0.24
  -5   0  -1    5.15    0.33
   0   5  -1    4.64    0.29
  -5   5   1    4.57    0.38
   5   0   1    5.29    0.40
   0  -5   1    4.63    0.35
   5   0   1    5.27    0.39
   5   0   1    4.42    0.35
  -5   5   1    4.02    0.36
   5   0   1    5.28    0.38
   0  -5   1    4.51    0.35
  -5   5   1    4.49    0.41
   0  -5   1    4.41    0.37
  -5   5   1    4.51    0.35
   5   0   1    5.12    0.21
   0  -5   1    4.81    0.24
  -5   5   1    4.67    0.24
  -5   1  -1   20.21    0.63
   1   4  -1   19.50    0.73
   4  -5  -1   21.52    0.85
  -5   1  -1   19.78    0.77
  -5   1  -1   19.22    0.80
   1   4  -1   20.94    0.72
   1   4  -1   20.28    0.57
   1   4  -1   20.91    0.72
   1   4  -1   20.57    0.80
  -5   1  -1   20.49    0.76
   1   4  -1   20.63    0.60
   4  -5  -1   20.53    0.81
   1   4  -1   19.80    0.67
  -5   1  -1   19.12    0.75
   4  -5  -1   20.24    0.80
   4  -5  -1   19.62    0.72
  -1  -4   1   21.46    0.73
  -4   5   1   21.62    0.82
  -4   5   1   22.49    0.55
   5  -1   1   21.42    0.64
   5  -1   1   21.46    0.78
  -1  -4   1   21.85    0.61
   5  -1   1   21.22    0.78
  -1  -4   1   20.73    0.73
  -1  -4   1   21.31    0.80
   5  -1   1   21.24    0.79
  -1  -4   1   20.76    0.57
   5  -1   1   21.02    0.84
  -4   5   1   21.02    0.82
  -4   5   1   22.76    0.83
   3  -5  -1   20.62    0.78
  -5   2  -1   19.95    0.76
   3  -5  -1   21.07    0.77
   2   3  -1   21.09    0.62
  -5   2  -1   20.10    0.67
   3  -5  -1   21.23    0.80
  -5   2  -1   20.45    0.82
   2   3  -1   19.80    0.72
   2   3  -1   20.22    0.57
   3  -5  -1   20.93    0.73
   2   3  -1   20.68    0.79
   2   3  -1   19.94    0.66
  -5   2  -1   20.53    0.74
   2   3  -1   20.88    0.73
  -5   2  -1   20.03    0.74
   2   3  -1   20.18    0.66
  -3   5   1   20.87    0.72
   5  -2   1   20.95    0.80
  -2  -3   1   20.80    0.56
  -2  -3   1   21.08    0.59
  -3   5   1   20.49    0.79
   5  -2   1   20.40    0.69
  -3   5   1   20.54    0.76
   5  -2   1   20.68    0.76
  -3   5   1   20.82    0.78
   5  -2   1   20.77    0.83
  -2  -3   1   21.02    0.74
  -5   3  -1   20.43    0.79
   2  -5  -1   21.50    0.79
  -5   3  -1   21.05    0.84
  -5   3  -1   20.21    0.73
   2  -5  -1   21.29    0.74
   3   2  -1   20.85    0.63
   2  -5  -1   21.97    0.78
   2  -5  -1   20.51    0.77
  -5   3  -1   18.73    0.72
  -5   3  -1   21.76    0.72
   3   2  -1   20.48    0.65
   3   2  -1   21.19    0.68
   3   2  -1   20.61    0.73
  -5   3  -1   20.68    0.58
   2  -5  -1   21.16    0.74
   3   2  -1   20.79    0.79
   3   2  -1   21.34    0.77
  -2   5   1   21.09    0.73
   5  -3   1   19.06    0.79
  -3  -2   1   20.47    0.76
   5  -3   1   20.92    0.74
  -3  -2   1   20.62    0.67
   5  -3   1   18.99    0.74
  -2   5   1   20.30    0.77
  -2   5   1   20.41    0.75
  -2   5   1   20.72    0.56
  -3  -2   1   20.30    0.73
  -2   5   1   21.19    0.73
   5  -3   1   20.27    0.83
  -3  -2   1   20.14    0.60
   4   1  -1   21.36    0.74
   4   1  -1   21.09    0.76
  -5   4  -1   20.47    0.85
   4   1  -1   21.16    0.71
  -5   4  -1   21.07    0.64
   4   1  -1   22.24    0.80
   4   1  -1   22.47    0.63
   4   1  -1   21.57    0.70
  -5   4  -1   21.98    0.80
   1  -5  -1   21.17    0.63
   1  -5  -1   21.06    0.78
   1  -5  -1   20.99    0.81
   1  -5  -1   21.32    0.76
  -5   4  -1   21.48    0.77
  -5   4  -1   22.28    0.70
  -5   4  -1   20.26    0.80
   1  -5  -1   21.30    0.77
   5  -4   1   20.68    0.79
  -4  -1   1   20.55    0.78
  -1   5   1   20.30    0.75
   5  -4   1   19.80    0.84
  -4  -1   1   21.26    0.75
  -4  -1   1   20.96    0.72
  -1   5   1   20.56    0.73
  -4  -1   1   20.23    0.70
   5  -4   1   19.52    0.76
  -1   5   1   20.08    0.80
  -1   5   1   20.91    0.64
   5  -4   1   20.62    0.84
  -1   5   1   20.49    0.71
  -4  -1   1   20.54    0.67
  -1   5   1   19.50    0.76
   5   0  -1    4.30    0.18
   5   0  -1    4.62    0.34
   5   0  -1    4.59    0.36
   0  -5  -1    4.47    0.40
   0  -5  -1    4.65    0.28
   5   0  -1    4.64    0.23
  -5   5  -1    5.32    0.39
   5   0  -1    4.66    0.36
  -5   5  -1    4.49    0.40
   0  -5  -1    5.13    0.30
  -5   5  -1    5.02    0.42
   5   0  -1    4.47    0.35
  -5   5  -1    4.78    0.28
   0  -5  -1    4.71    0.33
  -5   5  -1    4.52    0.33
  -5   5  -1    5.46    0.28
   0   5   1    4.71    0.30
   5  -5   1    5.30    0.41
  -5   0   1    4.60    0.30
   5  -5   1    4.57    0.40
   0   5   1    4.81    0.39
   0   5   1    4.67    0.28
   5  -5   1    5.14    0.43
  -5   0   1    4.47    0.38
  -5   0   1    5.01    0.36
  -5   0   1    4.19    0.31
   0   5   1    4.45    0.28
   0   5   1    4.67    0.34
  -5   0   1    4.28    0.33
   0   5   1    5.33    0.36
   6  -1  -1    0.30    0.11
  -5   6  -1    0.25    0.20
   6  -1  -1    0.45    0.17
   6  -1  -1    0.49    0.18
   6  -1  -1    0.41    0.16
  -5   6  -1    0.26    0.17
  -5   6  -1    0.46    0.17
   6  -1  -1    0.16    0.15
  -5   6  -1    0.21    0.19
  -1  -5  -1    0.57    0.14
  -1  -5  -1    0.44    0.12
  -1  -5  -1    0.38    0.16
  -1  -5  -1    0.35    0.18
  -6   1   1    0.35    0.14
   1   5   1    0.52    0.12
   1   5   1    0.34    0.18
   1   5   1    0.45    0.12
   1   5   1    0.36    0.16
   5  -6   1    0.63    0.23
   1   5   1    0.55    0.18
  -6   1   1    0.29    0.17
  -6   1   1    0.53    0.18
  -6   1   1    0.44    0.18
  -6   1   1    0.74    0.18
   1   5   1    0.39    0.14
   5  -6   1    0.34    0.16
   1   5   1    0.45    0.11
   5  -6   1    0.49    0.20
   5  -6   1    0.42    0.19
   7  -2  -1   22.52    0.79
  -5   7  -1   22.24    0.98
  -2  -5  -1   20.94    0.94
   7  -2  -1   21.74    0.94
  -5   7  -1   23.29    0.94
   7  -2  -1   22.10    0.90
  -2  -5  -1   21.63    0.79
   7  -2  -1   20.82    0.88
  -2  -5  -1   21.88    0.71
  -2  -5  -1   22.39    0.85
   7  -2  -1   23.19    0.98
  -5   7  -1   22.20    0.95
   5  -7   1   23.03    0.96
   2   5   1   23.15    0.91
   2   5   1   23.27    0.78
   2   5   1   23.32    0.92
  -7   2   1   23.97    0.92
   2   5   1   22.39    0.97
   2   5   1   22.99    0.88
  -7   2   1   22.74    0.89
   5  -7   1   23.65    0.98
   2   5   1   22.03    0.71
  -7   2   1   22.48    0.90
   2   5   1   22.91    0.74
   5  -7   1   24.13    0.90
   5  -7   1   21.98    0.97
  -7   2   1   23.27    0.77
  -7   2   1   23.56    0.97
   8  -3  -1    2.67    0.36
  -3  -5  -1    2.73    0.37
   8  -3  -1    2.91    0.42
   8  -3  -1    2.86    0.42
  -5   8  -1    2.57    0.38
  -5   8  -1    2.91    0.44
  -5   8  -1    2.78    0.38
  -3  -5  -1    2.52    0.40
  -3  -5  -1    2.82    0.25
   8  -3  -1    2.83    0.40
   8  -3  -1    3.72    0.34
  -8   3   1    3.89    0.42
   5  -8   1    3.43    0.41
   3   5   1    4.02    0.41
  -8   3   1    4.15    0.48
   5  -8   1    3.83    0.41
   3   5   1    3.60    0.47
   5  -8   1    4.05    0.41
   3   5   1    4.12    0.29
   3   5   1    3.92    0.29
  -8   3   1    3.96    0.34
  -8   3   1    3.73    0.41
   5  -8   1    3.05    0.44
   5  -8   1    4.16    0.51
   3   5   1    3.81    0.27
  -8   3   1    3.72    0.38
   3   5   1    3.83    0.40
   9  -4  -1   14.31    0.70
  -4  -5  -1   13.52    0.75
  -5   9  -1   13.54    0.39
   9  -4  -1   13.34    0.84
   9  -4  -1   12.85    0.84
  -5   9  -1   13.50    0.72
   9  -4  -1   13.59    0.78
  -5   9  -1   14.08    0.75
  -5   9  -1   12.72    0.84
   9  -4  -1   13.32    0.74
  -4  -5  -1   12.57    0.53
   4   5   1   13.91    0.58
   5  -9   1   13.74    0.76
  -9   4   1   12.76    0.72
   4   5   1   13.52    0.76
  -9   4   1   14.39    0.87
   4   5   1   12.58    0.80
   4   5   1   14.42    0.77
   4   5   1   13.79    0.51
  -9   4   1   14.64    0.81
   5  -9   1   13.79    0.77
   5  -9   1   14.86    0.87
  -9   4   1   13.34    0.74
   4   5   1   14.10    0.56
   5  -9   1   13.56    0.82
   5  -9   1   13.41    0.72
  -9   4   1   14.41    0.68
  -5  10  -1    2.32    0.13
  -5  10  -1    2.11    0.37
  -5  -5  -1    2.26    0.43
  10  -5  -1    2.23    0.50
  -5  10  -1    2.54    0.50
  10  -5  -1    1.80    0.43
  10  -5  -1    1.91    0.32
  10  -5  -1    1.95    0.45
  -5  10  -1    2.35    0.41
  -5  -5  -1    1.88    0.27
  -5  10  -1    1.73    0.33
 -10   5   1    2.38    0.35
 -10   5   1    2.27    0.38
 -10   5   1    2.01    0.39
   5 -10   1    2.11    0.40
   5 -10   1    1.96    0.35
   5   5   1    2.23    0.38
   5   5   1    2.25    0.42
   5   5   1    2.09    0.27
   5 -10   1    2.18    0.41
 -10   5   1    1.44    0.40
   5   5   1    2.08    0.21
   5 -10   1    2.12    0.47
   5   5   1    2.15    0.42
   5   5   1    1.85    0.26
   5 -10   1    2.55    0.45
 -10   5   1    1.73    0.39
   5   5   1    1.85    0.33
  -5  11  -1    0.33    0.36
  11  -6  -1    0.17    0.39
  11  -6  -1   -0.21    0.38
  -6  -5  -1    0.07    0.17
  -5  11  -1   -0.37    0.22
  -5  11  -1    0.61    0.26
  -6  -5  -1   -0.46    0.28
  11  -6  -1   -0.43    0.27
  -5  11  -1    0.17    0.29
  11  -6  -1    0.12    0.32
   6   5   1   -0.35    0.29
   6   5   1   -0.26    0.31
   5 -11   1    0.10    0.31
   6   5   1    0.13    0.30
 -11   6   1    0.22    0.41
   6   5   1   -0.06    0.19
   5 -11   1   -0.21    0.33
   5 -11   1    0.34    0.32
   5 -11   1   -0.08    0.33
 -11   6   1   -0.11    0.31
   5 -11   1   -0.12    0.33
   6   5   1   -0.19    0.21
   6   5   1    0.27    0.20
 -11   6   1    0.07    0.27
 -11   6   1    0.08    0.28
 -11   6   1    0.54    0.29
  10  -6  -1    6.54    0.58
  -6  -4  -1    6.14    0.41
  10  -6  -1    6.16    0.71
  -4  10  -1    5.85    0.54
  10  -6  -1    4.90    0.64
  -6  -4  -1    6.38    0.62
  -4  10  -1    5.18    0.67
  -4  10  -1    6.02    0.51
  10  -6  -1    5.70    0.75
  -4  10  -1    6.77    0.58
  -6  -4  -1    5.44    0.41
  -4  10  -1    5.87    0.30
 -10   6   1    6.51    0.73
   6   4   1    6.95    0.61
   4 -10   1    6.69    0.69
   6   4   1    4.98    0.53
   4 -10   1    7.00    0.65
   4 -10   1    6.34    0.61
 -10   6   1    6.78    0.65
   6   4   1    5.58    0.62
 -10   6   1    6.17    0.59
   6   4   1    5.57    0.61
   4 -10   1    6.59    0.55
   6   4   1    6.34    0.47
 -10   6   1    6.60    0.58
   4 -10   1    7.14    0.63
 -10   6   1    6.62    0.29
 -10   6   1    7.09    0.54
  -6  -3  -1    8.24    0.67
   9  -6  -1    8.24    0.73
  -3   9  -1    8.32    0.54
  -6  -3  -1    8.34    0.46
  -3   9  -1    7.90    0.65
   9  -6  -1    8.87    0.61
  -6  -3  -1    8.18    0.46
   9  -6  -1    9.10    0.73
  -3   9  -1    8.30    0.58
  -3   9  -1    8.51    0.39
  -6  -3  -1    7.45    0.53
  -3   9  -1    8.20    0.52
   9  -6  -1    7.58    0.64
  -6  -3  -1    8.91    0.63
   3  -9   1    8.36    0.61
   3  -9   1    7.78    0.57
  -9   6   1    8.51    0.73
   6   3   1    7.60    0.59
   3  -9   1    7.55    0.58
   6   3   1    7.74    0.63
  -9   6   1    7.85    0.60
  -9   6   1    7.64    0.51
   6   3   1    8.45    0.52
  -9   6   1    7.74    0.60
   6   3   1    7.70    0.59
  -9   6   1    7.39    0.36
   6   3   1    7.37    0.62
   3  -9   1    8.47    0.66
   3  -9   1    7.45    0.52
  -9   6   1    8.31    0.69
  -2   8  -1    1.87    0.34
  -2   8  -1    2.38    0.32
  -2   8  -1    1.96    0.31
   8  -6  -1    1.91    0.38
   8  -6  -1    1.47    0.31
  -6  -2  -1    1.96    0.34
  -6  -2  -1    2.89    0.40
  -2   8  -1    1.95    0.27
  -6  -2  -1    2.80    0.37
   8  -6  -1    2.00    0.32
   8  -6  -1    2.61    0.48
  -2   8  -1    2.42    0.24
  -6  -2  -1    2.16    0.28
  -6  -2  -1    2.26    0.27
   2  -8   1    2.54    0.39
  -8   6   1    2.13    0.33
  -8   6   1    2.61    0.44
   6   2   1    2.03    0.33
   2  -8   1    2.33    0.31
  -8   6   1    2.71    0.37
   6   2   1    2.28    0.37
   2  -8   1    2.62    0.37
  -8   6   1    1.98    0.37
   6   2   1    1.99    0.34
  -8   6   1    2.58    0.32
   2  -8   1    2.10    0.35
   6   2   1    3.18    0.41
   6   2   1    2.67    0.34
   2  -8   1    2.28    0.35
   7  -6  -1    0.97    0.25
  -1   7  -1    1.06    0.18
  -1   7  -1    1.20    0.18
  -1   7  -1    1.07    0.26
  -1   7  -1    1.13    0.23
   7  -6  -1    1.07    0.28
  -6  -1  -1    0.89    0.18
  -1   7  -1    1.12    0.27
  -6  -1  -1    1.23    0.30
   7  -6  -1    0.94    0.30
  -6  -1  -1    1.06    0.24
  -6  -1  -1    0.74    0.23
  -1   7  -1    1.14    0.19
  -6  -1  -1    0.80    0.18
   1  -7   1    0.80    0.24
   1  -7   1    1.04    0.25
   6   1   1    1.19    0.26
  -7   6   1    1.05    0.29
   6   1   1    1.05    0.28
   1  -7   1    0.96    0.24
  -7   6   1    1.05    0.17
  -7   6   1    0.96    0.24
   6   1   1    0.88    0.22
   1  -7   1    0.74    0.16
  -7   6   1    1.27    0.27
  -7   6   1    1.08    0.32
   6   1   1    0.69    0.25
   6   1   1    0.64    0.24
  -6   0  -1    3.40    0.32
   6  -6  -1    3.40    0.41
   0   6  -1    3.51    0.39
  -6   0  -1    3.77    0.40
   0   6  -1    3.70    0.33
   6  -6  -1    3.73    0.45
   0   6  -1    3.13    0.30
   0   6  -1    3.46    0.25
   0   6  -1    3.48    0.29
  -6   0  -1    3.89    0.34
   6  -6  -1    3.85    0.41
  -6   0  -1    3.92    0.40
  -6   0  -1    3.65    0.37
   6  -6  -1    3.93    0.34
   0   6  -1    3.51    0.37
  -6   6   1    3.44    0.42
  -6   6   1    3.99    0.38
  -6   6   1    3.84    0.43
   6   0   1    3.45    0.40
   6   0   1    3.74    0.20
   0  -6   1    3.46    0.38
   0  -6   1    3.44    0.24
  -6   6   1    3.55    0.41
   6   0   1    3.93    0.40
   6   0   1    3.65    0.37
   0  -6   1    3.86    0.40
   6   0   1    3.80    0.40
  -6   6   1    3.70    0.23
   5  -6  -1    0.36    0.16
   1   5  -1    0.22    0.14
   5  -6  -1    0.41    0.24
   1   5  -1    0.33    0.10
  -6   1  -1    0.21    0.14
  -6   1  -1    0.44    0.18
   1   5  -1    0.44    0.15
  -6   1  -1    0.46    0.15
   1   5  -1    0.22    0.16
  -6   1  -1    0.35    0.10
   1   5  -1    0.31    0.15
   5  -6  -1    0.38    0.19
   1   5  -1    0.34    0.08
   5  -6  -1    0.27    0.18
  -6   1  -1    0.36    0.21
   1   5  -1    0.25    0.11
   6  -1   1    0.49    0.10
  -1  -5   1    0.44    0.16
  -1  -5   1    0.45    0.12
   6  -1   1    0.65    0.21
  -5   6   1    0.34    0.17
   6  -1   1    0.44    0.18
  -1  -5   1    0.33    0.18
   6  -1   1    0.60    0.21
  -1  -5   1    0.34    0.16
  -5   6   1    0.37    0.19
  -5   6   1    0.60    0.24
   6  -1   1    0.28    0.16
  -5   6   1    0.67    0.21
  -1  -5   1    0.60    0.09
  -5   6   1    0.50    0.08
  -6   2  -1   20.76    0.70
   2   4  -1   20.93    0.78
  -6   2  -1   20.12    0.80
   2   4  -1   20.69    0.79
  -6   2  -1   21.01    0.82
  -6   2  -1   21.48    0.81
   2   4  -1   21.29    0.70
   4  -6  -1   20.97    0.77
   4  -6  -1   21.51    0.85
   2   4  -1   20.44    0.84
   2   4  -1   21.42    0.72
  -6   2  -1   21.21    0.88
   2   4  -1   21.65    0.63
   2   4  -1   21.01    0.58
   4  -6  -1   21.39    0.88
   2   4  -1   21.65    0.79
   4  -6  -1   21.28    0.85
   6  -2   1   18.97    0.79
  -4   6   1   19.81    0.82
  -4   6   1   19.47    0.75
  -2  -4   1   19.38    0.76
   6  -2   1   19.20    0.70
  -2  -4   1   20.25    0.84
  -4   6   1   21.16    0.86
  -2  -4   1   19.22    0.57
   6  -2   1   19.22    0.83
  -2  -4   1   19.65    0.60
   6  -2   1   20.98    0.82
   6  -2   1   20.55    0.89
  -6   3  -1   47.83    1.44
   3   3  -1   50.33    1.52
   3  -6  -1   51.92    1.57
  -6   3  -1   48.05    1.60
  -6   3  -1   51.32    1.24
   3  -6  -1   51.36    1.53
   3   3  -1   51.10    1.40
   3  -6  -1   50.80    1.49
   3   3  -1   48.80    1.48
  -6   3  -1   48.79    1.54
   3   3  -1   50.99    1.31
   3  -6  -1   51.90    1.56
  -6   3  -1   49.32    1.50
   3   3  -1   50.96    1.39
   3   3  -1   49.23    1.56
   3  -6  -1   49.08    1.56
  -6   3  -1   50.26    1.49
   3   3  -1   50.66    1.36
  -3   6   1   50.74    1.48
  -3   6   1   52.55    1.54
  -3   6   1   51.23    1.52
   6  -3   1   49.92    1.47
  -3  -3   1   49.05    1.50
   6  -3   1   50.38    1.63
  -3  -3   1   51.20    1.40
  -3  -3   1   50.19    1.29
  -3   6   1   47.18    1.53
  -3  -3   1   42.12    1.31
   6  -3   1   49.58    1.52
   6  -3   1   47.03    1.56
  -6   4  -1   20.07    0.74
   4   2  -1   20.36    0.73
  -6   4  -1   19.84    0.84
   4   2  -1   20.06    0.77
   4   2  -1   19.82    0.67
  -6   4  -1   21.08    0.80
  -6   4  -1   19.66    0.61
   4   2  -1   19.93    0.81
   4   2  -1   19.83    0.84
   2  -6  -1   19.89    0.78
   2  -6  -1   20.74    0.77
   4   2  -1   21.15    0.67
   2  -6  -1   17.86    0.79
   4   2  -1   19.08    0.70
  -6   4  -1   20.19    0.78
   2  -6  -1   19.53    0.82
  -6   4  -1   19.78    0.88
   2  -6  -1   21.07    0.81
  -2   6   1   21.03    0.77
   6  -4   1   19.88    0.80
  -4  -2   1   21.40    0.79
  -2   6   1   20.70    0.60
   6  -4   1   20.52    0.80
  -4  -2   1   20.94    0.71
   6  -4   1   21.01    0.91
  -2   6   1   21.38    0.83
   6  -4   1   22.19    0.90
  -2   6   1   21.68    0.79
  -2   6   1   21.79    0.79
  -4  -2   1   20.73    0.65
  -4  -2   1   22.23    0.84
   1  -6  -1    0.46    0.15
  -6   5  -1    0.60    0.12
  -6   5  -1    0.46    0.19
   1  -6  -1    0.60    0.21
   1  -6  -1    0.39    0.16
   5   1  -1    0.56    0.09
   1  -6  -1    0.48    0.13
  -6   5  -1    0.47    0.22
  -6   5  -1    0.46    0.18
   5   1  -1    0.61    0.09
   5   1  -1    0.52    0.18
   5   1  -1    0.61    0.18
   5   1  -1    0.43    0.15
  -6   5  -1    0.44    0.14
   1  -6  -1    0.25    0.16
   5   1  -1    0.62    0.21
   1  -6  -1    0.30    0.17
  -6   5  -1    0.51    0.17
   6  -5   1    0.28    0.22
  -5  -1   1    0.45    0.14
   6  -5   1    0.26    0.16
  -5  -1   1    0.56    0.19
  -1   6   1    0.43    0.18
  -1   6   1    0.61    0.22
  -5  -1   1    0.18    0.17
  -1   6   1    0.28    0.13
   6  -5   1    0.32    0.18
  -1   6   1    0.44    0.15
  -5  -1   1    0.26    0.15
  -1   6   1    0.39    0.15
  -1   6   1    0.21    0.11
   6  -5   1    0.51    0.22
   6   0  -1    3.42    0.16
   6   0  -1    3.51    0.35
   0  -6  -1    3.42    0.35
  -6   6  -1    3.30    0.36
   6   0  -1    3.54    0.37
  -6   6  -1    4.52    0.45
  -6   6  -1    3.37    0.42
  -6   6  -1    3.55    0.28
   0  -6  -1    3.49    0.26
   6   0  -1    3.37    0.40
  -6   6  -1    3.64    0.45
  -6   6  -1    3.43    0.27
   0  -6  -1    3.72    0.42
   6   0  -1    3.03    0.37
   0  -6  -1    3.82    0.30
   6   0  -1    3.48    0.22
  -6   0   1    3.58    0.35
  -6   0   1    4.25    0.38
   6  -6   1    3.52    0.40
  -6   0   1    3.08    0.36
  -6   0   1    4.11    0.34
   0   6   1    3.39    0.41
   6  -6   1    4.42    0.46
   0   6   1    3.42    0.29
  -6   0   1    3.80    0.32
   0   6   1    3.69    0.37
   0   6   1    3.26    0.27
   6  -6   1    3.57    0.37
   0   6   1    3.43    0.33
   0   6   1    4.10    0.31
   6  -6   1    4.08    0.45
  -6   7  -1    0.79    0.26
  -6   7  -1    0.90    0.25
   7  -1  -1    0.85    0.16
  -6   7  -1    0.99    0.20
  -1  -6  -1    0.81    0.28
  -6   7  -1    0.70    0.13
  -1  -6  -1    0.87    0.16
  -1  -6  -1    1.22    0.23
   7  -1  -1    0.74    0.25
   7  -1  -1    0.95    0.26
   7  -1  -1    0.98    0.26
  -6   7  -1    0.74    0.29
  -1  -6  -1    1.00    0.21
  -6   7  -1    0.61    0.20
   7  -1  -1    0.83    0.24
   1   6   1    1.46    0.20
   1   6   1    0.73    0.19
   6  -7   1    1.09    0.31
  -7   1   1    1.11    0.24
   6  -7   1    0.86    0.27
   1   6   1    1.07    0.22
   1   6   1    1.02    0.17
  -7   1   1    1.34    0.27
  -7   1   1    1.13    0.29
   1   6   1    0.95    0.18
   6  -7   1    0.82    0.26
  -7   1   1    1.20    0.28
   6  -7   1    1.28    0.27
   1   6   1    0.77    0.26
  -7   1   1    1.03    0.23
   1   6   1    0.96    0.21
  -2  -6  -1    2.97    0.36
  -6   8  -1    2.02    0.36
   8  -2  -1    2.01    0.36
  -2  -6  -1    2.72    0.25
   8  -2  -1    2.06    0.36
  -2  -6  -1    2.89    0.44
  -6   8  -1    2.90    0.38
   8  -2  -1    2.75    0.30
   8  -2  -1    1.74    0.31
   8  -2  -1    2.03    0.34
  -6   8  -1    2.11    0.38
  -6   8  -1    2.68    0.18
  -6   8  -1    2.47    0.41
  -2  -6  -1    2.84    0.39
   6  -8   1    1.99    0.32
  -8   2   1    2.18    0.33
   6  -8   1    1.89    0.40
   2   6   1    2.10    0.32
   2   6   1    2.22    0.25
   6  -8   1    2.37    0.41
   6  -8   1    1.94    0.35
  -8   2   1    2.65    0.34
  -8   2   1    2.61    0.41
   2   6   1    2.27    0.23
   2   6   1    1.94    0.32
   2   6   1    2.14    0.27
   2   6   1    1.96    0.35
   2   6   1    2.14    0.30
  -8   2   1    2.19    0.35
   9  -3  -1    7.76    0.65
   9  -3  -1    6.61    0.48
  -3  -6  -1    7.63    0.66
   9  -3  -1    8.02    0.60
  -6   9  -1    8.10    0.61
  -3  -6  -1    6.99    0.58
  -3  -6  -1    7.65    0.47
  -3  -6  -1    7.21    0.38
   9  -3  -1    7.99    0.67
  -6   9  -1    7.59    0.64
   9  -3  -1    7.98    0.64
  -6   9  -1    7.67    0.66
   3   6   1    8.17    0.61
   3   6   1    8.18    0.40
   6  -9   1    8.88    0.69
   3   6   1    7.70    0.57
   3   6   1    7.85    0.58
   6  -9   1    8.08    0.71
  -9   3   1    9.34    0.62
   6  -9   1    7.56    0.62
  -9   3   1    7.01    0.68
   3   6   1    7.40    0.65
   6  -9   1    7.95    0.59
   3   6   1    7.77    0.56
   3   6   1    8.19    0.45
  -9   3   1    7.63    0.57
  -9   3   1    7.99    0.58
   3   6   1    7.80    0.42
  -9   3   1    8.10    0.48
  -6  10  -1    6.09    0.61
  -6  10  -1    7.00    0.64
  10  -4  -1    6.32    0.72
  -6  10  -1    5.74    0.69
  -4  -6  -1    7.09    0.44
  -4  -6  -1    6.07    0.61
  10  -4  -1    6.71    0.66
  -4  -6  -1    6.80    0.37
  10  -4  -1    6.74    0.52
  10  -4  -1    6.70    0.70
  10  -4  -1    7.57    0.63
   4   6   1    5.65    0.55
 -10   4   1    6.07    0.49
   4   6   1    5.33    0.40
   6 -10   1    6.05    0.59
   4   6   1    5.26    0.37
 -10   4   1    6.92    0.72
   4   6   1    5.16    0.62
   4   6   1    5.42    0.37
   6 -10   1    5.88    0.62
 -10   4   1    5.41    0.57
 -10   4   1    6.23    0.58
 -10   4   1    5.61    0.54
   6 -10   1    5.82    0.58
   4   6   1    5.86    0.59
   6 -10   1    6.65    0.69
   4   6   1    6.23    0.58
   6 -10   1    7.14    0.71
   4   6   1    5.91    0.47
  11  -5  -1   -0.31    0.31
  11  -5  -1    0.18    0.26
  -5  -6  -1   -0.01    0.33
  -6  11  -1    0.33    0.33
  -6  11  -1    0.34    0.37
  -6  11  -1    0.27    0.24
  -5  -6  -1    0.03    0.19
  11  -5  -1    0.03    0.42
  11  -5  -1    0.47    0.39
  -6  11  -1   -0.01    0.27
  -5  -6  -1    0.13    0.16
   6 -11   1    0.27    0.38
 -11   5   1    0.05    0.28
   5   6   1   -0.38    0.28
   5   6   1    0.03    0.12
   6 -11   1    0.65    0.35
   6 -11   1   -0.36    0.28
   6 -11   1    0.44    0.36
   5   6   1    0.19    0.31
 -11   5   1   -0.39    0.34
 -11   5   1   -0.01    0.29
 -11   5   1    0.18    0.26
   5   6   1   -0.24    0.17
 -11   5   1   -0.02    0.31
   5   6   1   -0.03    0.19
   5   6   1    0.11    0.23
   6 -11   1   -0.20    0.29
   5   6   1   -0.22    0.32
  -6  12  -1    1.04    0.35
  -6  -6  -1    2.02    0.50
  -6  -6  -1    1.43    0.26
  12  -6  -1    1.69    0.40
  -6  12  -1    1.84    0.42
  -6  12  -1    1.43    0.41
  -6  -6  -1    2.33    0.32
  12  -6  -1    1.71    0.55
  12  -6  -1    1.68    0.46
  12  -6  -1    2.06    0.56
  -6  12  -1    1.61    0.50
   6   6   1    1.86    0.48
 -12   6   1    1.68    0.40
   6 -12   1    0.95    0.40
   6 -12   1    0.93    0.55
   6   6   1    1.64    0.17
   6 -12   1    1.36    0.50
   6   6   1    1.41    0.44
 -12   6   1    1.42    0.49
 -12   6   1    2.03    0.56
   6 -12   1    1.21    0.42
   6   6   1    1.79    0.31
   6 -12   1    1.89    0.46
 -12   6   1    1.74    0.41
 -12   6   1    1.37    0.38
   6   6   1    1.32    0.38
   6   6   1    1.47    0.29
  -6  13  -1   -0.26    0.47
  13  -7  -1   -0.60    0.49
  -6  13  -1    0.51    0.62
  -7  -6  -1    0.07    0.22
  13  -7  -1    0.07    0.52
  -7  -6  -1   -0.03    0.21
  13  -7  -1   -0.27    0.48
  -7  -6  -1    0.02    0.53
  -6  13  -1    0.13    0.36
  13  -7  -1    0.07    0.37
  -6  13  -1   -0.71    0.34
   7   6   1    0.40    0.26
   7   6   1   -0.35    0.45
   6 -13   1   -0.10    0.46
 -13   7   1    0.59    0.50
   6 -13   1   -0.46    0.39
 -13   7   1   -0.04    0.35
   7   6   1   -0.31    0.26
 -13   7   1   -0.92    0.51
   7   6   1    0.38    0.43
   6 -13   1    0.40    0.41
 -13   7   1    0.02    0.35
   6 -13   1   -0.12    0.40
   6 -13   1    0.22    0.41
  12  -7  -1   -0.03    0.51
  -5  12  -1    0.66    0.32
  -5  12  -1    0.21    0.31
  -5  12  -1    0.51    0.34
  -5  12  -1    0.26    0.35
  12  -7  -1    0.36    0.39
  12  -7  -1   -0.17    0.46
  12  -7  -1    0.02    0.32
  -7  -5  -1    0.20    0.21
  -7  -5  -1    0.28    0.39
  -5  12  -1    0.14    0.40
 -12   7   1    0.60    0.40
   5 -12   1    0.47    0.49
   5 -12   1    0.44    0.36
   5 -12   1    0.51    0.43
   5 -12   1    0.12    0.33
   7   5   1    0.22    0.25
   5 -12   1    0.63    0.41
   7   5   1    0.63    0.32
 -12   7   1    0.36    0.09
   7   5   1    0.58    0.24
 -12   7   1    0.57    0.32
 -12   7   1   -0.20    0.49
 -12   7   1    0.69    0.34
   7   5   1    0.30    0.37
  -7  -4  -1    2.56    0.48
  -7  -4  -1    2.88    0.36
  -4  11  -1    2.76    0.39
  -4  11  -1    2.90    0.44
  11  -7  -1    3.57    0.55
  11  -7  -1    3.02    0.59
  -4  11  -1    3.44    0.26
  11  -7  -1    3.62    0.50
  -4  11  -1    3.17    0.49
  -7  -4  -1    3.82    0.46
  -4  11  -1    3.60    0.57
  11  -7  -1    4.09    0.60
  -7  -4  -1    3.42    0.39
 -11   7   1    2.22    0.43
   7   4   1    2.61    0.37
 -11   7   1    2.29    0.45
   4 -11   1    2.08    0.45
 -11   7   1    3.13    0.41
   4 -11   1    2.99    0.51
 -11   7   1    2.89    0.59
   4 -11   1    1.93    0.42
   7   4   1    2.69    0.44
   7   4   1    2.82    0.37
   7   4   1    2.00    0.42
   4 -11   1    3.44    0.59
 -11   7   1    2.20    0.51
   4 -11   1    3.31    0.46
 -11   7   1    2.74    0.24
   7   4   1    2.33    0.53
   7   4   1    2.58    0.49
  10  -7  -1    6.29    0.78
  10  -7  -1    6.76    0.79
  -3  10  -1    7.27    0.72
  10  -7  -1    6.07    0.69
  -7  -3  -1    5.94    0.54
  -3  10  -1    6.40    0.37
  -3  10  -1    7.81    0.61
  -7  -3  -1    7.36    0.67
  -3  10  -1    6.25    0.50
  10  -7  -1    5.67    0.59
  -7  -3  -1    7.01    0.66
  -7  -3  -1    6.55    0.47
  -3  10  -1    6.62    0.53
  -7  -3  -1    6.99    0.46
 -10   7   1    5.87    0.66
   7   3   1    7.02    0.67
 -10   7   1    5.80    0.50
   7   3   1    5.99    0.41
   7   3   1    4.97    0.61
   7   3   1    6.50    0.66
   3 -10   1    6.17    0.68
   3 -10   1    6.03    0.61
   3 -10   1    6.56    0.53
 -10   7   1    7.13    0.76
 -10   7   1    6.54    0.61
   7   3   1    6.05    0.61
 -10   7   1    5.86    0.35
   3 -10   1    5.97    0.57
   7   3   1    5.89    0.51
   3 -10   1    6.33    0.65
 -10   7   1    6.27    0.61
  -7  -2  -1   16.24    0.71
  -7  -2  -1   17.19    0.88
   9  -7  -1   16.32    0.99
  -7  -2  -1   16.89    0.83
  -7  -2  -1   17.40    0.92
  -2   9  -1   15.90    0.89
   9  -7  -1   16.99    0.99
  -2   9  -1   15.43    0.81
   9  -7  -1   17.98    0.92
  -2   9  -1   17.53    0.75
  -2   9  -1   16.56    0.65
  -7  -2  -1   16.32    0.70
  -2   9  -1   16.74    0.72
  -9   7   1   16.93    0.71
   7   2   1   16.69    0.90
   2  -9   1   16.45    0.75
  -9   7   1   17.47    0.95
   7   2   1   16.46    0.77
   2  -9   1   17.23    0.89
   2  -9   1   16.21    0.79
  -9   7   1   18.00    0.91
   2  -9   1   16.95    0.90
   7   2   1   17.37    0.90
   7   2   1   16.90    0.84
  -9   7   1   16.92    0.86
  -9   7   1   17.55    0.65
   7   2   1   17.08    0.91
   7   2   1   16.80    0.62
   2  -9   1   16.81    0.89
  -9   7   1   15.54    0.98
  -1   8  -1   11.00    0.62
  -1   8  -1   10.95    0.69
  -1   8  -1   10.70    0.51
  -7  -1  -1   11.52    0.68
  -7  -1  -1    9.93    0.53
   8  -7  -1   11.34    0.70
   8  -7  -1   10.89    0.77
  -1   8  -1   10.92    0.53
  -7  -1  -1   11.01    0.71
  -1   8  -1   11.60    0.71
  -7  -1  -1   11.37    0.65
  -7  -1  -1   11.12    0.56
   8  -7  -1   11.68    0.77
  -1   8  -1   10.91    0.51
   7   1   1   10.25    0.69
   1  -8   1   11.24    0.69
   1  -8   1   10.54    0.51
   7   1   1   10.26    0.67
   1  -8   1   11.19    0.66
   1  -8   1   10.54    0.68
  -8   7   1   10.67    0.66
  -8   7   1    9.77    0.70
   7   1   1   11.23    0.70
  -8   7   1   10.80    0.49
   7   1   1   10.44    0.41
   7   1   1   11.00    0.68
   7   1   1   10.66    0.61
  -8   7   1   10.55    0.76
  -8   7   1   10.66    0.69
   7  -7  -1   21.98    0.97
  -7   0  -1   22.38    0.82
  -7   0  -1   21.96    0.95
   0   7  -1   21.11    0.88
   0   7  -1   20.04    0.73
  -7   0  -1   19.71    0.92
  -7   0  -1   21.05    0.84
   0   7  -1   22.23    0.96
   0   7  -1   21.28    0.69
   0   7  -1   21.00    0.79
  -7   0  -1   20.77    0.90
   7  -7  -1   20.71    1.00
   0   7  -1   20.93    0.88
   7  -7  -1   21.93    0.87
   7  -7  -1   21.27    1.04
   0  -7   1   20.75    0.70
   0  -7   1   20.29    0.75
  -7   7   1   22.25    0.93
   7   0   1   21.90    0.93
   7   0   1   20.43    0.94
   7   0   1   20.85    0.89
  -7   7   1   21.40    0.96
  -7   7   1   21.38    1.00
   0  -7   1   21.17    0.94
  -7   7   1   21.07    0.97
   7   0   1   20.15    0.96
   7   0   1   20.25    0.62
  -7   7   1   21.26    0.68
   0  -7   1   20.57    0.91
   7   0   1   20.67    0.59
  -7   1  -1    0.92    0.28
   6  -7  -1    0.54    0.29
   1   6  -1    1.05    0.21
   1   6  -1    1.19    0.24
  -7   1  -1    0.94    0.24
   1   6  -1    1.13    0.20
  -7   1  -1    0.89    0.22
   1   6  -1    1.13    0.15
   1   6  -1    0.88    0.12
   6  -7  -1    0.75    0.25
   6  -7  -1    0.88    0.21
   1   6  -1    0.90    0.24
   6  -7  -1    0.65    0.25
   1   6  -1    1.10    0.22
  -7   1  -1    0.85    0.24
   7  -1   1    1.10    0.26
  -6   7   1    0.96    0.30
  -6   7   1    1.06    0.29
  -6   7   1    1.05    0.13
  -1  -6   1    1.11    0.15
  -1  -6   1    1.28    0.29
   7  -1   1    0.95    0.16
  -6   7   1    0.98    0.27
  -1  -6   1    1.33    0.23
   7  -1   1    0.91    0.26
   7  -1   1    0.87    0.24
  -1  -6   1    1.14    0.16
  -6   7   1    1.14    0.26
   7  -1   1    0.87    0.25
  -1  -6   1    0.94    0.25
  -7   2  -1   21.71    0.97
   5  -7  -1   21.02    0.96
   2   5  -1   22.13    0.88
   5  -7  -1   21.73    0.96
   2   5  -1   22.42    0.64
  -7   2  -1   21.83    0.90
   2   5  -1   22.99    0.77
   2   5  -1   21.86    0.87
   2   5  -1   23.73    0.69
  -7   2  -1   22.43    0.75
   2   5  -1   22.85    0.96
   5  -7  -1   23.24    0.88
  -7   2  -1   21.28    0.88
   5  -7  -1   21.29    0.95
   2   5  -1   21.50    0.80
   2   5  -1   21.61    0.86
  -7   2  -1   21.39    0.88
   7  -2   1   22.55    1.00
  -2  -5   1   23.16    0.67
   7  -2   1   23.06    0.94
  -5   7   1   22.22    0.95
   7  -2   1   21.88    0.90
  -5   7   1   23.57    0.98
  -2  -5   1   23.02    0.86
  -2  -5   1   22.61    0.63
   7  -2   1   22.78    0.95
  -2  -5   1   22.67    0.94
   7  -2   1   23.32    0.78
  -7   3  -1   13.13    0.58
   3   4  -1   12.93    0.54
   4  -7  -1   13.50    0.72
   4  -7  -1   13.99    0.69
   4  -7  -1   13.55    0.65
   4  -7  -1   13.11    0.71
   3   4  -1   13.42    0.52
   3   4  -1   12.87    0.45
   3   4  -1   11.76    0.66
   3   4  -1   12.92    0.64
  -7   3  -1   12.67    0.64
   3   4  -1   13.06    0.54
  -7   3  -1   12.94    0.65
  -7   3  -1   12.98    0.67
  -7   3  -1   13.20    0.76
   3   4  -1   13.52    0.64
  -3  -4   1   14.03    0.66
  -4   7   1   14.76    0.73
  -4   7   1   15.74    0.71
  -4   7   1   14.63    0.69
   7  -3   1   15.00    0.62
   7  -3   1   14.10    0.68
  -4   7   1   15.68    0.66
   7  -3   1   14.17    0.73
  -3  -4   1   14.66    0.47
   7  -3   1   14.92    0.78
  -3  -4   1   14.24    0.44
   4   3  -1   14.54    0.65
   3  -7  -1   14.54    0.71
  -7   4  -1   14.60    0.68
   3  -7  -1   13.82    0.66
  -7   4  -1   14.26    0.76
  -7   4  -1   14.80    0.72
   3  -7  -1   13.63    0.69
   4   3  -1   14.86    0.52
   3  -7  -1   14.56    0.74
   4   3  -1   14.57    0.56
   4   3  -1   13.86    0.52
  -7   4  -1   14.32    0.64
   4   3  -1   14.15    0.70
  -7   4  -1   14.42    0.43
  -7   4  -1   14.78    0.65
   3  -7  -1   14.39    0.67
   4   3  -1   14.26    0.68
   4   3  -1   14.61    0.57
  -3   7   1   13.18    0.64
  -3   7   1   12.07    0.68
  -4  -3   1   13.30    0.47
  -4  -3   1   13.46    0.56
   7  -4   1   13.15    0.63
  -3   7   1   13.15    0.63
  -3   7   1   12.40    0.63
  -4  -3   1   13.30    0.68
   7  -4   1   12.86    0.66
  -4  -3   1   12.75    0.64
   7  -4   1   13.46    0.74
   7  -4   1   14.22    0.79
  -7   5  -1   22.38    0.90
   5   2  -1   22.31    0.85
   5   2  -1   23.26    0.82
   2  -7  -1   23.62    0.92
  -7   5  -1   23.36    0.91
  -7   5  -1   22.41    0.82
   5   2  -1   23.57    0.97
  -7   5  -1   23.13    0.97
   5   2  -1   23.72    0.89
   2  -7  -1   24.27    0.95
  -7   5  -1   22.70    0.70
   2  -7  -1   23.21    0.90
   2  -7  -1   23.14    0.85
   5   2  -1   23.01    0.73
   5   2  -1   23.23    0.94
  -7   5  -1   22.42    1.01
   2  -7  -1   22.16    0.94
   5   2  -1   23.09    0.79
   7  -5   1   22.47    1.01
  -2   7   1   22.31    0.92
  -2   7   1   22.21    0.87
   7  -5   1   21.94    1.02
  -5  -2   1   20.83    0.78
   7  -5   1   21.88    0.91
  -2   7   1   22.22    0.69
  -5  -2   1   22.86    0.94
  -2   7   1   22.59    0.84
  -2   7   1   22.18    0.86
  -5  -2   1   20.62    0.73
  -5  -2   1   21.83    0.88
   7  -5   1   22.54    0.93
   6   1  -1    1.30    0.25
   6   1  -1    1.22    0.26
  -7   6  -1    0.89    0.30
  -7   6  -1    1.42    0.28
   6   1  -1    1.21    0.15
   1  -7  -1    1.20    0.26
   1  -7  -1    1.03    0.24
  -7   6  -1    1.14    0.17
   6   1  -1    1.32    0.23
   6   1  -1    1.12    0.15
  -7   6  -1    0.85    0.25
   1  -7  -1    1.04    0.17
   1  -7  -1    1.04    0.26
   1  -7  -1    1.11    0.24
  -7   6  -1    1.00    0.23
  -7   6  -1    1.04    0.20
   6   1  -1    0.67    0.24
   1  -7  -1    1.19    0.21
  -6  -1   1    1.02    0.21
  -1   7   1    0.73    0.19
  -1   7   1    0.70    0.22
   7  -6   1    0.86    0.25
  -1   7   1    0.67    0.15
  -1   7   1    0.90    0.19
  -6  -1   1    1.01    0.27
  -6  -1   1    0.90    0.17
   7  -6   1    0.97    0.29
  -1   7   1    1.14    0.28
  -1   7   1    0.92    0.19
  -6  -1   1    0.97    0.22
   7  -6   1    1.29    0.34
  -6  -1   1    0.65    0.21
  -7   7  -1   21.14    0.72
   0  -7  -1   20.43    0.95
   7   0  -1   21.75    0.89
  -7   7  -1   21.66    0.97
   7   0  -1   20.89    0.90
  -7   7  -1   21.85    0.91
   7   0  -1   21.15    0.94
   7   0  -1   20.82    0.59
   7   0  -1   22.08    0.96
   0  -7  -1   20.33    0.77
  -7   7  -1   21.42    0.79
   0  -7  -1   21.63    0.90
  -7   7  -1   20.53    1.00
  -7   7  -1   21.31    0.98
   7   0  -1   20.86    0.68
  -7   0   1   20.95    0.89
   0   7   1   21.72    0.76
   0   7   1   22.66    0.91
   0   7   1   22.63    0.99
   0   7   1   20.73    0.79
  -7   0   1   21.64    0.94
   0   7   1   20.90    0.87
  -7   0   1   22.22    0.92
   7  -7   1   22.65    0.90
  -7   0   1   21.39    0.84
   7  -7   1   20.67    0.97
   7  -7   1   20.77    1.03
  -7   0   1   21.37    0.83
   7  -7   1   21.01    1.01
   0   7   1   21.28    0.79
  -7   8  -1   11.02    0.65
   8  -1  -1   10.87    0.69
  -7   8  -1   11.06    0.76
  -7   8  -1   10.67    0.43
   8  -1  -1   10.95    0.71
  -1  -7  -1    9.28    0.56
  -7   8  -1   10.01    0.72
  -1  -7  -1   10.92    0.48
  -7   8  -1   11.16    0.57
  -1  -7  -1   10.94    0.73
   8  -1  -1   10.78    0.67
  -7   8  -1   11.47    0.70
   8  -1  -1   10.82    0.68
  -1  -7  -1    9.68    0.60
   8  -1  -1   10.53    0.48
  -8   1   1   11.23    0.68
  -8   1   1   10.97    0.66
   1   7   1   11.40    0.75
   1   7   1   10.79    0.60
   1   7   1   10.85    0.50
  -8   1   1   10.31    0.60
   7  -8   1   11.56    0.78
   1   7   1   11.15    0.59
  -8   1   1   10.90    0.62
   7  -8   1   11.17    0.65
  -8   1   1   10.89    0.69
   1   7   1   10.71    0.47
   7  -8   1   10.38    0.72
   1   7   1   11.05    0.65
   1   7   1    9.65    0.58
   7  -8   1   11.18    0.74
   9  -2  -1   17.11    0.89
   9  -2  -1   16.49    0.93
  -7   9  -1   17.12    0.52
  -2  -7  -1   16.82    0.94
  -2  -7  -1   16.88    0.78
  -7   9  -1   17.55    0.87
  -7   9  -1   18.40    0.94
  -7   9  -1   17.33    0.96
   9  -2  -1   17.12    0.95
   9  -2  -1   18.66    0.91
  -7   9  -1   17.35    0.94
  -7   9  -1   16.74    0.76
  -2  -7  -1   17.43    0.79
  -2  -7  -1   16.28    0.70
  -2  -7  -1   16.79    0.62
   9  -2  -1   17.89    0.71
  -9   2   1   17.36    0.88
   7  -9   1   16.42    0.94
  -9   2   1   17.23    0.86
   7  -9   1   15.23    0.91
   2   7   1   16.37    0.82
  -9   2   1   16.26    0.91
   2   7   1   15.70    0.72
   7  -9   1   16.80    1.00
  -9   2   1   17.34    0.83
   2   7   1   17.15    0.95
   2   7   1   17.18    0.87
   2   7   1   15.14    0.75
   2   7   1   17.10    0.67
   2   7   1   16.71    0.80
   2   7   1   15.77    0.62
  -9   2   1   17.95    0.84
   7  -9   1   15.63    0.81
  -7  10  -1    6.19    0.67
  -3  -7  -1    6.88    0.58
  -7  10  -1    5.29    0.64
  -3  -7  -1    6.15    0.67
  10  -3  -1    5.55    0.69
  -7  10  -1    6.47    0.64
  -7  10  -1    6.05    0.59
  10  -3  -1    6.38    0.49
  10  -3  -1    6.23    0.65
  10  -3  -1    5.87    0.71
  -7  10  -1    6.14    0.52
  10  -3  -1    6.16    0.61
  -3  -7  -1    6.40    0.44
  -3  -7  -1    6.29    0.38
 -10   3   1    7.49    0.61
   3   7   1    6.28    0.37
   3   7   1    7.24    0.46
   7 -10   1    6.82    0.64
   7 -10   1    6.45    0.70
 -10   3   1    6.98    0.70
   3   7   1    7.34    0.65
   3   7   1    7.62    0.60
   3   7   1    7.17    0.46
   7 -10   1    6.28    0.72
   7 -10   1    6.25    0.64
 -10   3   1    6.24    0.57
   3   7   1    6.97    0.67
   3   7   1    6.59    0.63
 -10   3   1    6.33    0.63
   3   7   1    7.10    0.44
  11  -4  -1    1.82    0.52
  -7  11  -1    3.11    0.47
  11  -4  -1    2.60    0.37
  -4  -7  -1    2.84    0.35
  -4  -7  -1    2.71    0.31
  -4  -7  -1    2.60    0.45
  -7  11  -1    2.71    0.49
  11  -4  -1    2.99    0.55
  11  -4  -1    2.33    0.53
  -7  11  -1    2.81    0.42
  -7  11  -1    3.14    0.57
  -7  11  -1    3.29    0.51
   4   7   1    3.24    0.58
 -11   4   1    3.29    0.50
   4   7   1    3.00    0.47
   7 -11   1    4.02    0.62
   4   7   1    3.07    0.50
   7 -11   1    2.98    0.54
 -11   4   1    3.29    0.39
   7 -11   1    3.39    0.49
   7 -11   1    2.65    0.46
 -11   4   1    3.10    0.61
 -11   4   1    2.95    0.47
   7 -11   1    3.59    0.61
   4   7   1    3.75    0.44
   4   7   1    3.14    0.37
   4   7   1    2.79    0.36
   4   7   1    3.39    0.32
   4   7   1    2.44    0.44
 -11   4   1    3.84    0.54
  -7  12  -1    1.22    0.38
  -5  -7  -1    0.55    0.18
  12  -5  -1    0.76    0.31
  -7  12  -1    0.23    0.43
  12  -5  -1    0.62    0.47
  -7  12  -1    0.28    0.40
  -5  -7  -1    0.47    0.21
  -7  12  -1    0.30    0.33
  12  -5  -1    0.47    0.48
  -5  -7  -1    0.55    0.38
  12  -5  -1    0.59    0.51
   5   7   1   -0.08    0.40
   5   7   1    0.32    0.22
 -12   5   1    0.48    0.27
 -12   5   1    0.15    0.44
   5   7   1    0.77    0.39
 -12   5   1    0.38    0.35
   5   7   1   -0.02    0.17
   5   7   1    0.53    0.19
   5   7   1    0.44    0.32
   7 -12   1    0.54    0.38
 -12   5   1    0.30    0.38
   7 -12   1    0.78    0.45
   7 -12   1    0.36    0.41
   5   7   1    0.44    0.26
   7 -12   1    0.23    0.37
   5   7   1    0.49    0.34
  -6  -7  -1    0.05    0.40
  -7  13  -1   -0.08    0.38
  -7  13  -1   -0.49    0.34
  -7  13  -1   -0.27    0.39
  -7  13  -1   -0.13    0.46
  -6  -7  -1    0.00    0.21
  13  -6  -1   -0.01    0.51
  13  -6  -1   -0.08    0.49
  13  -6  -1   -0.43    0.44
  -6  -7  -1    0.15    0.19
  13  -6  -1    0.10    0.33
 -13   6   1    0.04    0.31
   6   7   1   -0.15    0.23
   6   7   1   -0.19    0.39
   7 -13   1   -0.29    0.36
 -13   6   1    0.29    0.48
   7 -13   1    0.05    0.49
   6   7   1    0.11    0.22
   6   7   1    0.33    0.27
   6   7   1    0.33    0.13
   7 -13   1    0.44    0.42
   7 -13   1    0.24    0.40
   6   7   1    0.34    0.29
 -13   6   1   -0.16    0.37
   6   7   1   -0.76    0.40
  14  -7  -1    6.69    1.03
  -7  14  -1    4.81    0.71
  -7  14  -1    5.02    0.79
  -7  14  -1    7.40    0.85
  14  -7  -1    4.78    0.70
  -7  -7  -1    5.81    0.46
  -7  -7  -1    5.84    0.50
  -7  14  -1    7.05    0.90
  -7  -7  -1    6.13    0.81
  14  -7  -1    5.24    0.79
   7 -14   1    5.31    0.85
   7   7   1    5.52    0.64
 -14   7   1    7.09    0.80
   7 -14   1    5.84    0.81
 -14   7   1    4.97    0.64
   7   7   1    6.17    0.67
   7   7   1    6.29    0.56
   7   7   1    6.48    0.86
   7 -14   1    6.63    0.92
   7 -14   1    6.45    0.91
   7   7   1    5.66    0.78
 -14   7   1    5.76    0.88
   7   7   1    5.89    0.82
  15  -8  -1    1.34    0.82
  -8  -7  -1    1.81    0.73
  -7  15  -1    3.39    0.78
  15  -8  -1    0.48    0.67
  15  -8  -1    2.38    0.69
  -8  -7  -1    2.17    0.34
  -7  15  -1    2.17    0.55
  -8  -7  -1    3.23    0.44
  -7  15  -1    1.43    0.54
  15  -8  -1    1.79    0.87
  -7  15  -1    2.50    0.64
 -15   8   1    1.78    0.58
 -15   8   1    2.15    0.75
   7 -15   1    3.10    0.69
   8   7   1    2.50    0.49
 -15   8   1    1.89    0.58
   7 -15   1    2.01    0.64
   8   7   1    2.03    0.63
   8   7   1    2.53    0.39
   7 -15   1    2.61    0.72
   8   7   1    2.40    0.47
 -15   8   1    2.27    0.57
 -15   8   1    2.03    0.63
   8   7   1    1.46    0.67
   8   7   1    1.36    0.71
   7 -15   1    2.18    0.62
   7 -15   1    2.63    0.84
  -6  14  -1    0.57    0.45
  14  -8  -1    0.75    0.63
  14  -8  -1    0.03    0.67
  14  -8  -1    1.26    0.62
  -8  -6  -1    1.01    0.27
  14  -8  -1    0.38    0.48
  -8  -6  -1    0.80    0.54
  -6  14  -1    0.40    0.63
  -6  14  -1   -0.08    0.48
  -6  14  -1    1.70    0.49
  -6  14  -1    0.10    0.44
  -8  -6  -1    0.90    0.31
   6 -14   1   -0.21    1.06
   8   6   1    0.48    0.56
   6 -14   1    0.84    0.53
   6 -14   1    0.29    0.54
   8   6   1    0.43    0.49
   8   6   1    0.79    0.32
   6 -14   1    0.88    0.52
 -14   8   1    0.97    0.42
 -14   8   1   -0.35    0.67
 -14   8   1    0.80    0.49
 -14   8   1    1.21    0.55
   8   6   1    0.86    0.33
   8   6   1    0.37    0.48
  13  -8  -1    2.26    0.60
  13  -8  -1    1.01    0.45
  -8  -5  -1    1.88    0.32
  -5  13  -1    1.21    0.43
  -8  -5  -1    1.44    0.50
  13  -8  -1    2.16    0.66
  -5  13  -1    1.74    0.74
  -5  13  -1    1.58    0.44
   5 -13   1    1.52    0.49
 -13   8   1    1.41    0.47
 -13   8   1    2.10    0.62
   8   5   1    0.79    0.39
   5 -13   1    1.79    0.55
   8   5   1    0.97    0.29
 -13   8   1    2.09    0.44
   8   5   1    2.08    0.56
 -13   8   1    1.26    0.14
   5 -13   1    1.38    0.53
 -13   8   1    1.01    0.48
   8   5   1    1.23    0.54
   5 -13   1    1.67    0.51
   5 -13   1    1.82    0.43
   8   5   1    1.94    0.38
  -8  -4  -1    2.32    0.53
  -4  12  -1    2.57    0.52
  -4  12  -1    2.26    0.31
  12  -8  -1    2.66    0.67
  12  -8  -1    2.17    0.67
  -4  12  -1    2.51    0.52
  -8  -4  -1    2.44    0.35
  12  -8  -1    1.89    0.57
  -8  -4  -1    2.48    0.35
  -8  -4  -1    1.92    0.39
  12  -8  -1    2.58    0.50
  -4  12  -1    2.72    0.43
  -4  12  -1    2.41    0.45
   8   4   1    3.36    0.53
   4 -12   1    3.14    0.63
   4 -12   1    3.08    0.52
 -12   8   1    3.67    0.72
   4 -12   1    3.30    0.57
   4 -12   1    3.07    0.45
   4 -12   1    3.30    0.62
   8   4   1    2.60    0.54
 -12   8   1    2.92    0.42
   8   4   1    3.38    0.45
   8   4   1    3.68    0.40
 -12   8   1    2.87    0.50
   8   4   1    4.10    0.83
 -12   8   1    3.26    0.60
 -12   8   1    3.16    0.28
   8   4   1    3.03    0.54
  11  -8  -1    3.31    0.61
  -3  11  -1    2.98    0.43
  -8  -3  -1    3.64    0.55
  -8  -3  -1    3.76    0.43
  -8  -3  -1    4.48    0.45
  11  -8  -1    3.50    0.65
  -8  -3  -1    3.84    0.58
  -3  11  -1    3.88    0.60
  11  -8  -1    3.67    0.58
  -8  -3  -1    3.87    0.52
  -3  11  -1    3.93    0.52
  -3  11  -1    3.49    0.49
  -3  11  -1    3.34    0.34
   8   3   1    2.91    0.47
   3 -11   1    3.30    0.47
   8   3   1    3.17    0.54
   3 -11   1    2.46    0.51
   8   3   1    4.36    0.62
   8   3   1    3.13    0.44
 -11   8   1    3.63    0.59
 -11   8   1    3.07    0.33
 -11   8   1    2.89    0.49
 -11   8   1    4.56    0.61
   8   3   1    3.14    0.58
 -11   8   1    3.31    0.41
   3 -11   1    2.64    0.49
   3 -11   1    3.83    0.50
 -11   8   1    3.31    0.63
   3 -11   1    3.52    0.57
   8   3   1    3.38    0.35
  -2  10  -1   10.88    0.82
  10  -8  -1   11.08    0.94
  -8  -2  -1   10.97    0.62
  -2  10  -1   10.27    0.75
  -8  -2  -1   11.79    0.73
  -8  -2  -1   10.61    0.82
  10  -8  -1   12.46    0.97
  -8  -2  -1   12.19    0.78
  -2  10  -1   10.39    0.54
  -2  10  -1   11.62    0.64
  -2  10  -1   11.25    0.62
  -8  -2  -1   12.14    0.64
  10  -8  -1   12.34    0.85
 -10   8   1   11.39    0.82
   8   2   1   10.98    0.80
   8   2   1   12.63    0.81
   2 -10   1   11.67    0.86
   2 -10   1   11.55    0.80
   2 -10   1   11.33    0.81
   8   2   1   12.07    0.50
   2 -10   1    9.14    0.65
   2 -10   1   11.88    0.63
 -10   8   1   12.16    0.55
 -10   8   1   13.21    0.88
   8   2   1   11.28    0.80
 -10   8   1   11.76    0.78
 -10   8   1   11.73    0.92
   8   2   1   11.68    0.80
 -10   8   1   12.04    0.61
   8   2   1   10.52    0.70
  -8  -1  -1    7.32    0.61
  -1   9  -1    6.77    0.62
  -1   9  -1    6.58    0.43
  -1   9  -1    7.07    0.47
   9  -8  -1    6.56    0.65
   9  -8  -1    7.00    0.59
  -8  -1  -1    6.91    0.50
  -8  -1  -1    6.52    0.61
  -1   9  -1    7.27    0.67
  -8  -1  -1    6.30    0.48
  -1   9  -1    6.42    0.44
   9  -8  -1    7.20    0.79
  -8  -1  -1    6.34    0.66
   9  -8  -1    6.93    0.74
  -1   9  -1    6.41    0.56
   8   1   1    6.08    0.56
  -9   8   1    7.23    0.67
  -9   8   1    6.57    0.63
  -9   8   1    7.26    0.43
   8   1   1    8.03    0.68
   1  -9   1    6.47    0.63
  -9   8   1    6.83    0.70
   8   1   1    6.64    0.60
  -9   8   1    6.50    0.60
   8   1   1    6.80    0.65
   1  -9   1    7.67    0.66
   8   1   1    6.94    0.33
   8   1   1    7.67    0.65
   1  -9   1    6.87    0.44
   0   8  -1    6.64    0.55
   0   8  -1    6.52    0.39
  -8   0  -1    6.34    0.58
  -8   0  -1    6.81    0.46
   0   8  -1    6.36    0.61
   0   8  -1    6.16    0.37
   0   8  -1    5.50    0.50
   8  -8  -1    5.77    0.64
  -8   0  -1    6.36    0.62
  -8   0  -1    6.17    0.48
   8  -8  -1    5.69    0.52
  -8   0  -1    6.76    0.56
   8  -8  -1    5.81    0.69
   8  -8  -1    6.52    0.64
   0   8  -1    6.22    0.45
  -8   8   1    5.67    0.58
   8   0   1    6.51    0.29
   8   0   1    5.42    0.54
  -8   8   1    6.25    0.34
   8   0   1    5.00    0.54
  -8   8   1    6.47    0.62
   8   0   1    6.05    0.59
   0  -8   1    7.00    0.60
  -8   8   1    7.01    0.67
   8   0   1    5.74    0.63
   0  -8   1    6.13    0.36
   8   0   1    6.17    0.24
  -8   8   1    6.64    0.56
   0  -8   1    6.21    0.60
   0  -8   1    5.67    0.41
   1   7  -1    9.99    0.44
  -8   1  -1   10.72    0.70
  -8   1  -1   10.79    0.73
  -8   1  -1   10.32    0.65
   1   7  -1   10.69    0.41
   7  -8  -1   10.40    0.72
   1   7  -1   10.80    0.52
   7  -8  -1   10.60    0.62
  -8   1  -1   11.01    0.62
   1   7  -1   11.29    0.70
   7  -8  -1   10.72    0.78
   7  -8  -1   10.90    0.75
   1   7  -1   10.97    0.64
   1   7  -1   10.62    0.58
  -8   1  -1   11.03    0.60
   1   7  -1   10.47    0.61
  -7   8   1   10.97    0.68
  -1  -7   1    9.90    0.68
   8  -1   1   10.37    0.45
  -7   8   1    9.92    0.70
  -1  -7   1   10.84    0.41
  -7   8   1   12.08    0.75
   8  -1   1   10.77    0.75
   8  -1   1   10.83    0.67
  -7   8   1    9.99    0.72
  -7   8   1   10.83    0.36
   8  -1   1   11.21    0.68
  -1  -7   1   11.02    0.48
   8  -1   1   10.87    0.69
  -1  -7   1   10.45    0.63
   2   6  -1    2.35    0.32
   6  -8  -1    2.46    0.44
   6  -8  -1    2.20    0.36
   6  -8  -1    2.03    0.35
   2   6  -1    1.84    0.27
   2   6  -1    2.76    0.23
   2   6  -1    2.30    0.33
   2   6  -1    2.30    0.30
  -8   2  -1    2.29    0.35
  -8   2  -1    2.03    0.33
  -8   2  -1    2.75    0.38
   6  -8  -1    2.31    0.34
  -8   2  -1    2.49    0.43
   2   6  -1    2.34    0.18
  -8   2  -1    2.59    0.28
   2   6  -1    2.69    0.27
   2   6  -1    2.68    0.42
  -6   8   1    2.50    0.36
   8  -2   1    2.13    0.26
   8  -2   1    1.76    0.32
  -6   8   1    2.57    0.38
  -2  -6   1    2.09    0.31
   8  -2   1    1.84    0.36
  -2  -6   1    2.06    0.19
  -6   8   1    1.94    0.38
  -2  -6   1    2.00    0.36
   8  -2   1    2.29    0.37
   3   5  -1    2.97    0.43
   5  -8  -1    2.50    0.41
  -8   3  -1    2.77    0.37
   3   5  -1    2.78    0.20
   3   5  -1    2.26    0.32
  -8   3  -1    3.24    0.33
   3   5  -1    2.64    0.26
  -8   3  -1    2.33    0.34
   5  -8  -1    2.70    0.38
   3   5  -1    2.62    0.30
   5  -8  -1    3.10    0.43
  -8   3  -1    2.67    0.37
   3   5  -1    2.91    0.26
   3   5  -1    3.06    0.39
   3   5  -1    2.41    0.34
  -8   3  -1    3.19    0.46
   5  -8  -1    2.78    0.40
  -5   8   1    3.60    0.42
  -5   8   1    3.33    0.43
  -5   8   1    3.27    0.36
   8  -3   1    3.99    0.34
  -5   8   1    3.74    0.50
  -3  -5   1    4.17    0.41
   8  -3   1    4.54    0.47
   8  -3   1    4.12    0.48
   4  -8  -1    4.02    0.49
   4   4  -1    3.82    0.42
   4   4  -1    3.75    0.33
   4   4  -1    4.01    0.27
   4   4  -1    3.71    0.41
   4  -8  -1    4.17    0.45
   4   4  -1    4.35    0.33
   4   4  -1    4.54    0.32
   4  -8  -1    4.12    0.43
  -8   4  -1    4.61    0.43
  -8   4  -1    4.75    0.56
   4  -8  -1    3.86    0.45
   4   4  -1    4.31    0.45
  -8   4  -1    4.31    0.39
   4  -8  -1    4.24    0.44
  -8   4  -1    4.05    0.43
   4   4  -1    4.36    0.30
  -8   4  -1    4.22    0.42
  -4   8   1    3.90    0.43
  -4  -4   1    3.95    0.32
  -4   8   1    4.66    0.50
  -4   8   1    3.81    0.38
   8  -4   1    4.19    0.38
   8  -4   1    3.61    0.47
  -4  -4   1    4.05    0.23
  -4  -4   1    3.24    0.25
  -4   8   1    3.97    0.42
   8  -4   1    3.54    0.42
  -4  -4   1    3.69    0.44
   8  -4   1    4.11    0.50
   3  -8  -1    3.59    0.42
  -8   5  -1    4.14    0.43
  -8   5  -1    3.88    0.22
   5   3  -1    3.85    0.41
  -8   5  -1    4.24    0.40
  -8   5  -1    3.24    0.38
   3  -8  -1    4.40    0.47
   5   3  -1    3.95    0.30
   5   3  -1    4.17    0.46
   3  -8  -1    3.82    0.45
   3  -8  -1    4.38    0.48
  -8   5  -1    3.36    0.45
   5   3  -1    3.83    0.36
   5   3  -1    4.33    0.32
   3  -8  -1    3.31    0.38
   5   3  -1    3.94    0.33
  -8   5  -1    4.01    0.52
   5   3  -1    3.97    0.26
   5   3  -1    4.68    0.47
  -3   8   1    2.67    0.37
   8  -5   1    2.52    0.44
   8  -5   1    2.74    0.44
  -5  -3   1    2.81    0.30
  -3   8   1    3.24    0.39
  -3   8   1    3.19    0.38
  -5  -3   1    3.06    0.39
   8  -5   1    3.17    0.38
   8  -5   1    2.53    0.37
  -3   8   1    3.14    0.44
   6   2  -1    1.93    0.30
  -8   6  -1    2.07    0.34
  -8   6  -1    2.20    0.28
   6   2  -1    3.19    0.41
  -8   6  -1    2.73    0.47
   6   2  -1    1.85    0.28
  -8   6  -1    2.70    0.38
   6   2  -1    1.97    0.27
   2  -8  -1    2.51    0.40
   2  -8  -1    1.91    0.32
   2  -8  -1    1.79    0.29
   2  -8  -1    2.15    0.34
   6   2  -1    2.33    0.22
   6   2  -1    1.85    0.31
  -8   6  -1    2.30    0.23
   6   2  -1    2.40    0.17
  -8   6  -1    1.99    0.34
   2  -8  -1    2.50    0.39
   8  -6   1    1.98    0.35
  -6  -2   1    2.23    0.38
  -6  -2   1    2.58    0.29
  -2   8   1    2.40    0.23
  -2   8   1    2.56    0.34
  -2   8   1    2.08    0.31
  -6  -2   1    2.53    0.26
  -6  -2   1    2.62    0.36
   8  -6   1    2.35    0.39
  -6  -2   1    2.58    0.33
   8  -6   1    2.58    0.44
  -2   8   1    2.23    0.34
   8  -6   1    2.53    0.40
  -2   8   1    2.39    0.34
  -8   7  -1   11.79    0.78
   7   1  -1   10.51    0.67
  -8   7  -1   10.53    0.71
   1  -8  -1   12.03    0.65
  -8   7  -1   10.64    0.73
   7   1  -1   10.49    0.39
   7   1  -1   10.22    0.60
  -8   7  -1   11.08    0.53
  -8   7  -1   10.51    0.50
  -8   7  -1   11.58    0.67
   1  -8  -1   11.07    0.69
   7   1  -1   10.77    0.40
   1  -8  -1   11.79    0.73
   1  -8  -1   11.81    0.56
   7   1  -1   11.03    0.66
   7   1  -1   10.61    0.66
   8  -7   1   10.83    0.69
  -7  -1   1    9.85    0.56
  -1   8   1   11.46    0.67
   8  -7   1   11.02    0.79
  -7  -1   1   11.04    0.63
  -1   8   1    9.95    0.50
  -1   8   1   10.15    0.69
  -1   8   1    9.96    0.55
  -1   8   1   10.39    0.54
  -7  -1   1   10.06    0.70
  -7  -1   1   11.23    0.66
  -7  -1   1   10.70    0.55
   8  -7   1   11.81    0.80
  -1   8   1   11.26    0.63
   8   0  -1    5.92    0.54
  -8   8  -1    6.62    0.55
  -8   8  -1    6.60    0.38
   8   0  -1    6.30    0.33
   8   0  -1    6.21    0.54
  -8   8  -1    6.11    0.60
   8   0  -1    5.71    0.57
   0  -8  -1    6.33    0.55
   0  -8  -1    5.86    0.44
  -8   8  -1    7.32    0.67
  -8   8  -1    6.98    0.44
  -8   8  -1    6.67    0.61
   0  -8  -1    7.02    0.63
   0  -8  -1    5.46    0.40
   8   0  -1    6.08    0.23
   8   0  -1    5.96    0.54
   0   8   1    5.65    0.58
  -8   0   1    6.35    0.56
   0   8   1    6.06    0.43
  -8   0   1    6.59    0.48
   0   8   1    5.90    0.43
   0   8   1    6.63    0.54
   0   8   1    6.13    0.41
  -8   0   1    6.16    0.48
   8  -8   1    6.96    0.55
   8  -8   1    6.10    0.67
  -8   0   1    6.01    0.59
   8  -8   1    6.16    0.67
   8  -8   1    5.60    0.58
   0   8   1    6.31    0.52
  -8   0   1    6.41    0.53
   9  -1  -1    7.06    0.61
  -1  -8  -1    6.07    0.58
  -8   9  -1    7.66    0.67
  -8   9  -1    6.24    0.70
  -8   9  -1    7.15    0.60
   9  -1  -1    7.89    0.69
  -8   9  -1    6.80    0.35
  -8   9  -1    6.20    0.47
  -1  -8  -1    6.34    0.52
  -8   9  -1    7.38    0.72
  -1  -8  -1    6.48    0.65
   9  -1  -1    6.99    0.40
   9  -1  -1    6.85    0.63
   9  -1  -1    7.91    0.63
  -9   1   1    7.68    0.56
  -9   1   1    6.46    0.63
   8  -9   1    7.13    0.60
   1   8   1    6.27    0.51
  -9   1   1    6.96    0.53
   1   8   1    5.92    0.54
   8  -9   1    6.21    0.75
   8  -9   1    6.89    0.67
  -9   1   1    6.42    0.64
   8  -9   1    8.04    0.71
   1   8   1    6.73    0.44
   1   8   1    6.17    0.63
  -9   1   1    7.19    0.59
   1   8   1    6.86    0.53
   1   8   1    6.41    0.39
  -8  10  -1   10.96    0.67
  10  -2  -1   10.98    0.85
  -8  10  -1   11.59    0.86
  -8  10  -1   12.42    0.78
  -2  -8  -1   11.21    0.71
  10  -2  -1   11.60    0.57
  -2  -8  -1   12.80    0.72
  -8  10  -1   12.18    0.83
  10  -2  -1   11.76    0.82
  -2  -8  -1   11.46    0.60
  10  -2  -1   11.06    0.80
  -2  -8  -1   11.17    0.84
  -2  -8  -1   11.76    0.52
  10  -2  -1   11.95    0.88
  -8  10  -1   11.66    0.39
  -8  10  -1   11.91    0.89
   2   8   1   10.88    0.58
 -10   2   1   11.91    0.84
   8 -10   1   11.79    0.78
   8 -10   1   11.40    0.88
   2   8   1   11.81    0.65
   2   8   1   10.46    0.79
 -10   2   1   12.50    0.86
   2   8   1   11.34    0.51
   2   8   1   11.76    0.60
 -10   2   1   11.52    0.71
 -10   2   1   13.17    0.80
   2   8   1   10.47    0.69
   8 -10   1   12.69    0.98
   2   8   1   11.37    0.76
   8 -10   1    9.79    0.85
 -10   2   1   11.25    0.75
   2   8   1   11.35    0.87
  11  -3  -1    3.74    0.54
  11  -3  -1    2.45    0.49
  -3  -8  -1    3.38    0.51
  -8  11  -1    3.58    0.60
  11  -3  -1    3.25    0.57
  -3  -8  -1    3.85    0.33
  -3  -8  -1    3.94    0.62
  -8  11  -1    3.08    0.47
  -8  11  -1    3.41    0.53
  -8  11  -1    2.90    0.43
  -3  -8  -1    3.42    0.39
  11  -3  -1    3.68    0.61
  11  -3  -1    3.24    0.44
   3   8   1    4.53    0.57
 -11   3   1    3.07    0.50
   3   8   1    3.66    0.42
   3   8   1    3.03    0.32
   8 -11   1    3.79    0.57
   3   8   1    3.71    0.60
   3   8   1    3.94    0.52
 -11   3   1    3.56    0.59
   8 -11   1    3.07    0.50
   3   8   1    3.45    0.43
 -11   3   1    4.25    0.57
   8 -11   1    4.06    0.62
 -11   3   1    4.28    0.59
 -11   3   1    4.31    0.54
   3   8   1    4.10    0.58
   3   8   1    3.93    0.40
   8 -11   1    4.06    0.66
  -4  -8  -1    3.14    0.32
  -4  -8  -1    3.05    0.53
  12  -4  -1    3.84    0.59
  12  -4  -1    3.80    0.53
  -8  12  -1    4.02    0.59
  -8  12  -1    2.72    0.66
  -8  12  -1    4.21    0.64
  -8  12  -1    3.07    0.91
  12  -4  -1    2.91    0.75
  12  -4  -1    3.49    0.62
  -4  -8  -1    3.43    0.35
  -8  12  -1    3.59    0.51
 -12   4   1    2.70    0.59
 -12   4   1    2.64    0.48
 -12   4   1    2.27    0.45
   4   8   1    2.24    0.32
   4   8   1    2.18    0.34
 -12   4   1    2.01    0.46
   8 -12   1    2.27    0.48
   4   8   1    2.23    0.32
   4   8   1    2.43    0.44
   4   8   1    3.42    0.57
   8 -12   1    1.61    0.54
 -12   4   1    2.39    0.53
   4   8   1    2.25    0.48
   4   8   1    2.66    0.55
   4   8   1    2.56    0.32
   8 -12   1    2.23    0.55
   8 -12   1    3.21    0.53
  13  -5  -1    1.22    0.62
  -8  13  -1    1.76    0.60
  -5  -8  -1    1.13    0.48
  -8  13  -1    1.60    0.49
  13  -5  -1    1.36    0.56
  -8  13  -1    1.37    0.45
  13  -5  -1    1.48    0.37
  -5  -8  -1    1.68    0.24
  -5  -8  -1    1.41    0.23
  13  -5  -1    1.66    0.55
  -8  13  -1    1.73    0.45
  -8  13  -1    1.33    0.48
   5   8   1    1.79    0.33
   8 -13   1    2.11    0.50
   5   8   1    1.98    0.27
   5   8   1    1.99    0.33
 -13   5   1    1.40    0.58
   5   8   1    1.11    0.38
   8 -13   1    1.74    0.58
   8 -13   1    1.89    0.54
 -13   5   1    1.10    0.46
   5   8   1    1.85    0.29
   5   8   1    1.45    0.49
  -8  14  -1    1.36    0.56
  -6  -8  -1    0.84    0.23
  14  -6  -1    0.72    0.56
  -8  14  -1    0.34    0.54
  14  -6  -1    0.49    0.60
  14  -6  -1    0.42    0.41
  14  -6  -1    0.66    0.63
  -8  14  -1    1.06    0.50
  -8  14  -1    1.49    0.53
  -6  -8  -1    0.97    0.53
  -6  -8  -1    0.74    0.23
   6   8   1    0.79    0.55
   6   8   1    0.92    0.54
 -14   6   1    0.02    0.61
   6   8   1    1.39    0.49
   6   8   1    1.05    0.19
   6   8   1    0.66    0.25
   6   8   1    0.92    0.32
 -14   6   1    0.88    0.57
   8 -14   1    0.09    0.58
   8 -14   1    1.61    0.51
   6   8   1    0.35    0.38
   8 -14   1    0.50    0.58
 -14   6   1    1.62    0.48
   6   8   1    1.29    0.31
   8 -14   1    0.77    0.52
   8 -14   1    0.05    0.50
  15  -7  -1    2.09    0.87
  -8  15  -1    2.16    0.62
  -8  15  -1    2.36    0.60
  -7  -8  -1    2.75    0.28
  -8  15  -1    2.68    0.66
  -8  15  -1    1.97    0.62
  15  -7  -1    2.65    0.74
  -8  15  -1    3.16    0.83
  -7  -8  -1    2.99    0.36
  15  -7  -1    2.18    0.56
  -7  -8  -1    1.94    0.68
  15  -7  -1    3.08    0.90
   8 -15   1    2.59    0.74
   7   8   1    1.73    0.68
   8 -15   1    1.26    0.74
   8 -15   1    2.41    0.63
 -15   7   1    2.01    1.18
   7   8   1    2.69    0.37
   7   8   1    2.67    0.80
 -15   7   1    1.70    0.56
   8 -15   1    2.40    0.67
   7   8   1    2.84    0.64
   7   8   1    2.58    0.42
 -15   7   1    1.24    0.65
 -15   7   1    2.10    0.62
  16  -8  -1   -0.64    0.58
  -8  16  -1   -0.78    0.54
  -8  16  -1   -0.64    0.77
  -8  16  -1   -1.25    0.54
  -8  16  -1    0.25    0.64
  -8  -8  -1   -0.62    0.67
  -8  -8  -1   -0.39    0.21
  16  -8  -1   -0.25    0.69
  16  -8  -1    1.49    0.92
  16  -8  -1   -1.03    0.89
  -8  -8  -1   -0.13    0.21
   8 -16   1    0.60    0.67
   8 -16   1   -0.43    0.79
   8 -16   1    0.40    0.66
   8   8   1    0.26    0.66
   8   8   1   -0.12    0.32
   8 -16   1   -0.62    0.69
   8   8   1   -0.16    0.45
 -16   8   1   -0.15    0.58
   8   8   1   -0.48    0.65
 -16   8   1    0.41    0.62
 -16   8   1    0.20    0.74
   8   8   1    0.62    0.40
   8   8   1    0.18    0.82
 -16   8   1    1.29    0.74
   8 -16   1   -0.17    0.70
  -8  17  -1   -1.25    0.64
  17  -9  -1    0.18    0.75
  17  -9  -1    0.33    1.10
  -8  17  -1    1.03    0.67
  -8  17  -1    1.40    0.93
  17  -9  -1    1.00    1.19
  -8  17  -1    0.51    0.76
  17  -9  -1   -0.22    0.86
  -9  -8  -1   -0.73    0.84
 -17   9   1   -0.10    0.88
   9   8   1    0.06    0.75
   8 -17   1    1.04    0.86
   9   8   1    0.62    0.47
   8 -17   1    1.40    0.81
 -17   9   1   -1.40    0.99
   8 -17   1   -0.46    0.79
 -17   9   1   -0.35    0.65
 -17   9   1    0.51    0.73
   9   8   1    0.20    0.40
   9   8   1    0.01    0.75
   9   8   1   -0.16    0.94
   9   8   1    0.23    0.53
   8 -17   1   -0.49    1.15
   8 -17   1    0.25    0.78
  16  -9  -1    0.41    0.92
  -7  16  -1    0.37    0.66
  -9  -7  -1    0.41    0.32
  16  -9  -1    1.10    0.93
  -9  -7  -1    1.26    0.32
  -7  16  -1   -0.61    0.78
  -7  16  -1   -0.01    0.57
  16  -9  -1    0.57    0.80
  16  -9  -1    0.40    0.64
  -7  16  -1    1.47    0.56
  -9  -7  -1    0.55    0.76
   7 -16   1    1.50    0.69
 -16   9   1    1.06    0.71
   9   7   1    0.44    0.42
   9   7   1    0.39    0.64
   9   7   1    1.12    0.69
   7 -16   1    0.55    0.63
   9   7   1    0.55    0.46
 -16   9   1    1.53    0.91
 -16   9   1    0.39    0.58
   9   7   1    0.68    0.43
   7 -16   1    1.60    0.90
   7 -16   1    0.35    0.73
 -16   9   1    1.46    0.58
   7 -16   1    1.22    0.68
 -16   9   1    2.71    0.75
   9   7   1    0.59    0.84
  -6  15  -1    0.73    0.46
  -6  15  -1    1.19    0.53
  -6  15  -1    1.04    0.59
  -6  15  -1    1.50    0.58
  15  -9  -1    1.28    0.88
  -6  15  -1    0.57    0.66
  15  -9  -1    0.78    0.55
  15  -9  -1    0.28    0.80
  -9  -6  -1    1.14    0.35
  -9  -6  -1    1.46    0.64
  -9  -6  -1    1.36    0.35
   6 -15   1    0.92    0.64
 -15   9   1    1.52    0.78
   6 -15   1    0.32    0.70
   9   6   1    0.58    0.67
   6 -15   1    1.48    0.60
   6 -15   1    0.95    0.61
 -15   9   1    1.84    0.51
   9   6   1    0.29    0.50
 -15   9   1    0.13    0.52
 -15   9   1    0.68    0.63
 -15   9   1    0.74    0.53
   9   6   1    0.54    0.37
   9   6   1    0.54    0.39
   9   6   1    0.90    0.61
   6 -15   1    0.91    0.51
  -5  14  -1    1.91    0.49
  -9  -5  -1    2.58    0.38
  14  -9  -1    2.60    0.76
  -9  -5  -1    2.69    0.65
  14  -9  -1    2.45    0.80
  14  -9  -1    1.56    0.56
  -5  14  -1    2.50    0.49
  -5  14  -1    1.96    0.67
  -5  14  -1    2.67    0.53
  -5  14  -1    2.23    0.64
   9   5   1    2.55    0.53
   5 -14   1    2.33    0.60
 -14   9   1    2.27    0.58
 -14   9   1    3.19    0.24
   9   5   1    3.11    0.42
 -14   9   1    2.17    0.63
 -14   9   1    4.99    0.82
   9   5   1    3.56    0.63
   5 -14   1    3.07    0.64
   5 -14   1    1.76    0.55
 -14   9   1    3.08    0.53
   9   5   1    3.43    0.48
   5 -14   1    2.81    0.63
  -9  -4  -1   -0.08    0.33
  -4  13  -1    0.54    0.88
  13  -9  -1    0.34    0.61
  13  -9  -1   -0.52    0.63
  -9  -4  -1    0.32    0.29
  -9  -4  -1   -0.17    0.24
  -9  -4  -1   -0.03    0.44
  -4  13  -1   -0.73    0.30
  -4  13  -1    0.10    0.34
   4 -13   1    0.03    0.37
   9   4   1    0.45    0.50
 -13   9   1   -0.09    0.30
 -13   9   1    1.25    0.84
   9   4   1    0.14    0.31
   4 -13   1    0.54    0.40
 -13   9   1    0.25    0.42
   4 -13   1    0.22    0.47
 -13   9   1   -0.11    0.47
   9   4   1    0.12    0.22
   4 -13   1   -0.25    0.41
   9   4   1    0.60    0.40
   9   4   1    0.19    0.42
   4 -13   1   -0.39    0.50
 -13   9   1   -0.29    0.16
  -3  12  -1    3.99    0.56
  12  -9  -1    3.37    0.74
  -3  12  -1    2.90    0.39
  -9  -3  -1    2.57    0.82
  -3  12  -1    3.08    0.41
  -9  -3  -1    4.20    0.49
  -9  -3  -1    3.56    0.51
  -9  -3  -1    4.58    0.62
  12  -9  -1    4.24    0.65
  -9  -3  -1    3.17    0.55
  -3  12  -1    4.32    0.65
   9   3   1    3.37    0.95
   9   3   1    4.08    0.38
   3 -12   1    4.47    0.57
 -12   9   1    4.07    0.68
   9   3   1    4.40    0.61
   9   3   1    3.68    0.58
   3 -12   1    5.68    0.78
 -12   9   1    4.28    0.61
   9   3   1    4.56    0.62
 -12   9   1    4.26    0.52
 -12   9   1    3.63    0.37
   9   3   1    3.77    0.56
   3 -12   1    5.12    0.66
   3 -12   1    4.71    0.70
 -12   9   1    4.61    0.72
   3 -12   1    4.00    0.67
  -2  11  -1    1.29    0.27
  11  -9  -1    1.18    0.53
  -9  -2  -1    1.85    0.44
  -2  11  -1    1.36    0.45
  -2  11  -1    1.29    0.30
  -2  11  -1    1.02    0.27
  -9  -2  -1    1.24    0.44
  11  -9  -1    0.66    0.48
  11  -9  -1    1.36    0.47
  11  -9  -1    0.89    0.37
  -9  -2  -1    0.91    0.35
  -9  -2  -1    1.23    0.31
  -9  -2  -1    0.81    0.28
   9   2   1    0.90    0.39
 -11   9   1    0.77    0.24
 -11   9   1    0.66    0.22
   9   2   1    0.65    0.34
   2 -11   1    0.61    0.25
 -11   9   1    0.26    0.41
   9   2   1    0.13    0.35
   2 -11   1    0.32    0.27
   2 -11   1    0.68    0.38
   9   2   1    0.25    0.39
 -11   9   1    0.79    0.40
   9   2   1    0.81    0.17
   2 -11   1    0.72    0.37
   2 -11   1    0.54    0.44
 -11   9   1    1.61    0.52
  10  -9  -1    1.32    0.39
  -9  -1  -1    1.29    0.43
  -1  10  -1    0.64    0.33
  10  -9  -1    0.99    0.43
  10  -9  -1    1.92    0.43
  -9  -1  -1    0.91    0.35
  -1  10  -1    0.84    0.33
  -1  10  -1    1.22    0.25
  10  -9  -1    0.77    0.46
  -9  -1  -1    1.53    0.31
  -1  10  -1    0.97    0.25
  -9  -1  -1    1.45    0.31
  -9  -1  -1    0.99    0.37
  -1  10  -1    1.41    0.42
 -10   9   1    1.21    0.35
 -10   9   1    1.84    0.44
   9   1   1    1.47    0.37
   9   1   1    1.77    0.20
   9   1   1    1.71    0.43
   1 -10   1    1.67    0.26
 -10   9   1    1.84    0.47
   9   1   1    1.21    0.36
   1 -10   1    1.58    0.40
   1 -10   1    1.59    0.42
 -10   9   1    1.55    0.27
 -10   9   1    1.51    0.25
   9   1   1    1.47    0.41
 -10   9   1    1.77    0.48
   9   1   1    1.66    0.44
   9  -9  -1   36.69    1.62
  -9   0  -1   35.53    1.29
   9  -9  -1   35.46    1.49
   0   9  -1   36.11    1.48
   0   9  -1   33.58    1.34
   0   9  -1   36.74    1.09
   9  -9  -1   34.81    1.33
   0   9  -1   36.43    1.25
  -9   0  -1   34.43    1.25
   0   9  -1   36.15    1.12
  -9   0  -1   34.28    1.44
  -9   0  -1   32.86    1.37
   9  -9  -1   35.38    1.55
  -9   0  -1   35.83    1.43
   0   9  -1   34.48    1.35
   0  -9   1   35.02    1.44
   9   0   1   33.79    1.37
   9   0   1   36.00    1.51
   9   0   1   36.67    1.45
  -9   9   1   33.52    1.53
   9   0   1   34.79    1.45
   9   0   1   34.29    1.40
  -9   9   1   35.57    1.44
  -9   9   1   39.05    1.55
  -9   9   1   34.55    1.04
   0  -9   1   35.28    1.09
   9   0   1   35.37    0.90
   0  -9   1   34.81    1.40
   0  -9   1   36.93    1.18
  -9   9   1   36.86    1.42
   9   0   1   33.18    0.96
   1   8  -1    6.65    0.46
  -9   1  -1    7.42    0.65
   8  -9  -1    7.57    0.72
   1   8  -1    6.68    0.66
  -9   1  -1    6.81    0.56
  -9   1  -1    7.28    0.60
   1   8  -1    6.97    0.38
   8  -9  -1    7.35    0.77
   8  -9  -1    7.52    0.59
  -9   1  -1    6.96    0.52
   8  -9  -1    7.73    0.70
   1   8  -1    6.80    0.58
  -9   1  -1    7.03    0.68
   1   8  -1    6.92    0.34
   1   8  -1    7.60    0.59
   1   8  -1    7.96    0.54
   9  -1   1    6.39    0.37
   9  -1   1    7.70    0.66
  -1  -8   1    7.14    0.40
   9  -1   1    7.55    0.71
   9  -1   1    7.32    0.68
  -8   9   1    6.91    0.65
  -8   9   1    7.28    0.69
  -1  -8   1    6.33    0.34
   9  -1   1    6.25    0.63
  -8   9   1    7.23    0.60
  -1  -8   1    7.33    0.67
  -1  -8   1    6.83    0.59
  -8   9   1    6.29    0.67
  -9   2  -1   17.18    0.85
   2   7  -1   17.32    0.77
   7  -9  -1   16.84    0.95
   2   7  -1   17.53    0.71
   7  -9  -1   17.96    1.03
   2   7  -1   17.25    0.85
   2   7  -1   17.64    0.81
  -9   2  -1   16.43    0.95
   2   7  -1   16.76    0.57
   2   7  -1   16.33    0.84
   2   7  -1   16.84    0.93
  -9   2  -1   16.71    0.90
   2   7  -1   17.12    0.54
   7  -9  -1   16.93    0.95
  -9   2  -1   17.66    0.85
   7  -9  -1   16.56    0.83
   9  -2   1   16.14    0.67
  -2  -7   1   16.08    0.91
  -7   9   1   17.28    0.87
   9  -2   1   16.16    0.87
  -7   9   1   16.38    0.92
  -7   9   1   15.57    0.91
  -2  -7   1   16.17    0.51
   9  -2   1   16.40    0.92
  -2  -7   1   16.76    0.78
  -2  -7   1   16.35    0.55
   9  -2   1   16.38    0.95
   3   6  -1    8.29    0.47
   6  -9  -1    8.61    0.68
   6  -9  -1    7.69    0.72
   3   6  -1    7.88    0.48
  -9   3  -1    7.52    0.58
  -9   3  -1    7.66    0.47
   3   6  -1    8.27    0.58
  -9   3  -1    8.00    0.59
   3   6  -1    7.27    0.64
   6  -9  -1    8.07    0.59
   3   6  -1    9.06    0.63
  -9   3  -1    7.03    0.70
   3   6  -1    7.97    0.37
   3   6  -1    7.74    0.33
   3   6  -1    8.58    0.59
  -9   3  -1    6.82    0.60
   6  -9  -1    7.30    0.63
  -6   9   1    7.72    0.64
   9  -3   1    6.98    0.68
  -6   9   1    7.80    0.66
  -3  -6   1    7.94    0.29
   9  -3   1    6.97    0.66
  -6   9   1    8.08    0.63
  -3  -6   1    7.02    0.59
   9  -3   1    8.38    0.51
   9  -3   1    7.72    0.62
  -3  -6   1    7.88    0.32
  -9   4  -1   13.53    0.86
   5  -9  -1   14.36    0.86
   4   5  -1   14.29    0.78
   5  -9  -1   13.78    0.75
   5  -9  -1   12.94    0.80
   4   5  -1   13.71    0.56
   4   5  -1   13.68    0.50
  -9   4  -1   13.64    0.67
   4   5  -1   12.65    0.72
   4   5  -1   13.31    0.58
  -9   4  -1   13.59    0.77
   4   5  -1   13.57    0.64
   5  -9  -1   12.63    0.81
   5  -9  -1   13.34    0.78
   4   5  -1   13.66    0.81
  -9   4  -1   13.08    0.73
   4   5  -1   14.59    0.62
  -9   4  -1   13.14    0.73
   9  -4   1   13.78    0.80
  -5   9   1   15.12    0.80
   9  -4   1   12.82    0.84
   9  -4   1   12.73    0.67
  -4  -5   1   14.02    0.76
  -4  -5   1   13.85    0.50
  -4  -5   1   13.80    0.46
  -5   9   1   13.66    0.72
  -5   9   1   13.15    0.82
  -5   9   1   14.24    0.78
   9  -4   1   14.05    0.91
   5   4  -1   13.76    0.78
  -9   5  -1   13.76    0.71
   5   4  -1   13.70    0.79
   5   4  -1   14.10    0.63
   4  -9  -1   14.60    0.81
   5   4  -1   13.45    0.61
   5   4  -1   13.64    0.56
   5   4  -1   13.33    0.65
  -9   5  -1   14.12    0.90
   4  -9  -1   14.27    0.76
   4  -9  -1   14.66    0.82
  -9   5  -1   14.23    0.76
   4  -9  -1   14.31    0.83
   4  -9  -1   13.76    0.75
   5   4  -1   14.11    0.52
   5   4  -1   13.96    0.74
  -9   5  -1   13.74    0.80
  -9   5  -1   13.31    0.42
  -9   5  -1   14.04    0.72
  -4   9   1   12.91    0.72
   9  -5   1   13.69    0.88
  -4   9   1   12.73    0.72
  -4   9   1   13.01    0.79
  -4   9   1   13.15    0.72
   9  -5   1   12.90    0.76
  -5  -4   1   13.59    0.51
   9  -5   1   13.24    0.88
  -5  -4   1   13.97    0.63
  -5  -4   1   12.52    0.54
  -5  -4   1   13.87    0.77
   9  -5   1   14.38    0.73
   6   3  -1    8.36    0.65
   3  -9  -1    7.78    0.55
   6   3  -1    7.87    0.48
  -9   6  -1    7.29    0.57
   3  -9  -1    8.57    0.59
   6   3  -1    7.88    0.34
   6   3  -1    8.09    0.55
   3  -9  -1    7.35    0.62
   6   3  -1    8.34    0.50
   6   3  -1    7.75    0.57
  -9   6  -1    7.82    0.66
   3  -9  -1    8.64    0.64
  -9   6  -1    7.69    0.73
  -9   6  -1    8.22    0.58
  -9   6  -1    7.64    0.36
   6   3  -1    7.83    0.64
  -9   6  -1    7.40    0.53
   6   3  -1    7.92    0.43
   3  -9  -1    7.30    0.65
  -3   9   1    8.58    0.66
   9  -6   1    6.95    0.69
  -6  -3   1    7.60    0.41
  -6  -3   1    8.23    0.58
   9  -6   1    7.90    0.65
   9  -6   1    7.82    0.74
  -3   9   1    7.57    0.56
   9  -6   1    7.70    0.60
  -3   9   1    7.76    0.56
  -3   9   1    7.45    0.55
  -6  -3   1    7.71    0.61
  -6  -3   1    7.92    0.49
   2  -9  -1   16.73    0.92
   7   2  -1   16.51    0.82
   2  -9  -1   17.04    0.85
  -9   7  -1   17.44    0.95
   7   2  -1   17.42    0.86
   7   2  -1   16.52    0.60
   7   2  -1   16.31    0.51
  -9   7  -1   17.11    0.64
  -9   7  -1   16.05    0.97
   7   2  -1   17.85    0.94
   2  -9  -1   17.16    0.92
   2  -9  -1   15.56    0.85
   2  -9  -1   16.76    0.77
  -9   7  -1   16.13    0.73
   7   2  -1   15.31    0.85
  -9   7  -1   17.77    0.88
   7   2  -1   16.90    0.76
  -9   7  -1   16.40    0.88
  -2   9   1   16.58    0.87
   9  -7   1   17.20    0.90
  -2   9   1   16.27    0.77
  -2   9   1   16.51    0.85
  -7  -2   1   16.95    0.91
  -7  -2   1   17.44    0.79
  -7  -2   1   16.61    0.73
  -7  -2   1   16.04    0.84
  -2   9   1   16.71    0.64
   9  -7   1   17.43    1.02
   9  -7   1   15.31    0.97
   9  -7   1   16.90    0.89
  -7  -2   1   16.96    0.69
  -2   9   1   17.54    0.77
   1  -9  -1    6.14    0.59
   1  -9  -1    6.87    0.54
   8   1  -1    7.25    0.61
  -9   8  -1    7.37    0.46
   8   1  -1    6.96    0.32
   8   1  -1    7.74    0.63
  -9   8  -1    6.74    0.44
   8   1  -1    6.59    0.31
  -9   8  -1    6.97    0.71
   1  -9  -1    6.88    0.48
   8   1  -1    6.22    0.55
   8   1  -1    6.88    0.63
  -9   8  -1    6.66    0.66
   1  -9  -1    6.97    0.64
   8   1  -1    6.46    0.62
  -9   8  -1    7.56    0.60
  -9   8  -1    6.82    0.66
  -1   9   1    7.00    0.49
  -1   9   1    6.95    0.59
  -1   9   1    7.34    0.49
   9  -8   1    6.82    0.64
  -8  -1   1    7.26    0.58
  -8  -1   1    7.33    0.53
  -1   9   1    6.11    0.44
  -8  -1   1    5.93    0.62
   9  -8   1    6.58    0.73
  -1   9   1    6.64    0.64
  -1   9   1    7.50    0.64
  -8  -1   1    7.75    0.49
  -8  -1   1    7.50    0.60
   9  -8   1    7.64    0.77
   9   0  -1   35.32    1.40
  -9   9  -1   38.26    1.61
   9   0  -1   35.62    1.39
   9   0  -1   35.46    1.46
   9   0  -1   36.59    1.06
  -9   9  -1   34.76    1.10
  -9   9  -1   35.73    1.40
   9   0  -1   37.06    1.47
  -9   9  -1   35.25    1.22
  -9   9  -1   37.53    1.51
   0  -9  -1   35.69    1.40
  -9   9  -1   35.56    1.48
   0  -9  -1   36.45    1.49
   0  -9  -1   35.31    1.17
   0   9   1   35.07    1.20
   9  -9   1   37.73    1.63
   9  -9   1   35.94    1.38
   0   9   1   36.19    1.51
   0   9   1   36.58    1.17
  -9   0   1   36.19    1.40
   0   9   1   36.29    1.35
  -9   0   1   36.45    1.31
   0   9   1   34.60    1.36
  -9   0   1   37.07    1.49
   9  -9   1   34.05    1.47
  -9   0   1   35.28    1.40
  -9   0   1   35.47    1.30
   9  -9   1   37.77    1.60
   0   9   1   34.37    1.24
  -1  -9  -1    1.84    0.34
  10  -1  -1    1.14    0.39
  -9  10  -1    2.18    0.47
  10  -1  -1    2.04    0.46
  -9  10  -1    2.12    0.33
  -1  -9  -1    1.71    0.34
  -9  10  -1    1.32    0.36
  10  -1  -1    1.64    0.23
  10  -1  -1    1.57    0.44
  -1  -9  -1    1.79    0.47
  -9  10  -1    2.09    0.49
  10  -1  -1    0.91    0.37
  -9  10  -1    1.60    0.20
  -1  -9  -1    1.80    0.37
  -9  10  -1    0.98    0.41
  -1  -9  -1    1.23    0.24
   9 -10   1    0.96    0.34
   1   9   1    0.68    0.32
   1   9   1    1.04    0.22
   1   9   1    0.53    0.28
   9 -10   1    1.01    0.41
 -10   1   1    1.09    0.40
   9 -10   1    1.35    0.47
   1   9   1    1.19    0.33
   1   9   1    0.98    0.41
   9 -10   1    0.92    0.48
   1   9   1    1.00    0.23
 -10   1   1    1.04    0.42
 -10   1   1    1.07    0.34
 -10   1   1    1.18    0.32
   1   9   1    1.04    0.31
 -10   1   1    0.82    0.33
  -9  11  -1    1.08    0.32
  -2  -9  -1    0.79    0.25
  -9  11  -1    0.83    0.45
  11  -2  -1    0.65    0.43
  -9  11  -1    0.36    0.35
  -9  11  -1    0.13    0.39
  11  -2  -1    0.09    0.21
  11  -2  -1    0.38    0.38
  11  -2  -1    0.45    0.34
  -2  -9  -1    0.64    0.20
  -2  -9  -1    0.45    0.33
  -2  -9  -1    0.77    0.41
  11  -2  -1    0.63    0.38
  -9  11  -1    0.69    0.35
   9 -11   1    1.37    0.41
   2   9   1    1.12    0.28
 -11   2   1    1.59    0.46
   2   9   1    1.39    0.39
   2   9   1    0.48    0.29
 -11   2   1    0.87    0.34
   9 -11   1    1.30    0.55
   2   9   1    1.20    0.22
   2   9   1    1.04    0.43
 -11   2   1    1.37    0.38
 -11   2   1    1.67    0.47
   2   9   1    0.48    0.37
   2   9   1    0.83    0.25
 -11   2   1    1.08    0.34
  -3  -9  -1    3.42    0.51
  -9  12  -1    4.97    0.65
  -9  12  -1    4.68    0.60
  12  -3  -1    6.17    0.87
  -9  12  -1    4.21    0.59
  -9  12  -1    4.92    0.79
  -3  -9  -1    4.41    0.39
  -3  -9  -1    4.13    0.36
   3   9   1    4.08    0.84
   3   9   1    3.12    0.41
 -12   3   1    2.66    0.59
   3   9   1    4.42    0.64
 -12   3   1    2.84    0.61
   9 -12   1    3.44    0.71
   9 -12   1    3.24    0.58
   3   9   1    3.02    0.40
   3   9   1    3.89    0.68
 -12   3   1    3.35    0.56
   3   9   1    3.86    0.35
 -12   3   1    4.02    0.57
   3   9   1    3.88    0.57
 -12   3   1    3.34    0.52
   3   9   1    3.31    0.44
  13  -4  -1   -0.20    0.46
  -9  13  -1    0.34    0.42
  -4  -9  -1   -0.56    0.37
  -9  13  -1    0.12    0.42
  -9  13  -1    0.52    0.36
  13  -4  -1    0.44    0.57
  -9  13  -1   -0.06    0.51
  13  -4  -1    0.10    0.35
  -4  -9  -1   -0.17    0.17
  13  -4  -1   -1.20    0.47
  -9  13  -1   -0.03    0.47
   4   9   1   -0.03    0.38
   4   9   1    0.15    0.43
   4   9   1   -0.09    0.22
   9 -13   1    0.47    0.43
   4   9   1   -0.02    0.48
   4   9   1    0.13    0.23
   9 -13   1    0.05    0.39
   4   9   1   -0.25    0.19
 -13   4   1   -0.28    0.50
   4   9   1   -0.10    0.23
   4   9   1   -0.38    0.39
   9 -13   1   -0.35    0.55
  -9  14  -1    3.62    0.68
  -5  -9  -1    2.01    0.62
  -5  -9  -1    2.59    0.27
  -9  14  -1    2.01    0.53
  14  -5  -1    3.05    0.80
  -9  14  -1    2.51    0.64
  -9  14  -1    3.21    0.76
  14  -5  -1    3.26    0.71
  14  -5  -1    3.04    0.52
  14  -5  -1    3.19    0.85
   5   9   1    2.90    0.66
 -14   5   1    2.46    0.57
 -14   5   1    1.39    0.80
   5   9   1    2.07    0.69
   9 -14   1    2.30    0.72
   5   9   1    2.62    0.51
 -14   5   1    2.96    0.79
   9 -14   1    2.37    0.83
   5   9   1    3.28    0.45
 -14   5   1    2.84    0.66
   9 -14   1    2.04    0.62
   5   9   1    3.37    0.39
 -14   5   1    3.81    0.67
   9 -14   1    2.05    0.63
   5   9   1    2.96    0.44
   9 -14   1    2.77    0.58
   5   9   1    3.83    0.47
   5   9   1    3.64    0.58
  -6  -9  -1   -0.14    0.57
  -9  15  -1    1.13    0.62
  15  -6  -1    0.99    0.46
  -9  15  -1    0.41    0.63
  -9  15  -1   -0.21    0.52
  -9  15  -1    0.08    0.72
  15  -6  -1    0.94    0.80
  15  -6  -1    0.62    0.72
  -9  15  -1    0.84    0.59
   9 -15   1    0.79    0.71
 -15   6   1    1.13    0.75
   6   9   1    0.90    0.66
   6   9   1    0.84    0.23
   6   9   1    1.12    0.27
   9 -15   1    0.57    0.60
   6   9   1    0.58    0.37
 -15   6   1    0.76    0.60
 -15   6   1    0.76    0.57
   9 -15   1    1.90    0.67
   9 -15   1    1.51    0.82
   6   9   1    1.49    0.51
   6   9   1    0.76    0.60
   6   9   1    2.07    0.72
 -15   6   1    0.45    0.63
   9 -15   1    0.95    0.71
   6   9   1    0.98    0.31
 -15   6   1    1.43    0.59
  16  -7  -1    2.33    1.07
  -9  16  -1    2.67    0.82
  16  -7  -1    2.27    0.80
  16  -7  -1    0.76    0.90
  -9  16  -1    0.36    0.66
  -9  16  -1    0.43    0.63
  16  -7  -1    1.13    0.60
  -9  16  -1    0.37    0.62
  -7  -9  -1    0.99    0.73
  -9  16  -1    1.46    0.76
   7   9   1    2.42    0.83
 -16   7   1    0.17    0.65
   7   9   1    1.25    0.30
 -16   7   1    1.50    0.85
   7   9   1    1.03    0.33
   7   9   1   -0.40    0.67
 -16   7   1    1.81    0.80
   9 -16   1    0.89    0.73
   9 -16   1    0.70    0.62
   9 -16   1    1.65    0.83
   7   9   1    0.16    0.49
 -16   7   1    0.84    0.68
   9 -16   1    1.59    0.82
   9 -16   1    2.51    0.78
 -16   7   1    1.01    0.70
   7   9   1    0.14    0.67
  17  -8  -1   -0.30    0.70
  -8  -9  -1    0.01    0.85
  17  -8  -1   -1.03    1.05
  -9  17  -1   -0.71    0.73
  -9  17  -1   -0.04    0.89
  -9  17  -1   -0.11    0.73
  -9  17  -1    0.82    0.74
  -9  17  -1   -0.93    0.71
  17  -8  -1   -0.46    1.17
  17  -8  -1    0.12    0.85
   8   9   1   -0.73    0.71
   8   9   1    1.30    0.84
   9 -17   1    0.07    1.11
 -17   8   1   -0.33    0.98
   9 -17   1   -0.21    0.76
 -17   8   1   -0.05    0.70
 -17   8   1   -0.95    0.91
   8   9   1    0.19    0.56
   9 -17   1    0.28    0.91
   8   9   1    1.02    0.98
   9 -17   1    0.12    0.91
   8   9   1    0.49    0.26
 -17   8   1    0.02    0.81
   9 -17   1   -0.87    0.72
  10   7   1   -0.37    0.79
  -6  16  -1    0.75    0.58
  -6  16  -1    1.31    0.66
  -6  16  -1   -0.29    0.70
  -6  16  -1    0.80    0.55
 -10  -6  -1   -0.18    0.36
  16 -10  -1    1.35    1.08
  16 -10  -1    0.35    0.97
  16 -10  -1   -0.02    0.70
  -6  16  -1   -0.31    0.66
 -10  -6  -1    0.40    0.35
 -10  -6  -1    0.64    0.81
  10   6   1    0.38    0.39
  10   6   1    0.64    0.76
  10   6   1    0.70    0.85
 -16  10   1    0.67    0.65
   6 -16   1   -0.11    0.93
   6 -16   1    0.83    0.68
   6 -16   1    1.77    0.69
 -16  10   1   -0.20    0.93
  10   6   1   -0.64    0.50
  10   6   1    1.08    0.48
 -16  10   1    1.67    0.78
 -16  10   1    0.21    0.52
   6 -16   1    0.96    0.73
   6 -16   1   -0.84    0.63
 -16  10   1   -0.59    0.59
  -5  15  -1    2.34    0.53
  -5  15  -1    1.91    0.60
  -5  15  -1    2.43    0.57
 -10  -5  -1    2.81    0.72
 -10  -5  -1    2.94    0.44
  -5  15  -1    1.33    0.69
  -5  15  -1    1.40    0.59
  15 -10  -1    3.53    1.00
  15 -10  -1    1.70    0.98
  15 -10  -1    1.34    0.61
 -15  10   1    2.31    0.93
 -15  10   1    3.08    0.55
   5 -15   1    2.01    0.75
  10   5   1    3.01    0.52
 -15  10   1    3.23    0.66
  10   5   1    3.34    0.79
  10   5   1    2.26    0.59
   5 -15   1    2.53    0.68
   5 -15   1    2.43    0.62
  10   5   1    2.07    0.38
 -15  10   1    1.03    0.55
 -15  10   1    0.80    0.63
   5 -15   1    1.73    0.87
  10   5   1    2.83    0.77
 -15  10   1    2.58    0.25
  -4  14  -1    2.08    0.49
  -4  14  -1    2.47    0.67
  -4  14  -1    0.95    0.65
 -10  -4  -1    1.76    0.40
 -10  -4  -1    2.64    0.44
  14 -10  -1    1.86    0.78
  -4  14  -1    2.59    0.49
  14 -10  -1    2.07    0.60
 -10  -4  -1    2.98    0.49
 -10  -4  -1    2.72    0.68
  14 -10  -1    1.71    0.90
   4 -14   1    2.24    0.63
 -14  10   1    2.28    0.46
   4 -14   1    1.80    0.58
  10   4   1    2.96    0.71
   4 -14   1    1.26    0.47
  10   4   1    1.82    0.35
 -14  10   1    1.16    0.75
  10   4   1    1.27    0.54
  10   4   1    1.73    0.61
 -14  10   1    2.17    0.28
 -14  10   1    2.46    0.61
 -14  10   1    2.48    0.61
   4 -14   1    2.15    0.54
  -3  13  -1    2.32    0.40
  13 -10  -1    1.65    0.63
 -10  -3  -1    1.33    0.61
 -10  -3  -1    1.34    0.45
  13 -10  -1    1.93    0.55
 -10  -3  -1    1.78    0.41
 -10  -3  -1    1.66    0.39
  -3  13  -1    1.49    0.53
  -3  13  -1    2.10    0.40
  13 -10  -1    2.04    0.77
 -13  10   1    1.92    0.29
   3 -13   1    2.02    0.67
  10   3   1    1.70    0.57
   3 -13   1    1.58    0.41
   3 -13   1    1.32    0.56
   3 -13   1    1.45    0.45
 -13  10   1    1.98    0.55
  10   3   1    2.16    0.55
 -13  10   1    2.47    0.79
  10   3   1    2.20    0.30
  10   3   1    1.80    0.48
 -13  10   1    2.14    0.66
 -13  10   1    2.29    0.39
  12 -10  -1    0.53    0.54
  -2  12  -1    0.30    0.26
  12 -10  -1    0.41    0.60
 -10  -2  -1    0.81    0.34
 -10  -2  -1    0.45    0.42
  -2  12  -1    0.53    0.29
 -10  -2  -1    0.46    0.54
  -2  12  -1    0.50    0.27
 -10  -2  -1    0.99    0.33
  -2  12  -1    0.49    0.41
  12 -10  -1    0.67    0.44
  12 -10  -1    0.99    0.44
 -10  -2  -1   -0.07    0.35
 -12  10   1    0.45    0.24
  10   2   1    0.53    0.40
 -12  10   1    0.38    0.47
   2 -12   1    0.18    0.28
  10   2   1    1.02    0.46
  10   2   1    0.54    0.16
 -12  10   1    0.50    0.24
   2 -12   1   -0.27    0.43
 -12  10   1    0.39    0.44
  10   2   1   -0.02    0.42
   2 -12   1   -0.33    0.46
  10   2   1    0.14    0.39
  11 -10  -1    1.25    0.51
  -1  11  -1    1.25    0.37
  -1  11  -1    1.37    0.27
 -10  -1  -1    1.23    0.45
 -10  -1  -1    1.68    0.37
 -10  -1  -1    1.50    0.35
  -1  11  -1    0.85    0.40
  11 -10  -1    1.31    0.60
  -1  11  -1    1.12    0.27
  -1  11  -1    1.25    0.46
  11 -10  -1    1.19    0.43
 -10  -1  -1    1.67    0.57
 -10  -1  -1    1.09    0.44
  -1  11  -1    1.69    0.44
  10   1   1    1.28    0.44
   1 -11   1    1.55    0.50
   1 -11   1    1.21    0.27
   1 -11   1    1.25    0.31
 -11  10   1    0.63    0.41
  10   1   1    0.81    0.46
 -11  10   1    1.28    0.54
   1 -11   1    1.44    0.49
  10   1   1    1.31    0.45
 -11  10   1    1.18    0.28
 -11  10   1    1.35    0.52
  10   1   1    0.93    0.15
  10   1   1    0.80    0.39
 -11  10   1    1.62    0.51
 -11  10   1    1.37    0.25
   0  10  -1    0.50    0.26
 -10   0  -1    0.83    0.39
  10 -10  -1    0.06    0.33
   0  10  -1    0.52    0.20
   0  10  -1    0.54    0.29
  10 -10  -1    0.29    0.48
 -10   0  -1    0.06    0.34
 -10   0  -1    1.10    0.38
   0  10  -1    0.50    0.37
   0  10  -1    0.19    0.33
   0  10  -1    0.34    0.35
 -10   0  -1    0.40    0.25
   0  10  -1    0.67    0.22
  10 -10  -1    0.62    0.35
 -10   0  -1    0.34    0.26
  10 -10  -1    1.00    0.45
   0  10  -1    0.82    0.21
   0 -10   1    0.22    0.36
  10   0   1   -0.10    0.33
 -10  10   1    1.11    0.40
 -10  10   1    0.62    0.44
  10   0   1    0.46    0.34
   0 -10   1    0.30    0.39
 -10  10   1    0.85    0.27
 -10  10   1    0.08    0.29
   0 -10   1    0.12    0.23
  10   0   1    0.48    0.34
  10   0   1    0.82    0.39
 -10  10   1    0.48    0.40
 -10  10   1    0.42    0.17
   0 -10   1    0.43    0.18
   1   9  -1    1.80    0.22
   1   9  -1    1.52    0.19
 -10   1  -1    0.67    0.30
   1   9  -1    0.65    0.26
 -10   1  -1    1.77    0.49
   9 -10  -1    1.47    0.41
   9 -10  -1    1.55    0.42
 -10   1  -1    1.50    0.33
 -10   1  -1    1.15    0.42
   1   9  -1    1.61    0.29
   1   9  -1    1.45    0.39
   9 -10  -1    1.84    0.54
   1   9  -1    2.12    0.43
   1   9  -1    1.26    0.33
 -10   1  -1    1.54    0.39
   9 -10  -1    1.82    0.41
  -9  10   1    1.66    0.36
  -9  10   1    1.17    0.44
  10  -1   1    0.89    0.18
  10  -1   1    1.53    0.45
  10  -1   1    1.04    0.38
  10  -1   1    0.86    0.37
  -9  10   1    1.41    0.45
  -1  -9   1    0.87    0.37
  -1  -9   1    1.11    0.17
  -1  -9   1    0.79    0.20
 -10   2  -1   11.41    0.76
   8 -10  -1   11.37    0.76
   2   8  -1   10.74    0.77
   2   8  -1   12.09    0.75
   8 -10  -1   11.73    0.87
   2   8  -1   12.37    0.63
 -10   2  -1   11.23    0.74
   2   8  -1   11.86    0.71
 -10   2  -1   11.71    0.83
 -10   2  -1   12.20    0.73
   2   8  -1   12.49    0.85
   2   8  -1   11.60    0.43
   8 -10  -1   11.51    0.97
   8 -10  -1   13.71    0.91
   2   8  -1   11.71    0.47
   2   8  -1   12.01    0.70
 -10   2  -1    9.94    0.87
  -2  -8   1   11.54    0.39
  -8  10   1   12.72    0.89
  -2  -8   1   11.80    0.84
  -2  -8   1   11.81    0.41
  -8  10   1   11.72    0.84
  -8  10   1   11.61    0.87
  10  -2   1   11.70    0.56
  10  -2   1   10.43    0.83
  10  -2   1   10.77    0.88
  -8  10   1   11.60    0.79
  10  -2   1   11.18    0.77
   3   7  -1    6.24    0.33
   3   7  -1    5.52    0.58
   3   7  -1    5.24    0.63
 -10   3  -1    5.98    0.45
   7 -10  -1    5.50    0.67
   7 -10  -1    5.61    0.75
   7 -10  -1    7.33    0.62
   3   7  -1    5.58    0.57
   3   7  -1    5.68    0.29
   7 -10  -1    6.32    0.67
   3   7  -1    5.60    0.47
   3   7  -1    8.01    0.63
   3   7  -1    6.35    0.46
   3   7  -1    6.53    0.52
 -10   3  -1    6.71    0.64
 -10   3  -1    7.32    0.75
 -10   3  -1    6.12    0.66
 -10   3  -1    6.37    0.60
  10  -3   1    6.46    0.62
  -7  10   1    7.10    0.68
  -3  -7   1    6.56    0.25
  -3  -7   1    6.33    0.58
  -7  10   1    6.83    0.72
  10  -3   1    5.88    0.68
  10  -3   1    6.21    0.47
  10  -3   1    6.97    0.74
  -7  10   1    6.42    0.62
  -7  10   1    7.48    0.67
   6 -10  -1    5.98    0.58
   4   6  -1    6.78    0.33
   4   6  -1    7.78    0.61
   6 -10  -1    6.30    0.64
   4   6  -1    6.37    0.46
   4   6  -1    7.98    0.66
   4   6  -1    6.60    0.58
   4   6  -1    6.02    0.43
   4   6  -1    7.14    0.61
   6 -10  -1    7.16    0.65
   4   6  -1    6.52    0.49
 -10   4  -1    6.55    0.49
   6 -10  -1    5.86    0.63
 -10   4  -1    6.24    0.60
   4   6  -1    6.93    0.39
 -10   4  -1    6.03    0.73
   6 -10  -1    6.81    0.72
 -10   4  -1    6.97    0.61
 -10   4  -1    5.84    0.53
  10  -4   1    5.29    0.49
  10  -4   1    5.98    0.61
  10  -4   1    5.58    0.67
  -6  10   1    6.95    0.65
  10  -4   1    5.96    0.69
  -6  10   1    6.35    0.70
  -6  10   1    6.34    0.61
  -4  -6   1    5.89    0.29
  -4  -6   1    5.67    0.60
  -4  -6   1    6.40    0.29
   5   5  -1    1.95    0.28
   5   5  -1    2.31    0.27
   5 -10  -1    2.16    0.46
 -10   5  -1    1.86    0.44
   5 -10  -1    2.56    0.44
   5 -10  -1    1.67    0.36
   5   5  -1    2.33    0.30
 -10   5  -1    1.67    0.37
 -10   5  -1    2.04    0.37
   5   5  -1    2.38    0.42
   5   5  -1    1.82    0.23
 -10   5  -1    2.01    0.39
 -10   5  -1    2.14    0.35
   5 -10  -1    1.55    0.40
   5   5  -1    2.14    0.29
   5   5  -1    1.91    0.37
   5 -10  -1    1.59    0.36
   5   5  -1    1.74    0.36
  10  -5   1    2.28    0.49
  -5  -5   1    1.80    0.25
  -5  10   1    2.33    0.44
  -5  -5   1    2.12    0.42
  -5  10   1    2.04    0.36
  -5  10   1    2.38    0.42
  10  -5   1    2.26    0.52
  -5  10   1    2.45    0.40
  10  -5   1    1.80    0.33
  -5  -5   1    1.96    0.22
  10  -5   1    2.37    0.44
   4 -10  -1    6.28    0.60
   6   4  -1    5.17    0.58
 -10   6  -1    5.74    0.53
 -10   6  -1    5.97    0.58
 -10   6  -1    5.93    0.28
   4 -10  -1    6.45    0.57
   4 -10  -1    5.43    0.63
   4 -10  -1    4.91    0.65
 -10   6  -1    6.50    0.70
   6   4  -1    6.45    0.47
   6   4  -1    5.79    0.42
   6   4  -1    5.70    0.32
   6   4  -1    5.74    0.57
   6   4  -1    5.25    0.41
   4 -10  -1    6.35    0.63
 -10   6  -1    6.46    0.64
   6   4  -1    6.59    0.61
 -10   6  -1    5.65    0.57
  -6  -4   1    7.23    0.48
  -4  10   1    7.61    0.69
  -6  -4   1    6.02    0.36
  10  -6   1    5.69    0.57
  10  -6   1    6.93    0.75
  -4  10   1    6.53    0.57
  10  -6   1    6.51    0.64
  -4  10   1    6.37    0.56
  -4  10   1    6.57    0.58
  10  -6   1    7.06    0.73
  -6  -4   1    5.75    0.60
  -6  -4   1    6.74    0.63
 -10   7  -1    6.37    0.35
   7   3  -1    6.75    0.28
 -10   7  -1    6.49    0.53
   7   3  -1    7.15    0.65
   3 -10  -1    7.95    0.71
 -10   7  -1    6.64    0.62
   7   3  -1    5.83    0.54
 -10   7  -1    6.87    0.62
   3 -10  -1    6.93    0.65
 -10   7  -1    5.90    0.67
   7   3  -1    6.33    0.25
   7   3  -1    6.66    0.52
 -10   7  -1    6.75    0.76
   3 -10  -1    7.57    0.57
   7   3  -1    7.67    0.64
   7   3  -1    6.41    0.41
   7   3  -1    6.37    0.66
   3 -10  -1    6.35    0.63
   3 -10  -1    7.27    0.69
  -7  -3   1    6.49    0.49
  -7  -3   1    6.37    0.67
  10  -7   1    6.02    0.76
  -7  -3   1    5.73    0.41
  -3  10   1    6.30    0.65
  10  -7   1    6.03    0.76
  10  -7   1    5.45    0.63
  10  -7   1    6.86    0.63
  -3  10   1    6.12    0.55
  -7  -3   1    5.77    0.58
  -3  10   1    5.84    0.53
  -3  10   1    5.74    0.53
   8   2  -1   11.48    0.83
 -10   8  -1   10.75    0.78
 -10   8  -1   11.53    0.83
   2 -10  -1   11.24    0.80
 -10   8  -1   11.25    0.90
   8   2  -1   12.29    0.49
   2 -10  -1   11.68    0.76
   8   2  -1   11.44    0.37
 -10   8  -1   11.24    0.63
   8   2  -1   12.23    0.85
 -10   8  -1   10.70    0.82
   8   2  -1   12.17    0.81
   8   2  -1   12.23    0.70
 -10   8  -1   12.00    0.55
   8   2  -1   11.35    0.78
   2 -10  -1   12.43    0.87
   2 -10  -1   12.21    0.68
   8   2  -1   11.34    0.39
  -8  -2   1   11.69    0.86
  -2  10   1   11.88    0.82
  -8  -2   1   11.72    0.77
  -2  10   1   12.05    0.67
  -2  10   1   11.66    0.74
  10  -8   1   11.10    1.00
  10  -8   1   10.76    0.80
  -8  -2   1   11.88    0.62
  -8  -2   1   11.64    0.65
  -2  10   1   12.20    0.70
  10  -8   1   10.53    0.91
  -8  -2   1   12.06    0.70
   9   1  -1    0.68    0.34
 -10   9  -1    0.77    0.42
 -10   9  -1    1.14    0.26
 -10   9  -1    1.25    0.38
   9   1  -1    1.19    0.36
 -10   9  -1    1.18    0.34
   1 -10  -1    0.70    0.27
   9   1  -1    1.30    0.18
   9   1  -1    0.85    0.34
   1 -10  -1    1.41    0.38
   9   1  -1    1.10    0.35
   1 -10  -1    0.96    0.25
 -10   9  -1    0.80    0.41
   9   1  -1    1.36    0.40
   1 -10  -1    1.21    0.44
   9   1  -1    0.83    0.14
 -10   9  -1    0.95    0.24
  -1  10   1    1.68    0.38
  10  -9   1    1.37    0.40
  -1  10   1    1.56    0.40
  -9  -1   1    1.66    0.33
  10  -9   1    1.62    0.55
  10  -9   1    1.87    0.43
  -1  10   1    1.91    0.30
  -1  10   1    1.41    0.31
  10  -9   1    1.24    0.41
  -9  -1   1    1.76    0.38
  -9  -1   1    1.39    0.38
  -9  -1   1    1.31    0.30
  -1  10   1    1.37    0.28
  -9  -1   1    1.50    0.44
 -10  10  -1    0.28    0.34
 -10  10  -1    0.73    0.21
 -10  10  -1    0.61    0.38
   0 -10  -1    0.94    0.40
  10   0  -1    0.10    0.36
 -10  10  -1    0.76    0.27
   0 -10  -1    0.31    0.22
  10   0  -1    0.14    0.37
 -10  10  -1    1.03    0.47
  10   0  -1    0.78    0.42
  10   0  -1    0.40    0.37
  10   0  -1    0.27    0.14
   0 -10  -1    0.21    0.33
 -10  10  -1   -0.10    0.33
   0  10   1    0.18    0.31
  10 -10   1    0.65    0.42
  10 -10   1    0.18    0.35
   0  10   1    0.46    0.25
  10 -10   1    0.55    0.35
 -10   0   1    0.28    0.31
 -10   0   1    0.66    0.35
 -10   0   1    0.83    0.30
 -10   0   1    0.18    0.27
   0  10   1    0.68    0.40
 -10   0   1    0.86    0.46
   0  10   1    0.66    0.22
  10 -10   1   -0.31    0.43
   0  10   1    1.04    0.40
   0  10   1    0.38    0.21
 -10  11  -1    0.58    0.31
  11  -1  -1    1.14    0.47
  11  -1  -1    0.97    0.45
 -10  11  -1    1.24    0.19
  -1 -10  -1    1.79    0.27
  -1 -10  -1    1.28    0.48
 -10  11  -1    0.91    0.44
 -10  11  -1    0.23    0.45
  -1 -10  -1    0.95    0.40
  11  -1  -1    1.04    0.39
  11  -1  -1    1.65    0.25
 -10  11  -1    0.86    0.47
  11  -1  -1    1.22    0.49
  -1 -10  -1    1.31    0.30
 -10  11  -1    1.11    0.43
   1  10   1    1.14    0.22
 -11   1   1    1.48    0.45
  10 -11   1    0.85    0.43
 -11   1   1    1.53    0.41
  10 -11   1    0.95    0.41
   1  10   1    1.33    0.36
   1  10   1    1.58    0.28
   1  10   1    0.65    0.29
  10 -11   1    0.75    0.52
   1  10   1    1.25    0.28
 -11   1   1    0.99    0.44
 -11   1   1    1.16    0.42
  -2 -10  -1    0.32    0.23
  -2 -10  -1    0.41    0.18
  12  -2  -1    0.29    0.44
 -10  12  -1    0.59    0.45
 -10  12  -1   -0.36    0.48
  12  -2  -1    0.29    0.38
 -10  12  -1   -0.14    0.36
 -10  12  -1   -0.21    0.44
  12  -2  -1    0.03    0.44
  -2 -10  -1    0.26    0.45
 -10  12  -1   -0.36    0.28
  12  -2  -1   -0.05    0.23
  12  -2  -1    0.74    0.46
   2  10   1    0.50    0.20
  10 -12   1   -0.09    0.51
   2  10   1    0.88    0.28
 -12   2   1    0.60    0.40
 -12   2   1    0.33    0.40
  10 -12   1    0.27    0.78
   2  10   1    0.33    0.48
 -12   2   1    0.23    0.45
   2  10   1   -0.28    0.32
 -12   2   1   -0.08    0.34
   2  10   1    0.44    0.26
   2  10   1    0.34    0.30
 -12   2   1   -0.04    0.52
   2  10   1    0.30    0.41
  10 -12   1    0.23    0.49
  -3 -10  -1    2.85    0.33
  13  -3  -1    2.20    0.70
  13  -3  -1    1.45    0.53
  13  -3  -1    1.56    0.63
  -3 -10  -1    2.37    0.51
 -10  13  -1    0.99    0.51
 -10  13  -1    1.38    0.57
  -3 -10  -1    2.36    0.59
 -10  13  -1    2.67    0.67
 -10  13  -1    1.50    0.52
  -3 -10  -1    1.95    0.28
 -10  13  -1    1.80    0.50
  13  -3  -1    1.61    0.37
   3  10   1    1.98    0.60
  10 -13   1    1.50    0.52
  10 -13   1    1.46    0.71
   3  10   1    1.91    0.57
   3  10   1    1.68    0.36
   3  10   1    1.89    0.32
   3  10   1    1.55    0.37
 -13   3   1    1.88    0.56
 -13   3   1    1.81    0.59
   3  10   1    2.01    0.27
  14  -4  -1    1.98    0.76
  14  -4  -1    1.43    0.68
 -10  14  -1    2.02    0.69
 -10  14  -1    1.98    0.56
  14  -4  -1    2.28    0.82
  14  -4  -1    1.33    0.40
 -10  14  -1    2.25    0.62
 -10  14  -1    1.17    0.68
  -4 -10  -1    2.17    0.67
 -14   4   1    1.29    0.58
   4  10   1    2.57    0.41
  10 -14   1    3.08    0.60
  10 -14   1    2.67    0.66
   4  10   1    3.66    0.63
  10 -14   1    2.55    0.74
   4  10   1    2.64    0.32
 -14   4   1    2.85    0.63
   4  10   1    2.30    0.74
   4  10   1    2.80    0.53
 -14   4   1    1.60    0.54
   4  10   1    2.57    0.42
  10 -14   1    2.23    0.65
 -14   4   1    3.07    0.71
 -14   4   1    3.32    0.69
   4  10   1    2.69    0.35
   4  10   1    2.25    0.63
  15  -5  -1    3.05    0.93
  -5 -10  -1    2.26    0.67
  15  -5  -1    1.72    0.76
 -10  15  -1    2.22    0.82
 -10  15  -1    2.54    0.77
 -10  15  -1    2.73    0.79
 -10  15  -1    2.98    0.70
  15  -5  -1    2.59    0.84
 -10  15  -1    1.63    0.56
  15  -5  -1    2.23    0.50
 -15   5   1    1.94    0.70
   5  10   1    2.26    0.30
   5  10   1    1.76    0.72
 -15   5   1    2.68    0.67
 -15   5   1    3.16    0.67
  10 -15   1    3.25    0.88
   5  10   1    2.09    0.44
  10 -15   1    2.87    0.76
   5  10   1    2.23    0.60
   5  10   1    2.32    0.26
 -15   5   1    1.44    0.64
  10 -15   1    1.28    0.73
  10 -15   1    1.15    0.77
   5  10   1    3.54    0.78
  10 -15   1    2.29    0.72
   5  10   1    2.68    0.39
   5  10   1    2.43    0.64
 -15   5   1    2.63    0.85
 -10  16  -1   -0.01    0.58
  16  -6  -1    0.48    0.72
 -10  16  -1    0.37    0.65
 -10  16  -1   -1.22    0.64
  -6 -10  -1   -1.05    0.62
  16  -6  -1    0.96    0.57
 -10  16  -1    1.51    0.72
  16  -6  -1   -2.13    1.02
 -10  16  -1    0.05    0.74
  16  -6  -1    0.71    0.90
  10 -16   1    0.61    0.89
   6  10   1    0.99    0.42
   6  10   1    0.03    0.70
   6  10   1    0.43    0.27
   6  10   1   -0.20    0.51
   6  10   1    0.37    0.66
 -16   6   1    0.73    0.68
  10 -16   1    1.30    0.69
  10 -16   1   -0.23    0.77
 -16   6   1   -0.35    0.67
   6  10   1    1.46    0.78
  10 -16   1    0.73    0.72
  10 -16   1    0.50    0.81
 -16   6   1    1.52    0.68
 -16   6   1    0.73    0.71
 -10  17  -1   -0.50    0.76
  17  -7  -1    0.82    0.87
  -5  16  -1    1.14    0.68
  -5  16  -1    0.76    0.72
  16 -11  -1    0.71    0.69
  -5  16  -1    0.90    0.52
  16 -11  -1    0.48    1.10
  -5  16  -1    1.55    0.58
  16 -11  -1    0.72    0.78
  -5  16  -1    1.73    0.68
  16 -11  -1    0.25    1.02
 -11  -5  -1    0.75    0.75
  11   5   1    0.99    0.59
  11   5   1    1.08    0.36
   5 -16   1    0.01    0.67
   5 -16   1    0.77    0.95
 -16  11   1    2.14    0.58
  11   5   1    1.53    0.80
  11   5   1    0.53    0.76
 -16  11   1    1.11    0.97
 -16  11   1    1.63    0.74
   5 -16   1    1.67    0.64
 -16  11   1    0.90    0.75
 -16  11   1    0.88    0.79
  11   5   1    1.10    0.54
   5 -16   1    0.87    0.78
  -4  15  -1    1.52    0.63
 -11  -4  -1    1.33    0.43
  -4  15  -1    1.15    0.63
  15 -11  -1    1.69    0.72
 -11  -4  -1    0.28    0.49
  -4  15  -1    2.30    0.71
  15 -11  -1    0.83    0.83
  -4  15  -1    1.61    0.47
  15 -11  -1    1.80    0.65
  -4  15  -1    0.95    0.43
  15 -11  -1    2.39    0.98
 -11  -4  -1    1.60    0.69
 -15  11   1    1.64    0.83
 -15  11   1    0.68    0.62
   4 -15   1    1.18    0.80
   4 -15   1    0.81    0.58
  11   4   1    1.33    0.31
  11   4   1    1.07    0.73
  11   4   1    2.26    0.79
 -15  11   1    1.66    0.28
  11   4   1    1.04    0.47
 -15  11   1    1.19    0.64
  11   4   1    0.72    0.58
 -15  11   1    1.86    0.69
 -15  11   1    1.86    0.46
   4 -15   1    1.37    0.73
  -3  14  -1    1.71    0.48
  -3  14  -1    1.91    0.67
  -3  14  -1    1.02    0.50
 -11  -3  -1    1.64    0.44
 -11  -3  -1    2.65    0.74
 -11  -3  -1    1.67    0.55
  -3  14  -1    1.73    0.42
  14 -11  -1    1.08    0.89
  14 -11  -1    1.22    0.80
  -3  14  -1    2.13    0.61
  14 -11  -1    2.16    0.61
  14 -11  -1    1.02    0.58
 -14  11   1    2.47    0.43
  11   3   1    2.61    0.70
 -14  11   1    2.36    0.33
   3 -14   1    1.63    0.44
  11   3   1    1.56    0.27
 -14  11   1    2.34    0.85
  11   3   1    2.17    0.54
  11   3   1    2.51    0.62
   3 -14   1    1.98    0.65
 -14  11   1    0.09    0.67
  11   3   1    2.33    0.62
 -14  11   1    1.59    0.57
 -14  11   1    1.73    0.61
  -2  13  -1    0.09    0.30
 -11  -2  -1   -0.04    0.34
  13 -11  -1    0.34    0.79
  -2  13  -1    0.54    0.47
  13 -11  -1   -0.81    0.51
  13 -11  -1    0.00    0.58
  13 -11  -1   -0.49    0.46
 -11  -2  -1    0.01    0.36
  -2  13  -1    0.20    0.29
  -2  13  -1    0.59    0.42
 -11  -2  -1    0.54    0.53
 -11  -2  -1    0.29    0.41
 -11  -2  -1    0.40    0.55
  -2  13  -1   -0.25    0.46
 -13  11   1    0.01    0.49
   2 -13   1   -0.05    0.51
  11   2   1    0.32    0.51
 -13  11   1    0.25    0.55
  11   2   1    0.54    0.56
  11   2   1    0.45    0.44
  11   2   1    0.02    0.17
   2 -13   1   -0.02    0.30
   2 -13   1   -0.08    0.33
   2 -13   1    0.97    0.59
 -13  11   1    0.06    0.25
  11   2   1    0.31    0.52
 -13  11   1   -0.10    0.57
 -13  11   1    0.21    0.27
  -1  12  -1    0.73    0.34
  12 -11  -1    0.81    0.60
 -11  -1  -1    0.76    0.35
 -11  -1  -1    1.48    0.61
  -1  12  -1    0.69    0.40
  -1  12  -1    1.58    0.47
  12 -11  -1    1.94    0.77
  -1  12  -1    1.17    0.29
  12 -11  -1    0.71    0.51
  12 -11  -1    2.23    0.74
  -1  12  -1    1.41    0.32
 -11  -1  -1    1.39    0.39
 -11  -1  -1    1.36    0.47
  11   1   1    1.35    0.86
 -12  11   1    0.62    0.51
   1 -12   1    1.23    0.29
 -12  11   1    0.80    0.52
 -12  11   1    1.30    0.33
   1 -12   1    2.47    0.63
  11   1   1    1.12    0.51
  11   1   1    1.36    0.56
 -12  11   1    0.45    0.57
   1 -12   1    0.73    0.33
   1 -12   1    1.41    0.62
   0  11  -1    3.02    0.51
   0  11  -1    3.40    0.40
  11 -11  -1    3.56    0.58
 -11   0  -1    3.13    0.47
 -11   0  -1    2.81    0.55
 -11   0  -1    2.98    0.47
  11 -11  -1    3.48    0.78
   0  11  -1    2.57    0.48
 -11   0  -1    2.60    0.51
   0  11  -1    2.46    0.39
  11 -11  -1    2.85    0.70
   0  11  -1    2.93    0.43
   0  11  -1    3.60    0.76
  11 -11  -1    2.82    0.62
 -11   0  -1    3.60    0.61
   0  11  -1    3.61    0.36
 -11  11   1    2.63    0.53
 -11  11   1    3.09    0.41
   0 -11   1    4.05    0.61
  11   0   1    3.15    0.56
   0 -11   1    3.23    0.36
 -11  11   1    3.71    0.91
  11   0   1    3.04    0.64
   0 -11   1    2.85    0.59
 -11  11   1    3.38    0.62
   0 -11   1    3.52    0.37
  11   0   1    3.71    0.65
  11   0   1    3.04    0.58
  10 -11  -1    0.79    0.38
  10 -11  -1    0.60    0.53
   1  10  -1    1.36    0.43
   1  10  -1    1.31    0.31
   1  10  -1    1.43    0.36
   1  10  -1    1.52    0.46
  10 -11  -1    0.76    0.45
   1  10  -1    1.26    0.19
 -11   1  -1    1.45    0.44
 -11   1  -1    0.90    0.34
   1  10  -1    1.07    0.37
 -11   1  -1    0.41    0.39
 -11   1  -1    0.68    0.40
   1  10  -1    1.53    0.23
 -11   1  -1    1.56    0.46
  -1 -10   1    1.26    0.21
  11  -1   1    1.01    0.42
  -1 -10   1    1.38    0.18
  11  -1   1    0.96    0.45
 -10  11   1    1.47    0.45
  11  -1   1    1.14    0.20
 -10  11   1    1.49    0.50
 -10  11   1    1.63    0.35
 -10  11   1    1.61    0.50
  11  -1   1    1.12    0.43
  -1 -10   1    1.48    0.51
   2   9  -1    0.48    0.52
   2   9  -1    0.58    0.38
   2   9  -1    0.65    0.36
 -11   2  -1    0.80    0.40
 -11   2  -1    0.87    0.33
 -11   2  -1    0.74    0.41
   9 -11  -1    0.75    0.37
   2   9  -1    0.55    0.16
   2   9  -1    0.66    0.14
   2   9  -1    0.40    0.31
   2   9  -1    0.23    0.32
   2   9  -1    0.59    0.25
   9 -11  -1    1.25    0.51
   2   9  -1    0.78    0.32
 -11   2  -1    1.39    0.42
  11  -2   1    1.36    0.47
  -9  11   1    1.04    0.46
  -9  11   1    1.45    0.47
  11  -2   1    0.98    0.43
  -9  11   1    0.57    0.36
  -9  11   1    1.02    0.42
  -2  -9   1    1.11    0.43
  11  -2   1    0.63    0.40
  11  -2   1    1.48    0.25
 -11   3  -1    3.56    0.57
   3   8  -1    2.87    0.49
   8 -11  -1    3.34    0.50
   3   8  -1    4.26    0.59
   3   8  -1    2.92    0.38
   3   8  -1    3.19    0.27
   3   8  -1    2.91    0.23
   8 -11  -1    3.27    0.62
   8 -11  -1    2.77    0.55
   3   8  -1    3.26    0.45
   3   8  -1    3.78    0.43
 -11   3  -1    3.69    0.63
 -11   3  -1    2.95    0.48
 -11   3  -1    3.50    0.51
   8 -11  -1    2.97    0.53
   3   8  -1    2.47    0.46
   3   8  -1    3.07    0.47
  -8  11   1    3.32    0.51
  -8  11   1    3.07    0.52
  11  -3   1    4.12    0.65
  11  -3   1    3.23    0.54
  -3  -8   1    3.53    0.48
  -8  11   1    3.67    0.55
  11  -3   1    3.33    0.59
  -8  11   1    3.13    0.53
  11  -3   1    3.06    0.41
   4   7  -1    2.72    0.36
   7 -11  -1    2.16    0.42
 -11   4  -1    3.23    0.51
   4   7  -1    3.02    0.40
   4   7  -1    2.93    0.23
   7 -11  -1    2.31    0.53
   4   7  -1    2.28    0.36
   4   7  -1    4.04    0.56
 -11   4  -1    2.94    0.38
 -11   4  -1    2.86    0.46
   7 -11  -1    2.40    0.47
   7 -11  -1    2.88    0.52
   4   7  -1    3.48    0.50
 -11   4  -1    3.33    0.51
   4   7  -1    2.96    0.28
   7 -11  -1    3.52    0.54
 -11   4  -1    2.28    0.51
   4   7  -1    3.41    0.57
   4   7  -1    2.94    0.49
  11  -4   1    2.84    0.38
  -7  11   1    2.07    0.48
  11  -4   1    2.64    0.55
  -4  -7   1    3.38    0.47
  11  -4   1    2.42    0.48
  -7  11   1    2.79    0.46
  -7  11   1    4.90    0.68
  11  -4   1    3.36    0.64
   6 -11  -1    0.30    0.34
 -11   5  -1    0.50    0.30
 -11   5  -1    0.08    0.31
 -11   5  -1    0.36    0.29
   5   6  -1   -0.07    0.18
   5   6  -1    0.16    0.15
   6 -11  -1    0.05    0.29
 -11   5  -1    0.34    0.24
   6 -11  -1    0.43    0.34
   6 -11  -1   -0.05    0.35
   5   6  -1   -0.40    0.26
   6 -11  -1    0.15    0.38
   5   6  -1    0.10    0.21
   5   6  -1    0.10    0.17
 -11   5  -1    0.44    0.39
   5   6  -1    0.03    0.36
   5   6  -1   -0.19    0.31
   5   6  -1   -0.03    0.28
   5   6  -1    0.23    0.21
  11  -5   1    0.66    0.41
  -6  11   1    0.08    0.27
  -5  -6   1   -0.23    0.31
  -5  -6   1    0.22    0.11
  11  -5   1   -0.08    0.25
  -6  11   1   -0.01    0.37
  -6  11   1    0.00    0.25
  -6  11   1   -0.04    0.27
  11  -5   1    0.15    0.39
  -5  -6   1    0.02    0.13
  11  -5   1   -0.13    0.31
 -11   6  -1    0.01    0.40
   5 -11  -1   -0.27    0.33
   6   5  -1   -0.01    0.29
 -11   6  -1    0.43    0.31
   5 -11  -1   -0.09    0.28
   6   5  -1    0.20    0.20
 -11   6  -1   -0.04    0.26
 -11   6  -1    0.14    0.30
   6   5  -1    0.03    0.14
   6   5  -1    0.04    0.17
   5 -11  -1    0.33    0.34
 -11   6  -1    0.19    0.29
   6   5  -1   -0.26    0.31
   6   5  -1    0.00    0.21
   5 -11  -1   -0.24    0.34
   6   5  -1   -0.14    0.32
   6   5  -1   -0.02    0.20
   5 -11  -1   -0.11    0.28
  11  -6   1    0.46    0.39
  -6  -5   1   -0.20    0.15
  11  -6   1    0.02    0.33
  -5  11   1    0.01    0.27
  -6  -5   1    0.16    0.13
  -5  11   1   -0.65    0.31
  -5  11   1    0.24    0.29
  -5  11   1   -0.24    0.28
  11  -6   1    0.14    0.24
  -6  -5   1    0.16    0.30
  11  -6   1   -0.05    0.39
 -11   7  -1    2.82    0.41
   4 -11  -1    2.39    0.44
   7   4  -1    3.42    0.42
   7   4  -1    3.24    0.18
 -11   7  -1    3.75    0.51
   4 -11  -1    2.41    0.43
   4 -11  -1    2.69    0.49
 -11   7  -1    4.75    0.74
   4 -11  -1    3.25    0.53
   7   4  -1    3.41    0.38
 -11   7  -1    3.04    0.47
 -11   7  -1    2.70    0.23
   7   4  -1    2.56    0.46
   4 -11  -1    4.27    0.59
   7   4  -1    2.67    0.48
   7   4  -1    4.08    0.57
   7   4  -1    3.31    0.42
 -11   7  -1    3.16    0.48
   7   4  -1    3.05    0.20
  11  -7   1    2.83    0.48
  11  -7   1    2.66    0.59
  11  -7   1    2.89    0.61
  -4  11   1    3.27    0.50
  -7  -4   1    2.65    0.36
  -4  11   1    3.22    0.47
  -7  -4   1    2.99    0.49
  -4  11   1    2.84    0.52
  11  -7   1    2.36    0.48
  -7  -4   1    2.76    0.33
  -4  11   1    2.88    0.44
 -11   8  -1    3.28    0.32
   3 -11  -1    4.35    0.62
   8   3  -1    3.83    0.55
   3 -11  -1    3.79    0.52
   8   3  -1    2.57    0.49
 -11   8  -1    2.95    0.50
 -11   8  -1    3.68    0.49
   8   3  -1    3.86    0.53
 -11   8  -1    3.42    0.61
 -11   8  -1    3.72    0.54
 -11   8  -1    3.73    0.53
   3 -11  -1    4.12    0.61
   3 -11  -1    3.70    0.56
   8   3  -1    3.62    0.35
   8   3  -1    3.38    0.48
   8   3  -1    3.04    0.48
   3 -11  -1    3.75    0.53
  -8  -3   1    3.58    0.46
  11  -8   1    3.20    0.61
  -3  11   1    3.24    0.44
  11  -8   1    2.79    0.45
  -8  -3   1    3.70    0.49
  -3  11   1    3.28    0.48
  -8  -3   1    3.97    0.40
  -3  11   1    3.40    0.47
  11  -8   1    3.34    0.53
  -8  -3   1    4.01    0.60
  11  -8   1    3.01    0.63
  -3  11   1    3.17    0.54
  -8  -3   1    4.31    0.59
   9   2  -1    1.13    0.39
 -11   9  -1    0.84    0.41
 -11   9  -1    0.55    0.37
   2 -11  -1    1.36    0.33
 -11   9  -1    1.50    0.32
   9   2  -1    1.59    0.43
   2 -11  -1    1.76    0.48
   2 -11  -1    1.03    0.43
   9   2  -1    1.13    0.18
   2 -11  -1    1.50    0.42
 -11   9  -1    1.25    0.26
 -11   9  -1    1.20    0.52
   9   2  -1    0.95    0.37
  11  -9   1    1.82    0.52
  -9  -2   1    1.19    0.39
  11  -9   1    0.09    0.34
  -9  -2   1    0.91    0.27
  11  -9   1    0.91    0.49
  -2  11   1    0.50    0.28
  -9  -2   1    1.20    0.28
  -9  -2   1    0.56    0.30
  -9  -2   1    0.74    0.42
  -2  11   1    0.39    0.37
  -2  11   1    0.78    0.29
  10   1  -1    1.07    0.15
  10   1  -1    2.20    0.50
 -11  10  -1    1.19    0.28
   1 -11  -1    1.07    0.29
   1 -11  -1    1.05    0.43
   1 -11  -1    1.75    0.51
 -11  10  -1    1.41    0.54
  10   1  -1    1.33    0.46
  10   1  -1    1.24    0.43
 -11  10  -1    0.78    0.47
  10   1  -1    1.51    0.45
 -11  10  -1    0.70    0.35
 -11  10  -1    1.32    0.44
 -11  10  -1    1.17    0.27
 -10  -1   1    1.49    0.42
  -1  11   1    0.92    0.28
  11 -10   1    1.32    0.56
  11 -10   1    1.14    0.46
 -10  -1   1    0.75    0.33
 -10  -1   1    1.42    0.52
 -10  -1   1    1.41    0.33
  11 -10   1    1.79    0.55
  -1  11   1    0.87    0.40
  -1  11   1    1.39    0.32
  11 -10   1    0.74    0.53
 -11  11  -1    3.38    0.67
 -11  11  -1    2.95    0.32
 -11  11  -1    2.53    0.60
  11   0  -1    2.89    0.60
   0 -11  -1    4.56    0.56
  11   0  -1    3.88    0.62
 -11  11  -1    2.80    0.41
  11   0  -1    3.58    0.63
  11   0  -1    2.53    0.60
  11   0  -1    3.23    0.30
   0 -11  -1    4.33    0.46
   0 -11  -1    3.26    0.61
   0 -11  -1    3.05    0.61
 -11  11  -1    4.79    0.68
 -11   0   1    3.95    0.53
   0  11   1    3.68    0.47
  11 -11   1    2.06    0.64
 -11   0   1    2.74    0.55
  11 -11   1    1.88    0.53
 -11   0   1    3.45    0.65
   0  11   1    2.78    0.40
   0  11   1    2.29    0.57
 -11   0   1    3.14    0.49
   0  11   1    2.58    0.50
  11 -11   1    2.86    0.56
  11 -11   1    3.32    0.70
 -11   0   1    3.17    0.55
  12  -1  -1    1.13    0.50
 -11  12  -1    1.70    0.58
  12  -1  -1    0.83    0.52
  -1 -11  -1    1.38    0.46
 -11  12  -1    0.91    0.18
  -1 -11  -1    1.20    0.27
  12  -1  -1    0.92    0.54
 -11  12  -1    0.75    0.53
 -11  12  -1    0.50    0.44
 -11  12  -1    0.93    0.55
  -1 -11  -1    0.36    0.51
  12  -1  -1    1.03    0.24
  -1 -11  -1    1.81    0.32
 -11  12  -1    0.70    0.33
  11 -12   1    1.10    0.52
 -12   1   1    1.29    0.44
  11 -12   1    0.49    0.47
   1  11   1    1.19    0.42
 -12   1   1    1.11    0.49
   1  11   1    0.15    0.57
   1  11   1    1.04    0.30
 -12   1   1    1.37    0.52
 -12   1   1    0.43    0.41
   1  11   1    1.18    0.53
   1  11   1    1.11    0.30
   1  11   1    0.95    0.26
  11 -12   1    1.55    0.65
  13  -2  -1    0.36    0.46
 -11  13  -1   -0.29    0.50
  13  -2  -1    0.57    0.57
  -2 -11  -1    0.23    0.20
  -2 -11  -1   -0.89    0.48
 -11  13  -1    0.13    0.51
 -11  13  -1    0.46    0.45
  -2 -11  -1    0.23    0.24
 -11  13  -1   -0.06    0.43
  13  -2  -1    0.22    0.27
  13  -2  -1   -0.06    0.55
   2  11   1    0.72    0.52
  11 -13   1   -1.41    0.54
 -13   2   1   -0.21    0.47
 -13   2   1   -0.46    0.46
   2  11   1    0.15    0.26
   2  11   1    0.33    0.34
 -13   2   1   -0.51    0.41
   2  11   1    0.05    0.21
  11 -13   1    0.26    0.70
   2  11   1   -0.32    0.28
  11 -13   1    0.57    0.47
 -13   2   1    1.10    0.62
 -11  14  -1    1.19    0.57
 -11  14  -1    2.35    0.77
 -11  14  -1    2.03    0.51
  14  -3  -1    2.71    0.75
  14  -3  -1    2.33    0.66
  14  -3  -1    1.98    0.38
 -11  14  -1    2.02    0.74
 -11  14  -1    1.64    0.61
  14  -3  -1    2.00    0.65
  11 -14   1    2.32    0.64
   3  11   1    1.42    0.24
  11 -14   1    2.32    0.88
   3  11   1    1.70    0.49
 -14   3   1    2.50    0.60
 -14   3   1    1.54    0.61
   3  11   1    2.65    0.65
   3  11   1    2.03    0.62
   3  11   1    1.23    0.39
   3  11   1    0.48    0.58
   3  11   1    1.32    0.30
 -14   3   1    1.66    0.67
 -14   3   1    2.41    0.60
  11 -14   1    2.36    0.71
   3  11   1    1.82    0.40
 -14   3   1    1.46    0.65
  11 -14   1    1.21    0.68
  11 -14   1    1.98    0.56
 -11  15  -1    1.25    0.76
  15  -4  -1    0.86    0.76
 -11  15  -1    0.41    0.63
 -11  15  -1    1.32    0.57
  15  -4  -1    0.66    0.69
 -11  15  -1    0.47    0.75
  15  -4  -1    2.68    0.90
  15  -4  -1    1.59    0.46
 -11  15  -1    1.46    0.59
 -15   4   1    2.12    0.72
  11 -15   1   -0.10    0.79
 -15   4   1    1.19    0.60
  11 -15   1    0.35    0.80
  11 -15   1    1.22    0.68
 -15   4   1    1.69    0.62
  11 -15   1    0.82    0.78
   4  11   1   -0.33    0.53
   4  11   1    1.31    0.62
   4  11   1    1.99    0.74
 -15   4   1    1.33    0.56
 -15   4   1    0.94    0.73
   4  11   1    0.87    0.69
   4  11   1    0.64    0.37
   4  11   1    1.27    0.39
 -11  16  -1    1.07    0.74
  16  -5  -1    1.45    0.86
  16  -5  -1    2.40    0.94
 -11  16  -1    0.70    0.77
  16  -5  -1    1.47    1.04
  16  -5  -1    0.68    0.50
 -11  16  -1    0.01    0.74
 -11  16  -1    1.54    0.67
 -11  16  -1    1.26    0.80
   5  11   1    2.13    0.67
   5  11   1    2.60    0.79
  11 -16   1    2.87    0.90
  11 -16   1    2.40    1.04
   5  11   1    1.89    0.49
  11 -16   1   -1.02    0.95
 -16   5   1    0.98    0.66
   5  11   1    3.57    0.99
 -16   5   1    1.55    0.74
 -16   5   1    2.12    0.76
  11 -16   1    0.35    0.68
   5  11   1    1.76    0.41
  11 -16   1    0.95    0.70
 -16   5   1    0.40    0.71
 -16   5   1    2.22    0.83
   5  11   1    1.82    0.76
  -4  16  -1    1.83    0.75
  -4  16  -1    0.63    0.74
 -12  -4  -1    1.21    0.81
 -12  -4  -1    1.16    0.52
  16 -12  -1    0.56    1.08
  16 -12  -1    0.73    0.71
  -4  16  -1    0.71    0.47
 -12  -4  -1   -0.14    0.44
  16 -12  -1   -1.19    1.11
  -4  16  -1    1.86    0.71
  -4  16  -1    0.55    0.49
  16 -12  -1    1.04    0.86
 -16  12   1    1.07    0.84
 -16  12   1    0.90    0.69
  12   4   1    0.58    0.73
  12   4   1   -1.35    0.77
   4 -16   1    1.45    0.60
   4 -16   1    0.14    0.78
  12   4   1    0.73    0.77
  12   4   1    0.67    0.60
   4 -16   1   -0.31    0.97
 -16  12   1    0.89    0.75
  12   4   1    0.21    0.28
  15 -12  -1    0.71    0.83
  -3  15  -1    0.02    0.65
  -3  15  -1   -0.24    0.65
  -3  15  -1    0.75    0.38
 -12  -3  -1   -0.06    0.46
 -12  -3  -1    0.17    0.42
  15 -12  -1   -0.99    0.71
  -3  15  -1   -0.26    0.65
  -3  15  -1    0.30    0.39
 -12  -3  -1    1.11    0.74
 -12  -3  -1    0.57    0.68
  15 -12  -1   -0.44    0.54
  15 -12  -1   -1.67    0.84
 -12  -3  -1    0.49    0.53
  12   3   1    0.05    0.55
  12   3   1    0.43    0.21
  12   3   1   -0.42    0.65
 -15  12   1    0.91    0.71
 -15  12   1   -0.22    0.62
  12   3   1    0.91    0.77
 -15  12   1    0.34    0.31
   3 -15   1   -0.14    0.48
  12   3   1   -0.64    0.62
 -15  12   1   -0.34    0.68
   3 -15   1    0.47    0.46
   3 -15   1    0.64    0.65
   3 -15   1    1.06    0.85
 -12  -2  -1    4.23    0.59
 -12  -2  -1    3.70    0.53
  -2  14  -1    4.33    0.50
  14 -12  -1    3.86    1.03
 -12  -2  -1    3.98    0.81
  -2  14  -1    3.52    0.69
  14 -12  -1    4.58    0.98
 -12  -2  -1    5.39    0.83
  -2  14  -1    4.72    0.60
  14 -12  -1    3.09    0.78
 -12  -2  -1    3.42    0.65
  -2  14  -1    3.67    0.74
  14 -12  -1    3.96    0.74
  -2  14  -1    3.57    0.73
  12   2   1    4.05    0.80
 -14  12   1    3.40    0.82
  12   2   1    3.25    0.65
  12   2   1    3.47    0.76
  12   2   1    3.37    0.26
   2 -14   1    2.85    0.76
   2 -14   1    3.82    0.53
  12   2   1    3.76    0.78
   2 -14   1    3.82    0.50
 -14  12   1    3.53    0.85
 -14  12   1    4.20    0.77
 -14  12   1    3.13    0.44
  -1  13  -1    0.61    0.27
 -12  -1  -1   -0.28    0.44
 -12  -1  -1    0.23    0.53
  -1  13  -1   -0.13    0.28
  13 -12  -1    0.36    0.60
 -12  -1  -1    0.36    0.65
  13 -12  -1   -0.25    0.71
 -12  -1  -1   -0.01    0.38
  -1  13  -1    0.88    0.54
  -1  13  -1    0.69    0.51
  13 -12  -1    0.19    0.48
  -1  13  -1    0.82    0.84
  13 -12  -1    0.49    0.56
  -1  13  -1   -0.68    0.43
  -1  13  -1   -0.51    0.34
   1 -13   1    0.01    0.56
 -13  12   1   -0.55    0.55
   1 -13   1    0.93    0.65
   1 -13   1   -0.03    0.27
 -13  12   1    0.25    0.32
   1 -13   1    0.38    0.36
 -13  12   1    0.28    0.44
 -13  12   1   -0.62    0.57
  12   1   1    0.31    0.51
  12   1   1   -0.07    0.55
  12   1   1    0.69    0.52
  12   1   1   -0.49    0.54
  12 -12  -1    0.78    0.52
 -12   0  -1    1.09    0.40
  12 -12  -1   -0.05    0.76
   0  12  -1    0.84    0.24
   0  12  -1    1.48    0.52
   0  12  -1   -0.03    0.44
   0  12  -1    0.65    0.32
  12 -12  -1    0.54    0.60
   0  12  -1    0.13    0.55
  12 -12  -1   -0.17    0.65
 -12   0  -1   -0.08    0.49
 -12   0  -1    0.72    0.47
   0  12  -1   -0.14    0.32
 -12   0  -1    1.12    0.59
   0  12  -1    0.65    0.26
 -12  12   1    0.87    0.54
  12   0   1    1.64    0.63
   0 -12   1    1.14    0.61
  12   0   1    1.22    0.56
   0 -12   1    0.59    0.23
  12   0   1    0.81    0.47
 -12  12   1    0.78    0.34
   0 -12   1    0.63    0.26
 -12  12   1    0.39    0.54
 -12  12   1    1.76    0.52
   1  11  -1    1.21    0.50
  11 -12  -1    1.27    0.54
   1  11  -1    1.23    0.33
  11 -12  -1    0.90    0.53
 -12   1  -1    1.68    0.53
   1  11  -1    0.60    0.40
  11 -12  -1    0.93    0.68
   1  11  -1    0.64    0.36
   1  11  -1    0.78    0.40
   1  11  -1    1.26    0.78
 -12   1  -1    1.16    0.39
 -12   1  -1    0.86    0.46
   1  11  -1    0.57    0.18
   1  11  -1    0.94    0.22
   1  11  -1    0.60    0.46
 -11  12   1    0.69    0.33
  -1 -11   1    0.89    0.55
 -11  12   1    1.09    0.42
  12  -1   1    0.69    0.43
  12  -1   1    0.75    0.43
  12  -1   1    1.74    0.67
 -11  12   1    1.45    0.56
 -11  12   1    0.75    0.49
  12  -1   1    0.94    0.53
 -11  12   1    2.04    0.63
 -12   2  -1    0.23    0.34
 -12   2  -1    0.18    0.33
   2  10  -1    0.28    0.15
 -12   2  -1    0.94    0.46
 -12   2  -1   -0.11    0.41
   2  10  -1    0.15    0.33
   2  10  -1    0.39    0.40
   2  10  -1    0.35    0.28
   2  10  -1    0.05    0.31
   2  10  -1    0.57    0.34
   2  10  -1    0.41    0.46
  10 -12  -1    0.26    0.43
 -12   2  -1   -0.19    0.45
  10 -12  -1    0.74    0.58
   2  10  -1    0.36    0.13
   2  10  -1    0.24    0.43
 -10  12   1    0.74    0.32
  12  -2   1    0.86    0.43
 -10  12   1    0.71    0.39
  12  -2   1    1.42    0.51
  12  -2   1    0.50    0.22
 -10  12   1    1.01    0.57
  12  -2   1    1.18    0.50
 -10  12   1    0.70    0.48
 -10  12   1    1.28    0.47
 -12   3  -1    4.21    0.56
   3   9  -1    4.78    0.63
 -12   3  -1    4.85    0.65
 -12   3  -1    3.38    0.60
   3   9  -1    4.25    0.58
 -12   3  -1    4.07    0.66
 -12   3  -1    3.55    0.53
   3   9  -1    5.18    0.52
   3   9  -1    4.04    0.57
   9 -12  -1    5.19    0.81
   3   9  -1    4.93    0.64
   3   9  -1    5.12    0.75
   9 -12  -1    5.04    0.71
   3   9  -1    5.70    0.72
  12  -3   1    2.73    0.62
  -9  12   1    3.70    0.67
  12  -3   1    3.42    0.47
  12  -3   1    3.13    0.78
  -9  12   1    3.74    0.60
  -9  12   1    3.57    0.65
  12  -3   1    2.95    0.66
  -9  12   1    3.81    0.64
 -12   4  -1    2.87    0.61
   8 -12  -1    4.11    0.60
   4   8  -1    3.21    0.25
   4   8  -1    3.41    0.41
   8 -12  -1    3.08    0.56
   4   8  -1    3.82    0.58
   4   8  -1    2.92    0.22
   8 -12  -1    3.41    0.69
   4   8  -1    3.02    0.49
   4   8  -1    3.20    0.51
 -12   4  -1    3.41    0.45
 -12   4  -1    2.95    0.54
   8 -12  -1    2.47    0.52
   4   8  -1    3.18    0.40
   4   8  -1    3.25    0.64
   4   8  -1    3.23    0.48
  12  -4   1    2.47    0.64
  12  -4   1    2.20    0.37
  12  -4   1    3.08    0.64
  -4  -8   1    3.08    0.51
  12  -4   1    2.92    0.74
  -8  12   1    2.83    0.71
  -8  12   1    2.72    0.59
  -8  12   1    2.17    0.49
   5   7  -1    0.80    0.38
   5   7  -1    0.47    0.39
 -12   5  -1    0.73    0.42
   5   7  -1    0.72    0.39
   7 -12  -1    0.13    0.40
   5   7  -1    0.48    0.18
   7 -12  -1   -0.35    0.34
   7 -12  -1    0.69    0.41
   5   7  -1    0.28    0.27
 -12   5  -1   -0.22    0.27
   5   7  -1    0.56    0.16
   5   7  -1    0.37    0.23
   7 -12  -1    0.30    0.45
   7 -12  -1    0.55    0.34
   5   7  -1    0.45    0.26
 -12   5  -1   -0.08    0.44
  -5  -7   1    0.86    0.41
  -7  12   1    0.38    0.36
  12  -5   1    0.64    0.44
  12  -5   1    0.34    0.48
  -7  12   1    0.24    0.33
  -7  12   1    0.13    0.40
  12  -5   1    0.12    0.47
  12  -5   1    0.37    0.28
   6   6  -1    1.77    0.24
   6 -12  -1    1.55    0.46
   6 -12  -1    1.75    0.49
   6   6  -1    1.84    0.26
 -12   6  -1    1.42    0.39
 -12   6  -1    2.38    0.56
   6 -12  -1    1.87    0.50
   6   6  -1    1.58    0.42
 -12   6  -1    1.80    0.47
 -12   6  -1    1.35    0.44
   6   6  -1    1.85    0.28
   6   6  -1    1.39    0.30
   6   6  -1    1.67    0.32
   6   6  -1    1.83    0.46
   6   6  -1    1.18    0.44
   6 -12  -1    1.83    0.46
  12  -6   1    1.10    0.46
  -6  12   1    1.87    0.48
  12  -6   1    0.86    0.51
  -6  -6   1    1.16    0.47
  -6  12   1    1.93    0.47
  -6  -6   1    1.67    0.20
  12  -6   1    1.59    0.53
  12  -6   1    1.79    0.36
  -6  -6   1    1.59    0.21
  -6  12   1    1.92    0.43
  -6  12   1    1.14    0.48
 -12   7  -1    0.62    0.45
   5 -12  -1    0.08    0.44
   7   5  -1    0.61    0.22
   7   5  -1    0.36    0.35
   7   5  -1    0.38    0.25
 -12   7  -1   -0.01    0.30
 -12   7  -1    0.14    0.37
   5 -12  -1    0.05    0.41
   5 -12  -1    0.37    0.36
   7   5  -1   -0.02    0.24
 -12   7  -1    0.53    0.54
   5 -12  -1    0.24    0.35
   5 -12  -1    0.13    0.38
   7   5  -1    0.29    0.24
  -7  -5   1    0.45    0.39
  12  -7   1    0.48    0.48
  12  -7   1    0.90    0.42
  -7  -5   1    0.41    0.19
  -5  12   1    0.22    0.31
  12  -7   1    0.70    0.50
  -5  12   1    1.07    0.46
  -5  12   1    0.70    0.41
  -5  12   1    0.30    0.30
  -7  -5   1    0.12    0.18
  -7  -5   1    0.21    0.26
  12  -7   1    0.15    0.34
 -12   8  -1    2.53    0.26
   8   4  -1    2.39    0.44
   8   4  -1    2.58    0.32
   8   4  -1    2.32    0.38
 -12   8  -1    2.75    0.64
   4 -12  -1    2.30    0.52
 -12   8  -1    1.94    0.64
   4 -12  -1    2.76    0.55
   8   4  -1    1.66    0.46
   4 -12  -1    2.70    0.53
   4 -12  -1    3.04    0.48
   4 -12  -1    2.71    0.55
   8   4  -1    2.94    0.53
 -12   8  -1    2.24    0.42
 -12   8  -1    2.67    0.50
  -8  -4   1    2.74    0.57
  12  -8   1    2.88    0.67
  -4  12   1    2.53    0.44
  12  -8   1    2.90    0.66
  -8  -4   1    3.61    0.48
  -4  12   1    3.17    0.50
  -8  -4   1    3.33    0.39
  12  -8   1    3.23    0.54
  -4  12   1    2.76    0.52
  -4  12   1    3.89    0.58
  12  -8   1    3.06    0.67
 -12   9  -1    3.04    0.36
   3 -12  -1    3.93    0.65
 -12   9  -1    2.85    0.53
 -12   9  -1    3.60    0.58
   9   3  -1    3.72    0.36
   3 -12  -1    3.90    0.51
   3 -12  -1    3.32    0.58
   9   3  -1    3.62    0.53
 -12   9  -1    3.10    0.96
 -12   9  -1    3.76    0.70
   9   3  -1    3.26    0.46
   9   3  -1    3.67    0.61
 -12   9  -1    3.26    0.46
   3 -12  -1    3.55    0.55
  -9  -3   1    5.47    0.57
  -3  12   1    3.74    0.56
  -3  12   1    4.24    0.61
  -9  -3   1    4.88    0.49
  -9  -3   1    4.85    0.57
  12  -9   1    5.64    0.83
  -3  12   1    4.15    0.60
  12  -9   1    5.06    0.66
  12  -9   1    4.84    0.76
  -9  -3   1    3.96    0.67
  -9  -3   1    3.89    0.69
  -3  12   1    4.39    0.58
  10   2  -1    0.44    0.37
   2 -12  -1    0.47    0.35
  10   2  -1    1.14    0.46
   2 -12  -1    0.47    0.44
   2 -12  -1    0.36    0.43
 -12  10  -1    0.75    0.44
 -12  10  -1    0.14    0.67
 -12  10  -1    0.92    0.24
   2 -12  -1   -0.29    0.29
  10   2  -1    0.68    0.58
 -12  10  -1    0.28    0.43
  10   2  -1    0.66    0.16
 -12  10  -1    1.02    0.29
 -10  -2   1    0.64    0.41
  12 -10   1   -0.21    0.45
  12 -10   1    0.12    0.40
 -10  -2   1    0.72    0.35
 -10  -2   1   -0.34    0.40
 -10  -2   1    0.21    0.33
 -10  -2   1    0.56    0.29
  -2  12   1    0.11    0.38
  -2  12   1   -0.23    0.25
  12 -10   1    1.32    0.60
  12 -10   1    0.58    0.53
  -2  12   1    0.17    0.29
   1 -12  -1    1.36    0.50
 -12  11  -1    1.48    0.47
  11   1  -1    0.62    0.49
 -12  11  -1    0.83    0.49
   1 -12  -1    1.27    0.34
   1 -12  -1    1.16    0.54
 -12  11  -1    1.27    0.32
 -12  11  -1    1.06    0.28
  11   1  -1    2.18    0.55
 -12  11  -1    1.39    0.59
  11   1  -1    1.35    0.52
 -12  11  -1    1.23    0.65
  12 -11   1    0.87    0.68
  -1  12   1    0.99    0.45
 -11  -1   1    0.60    0.29
  -1  12   1    1.02    0.33
  12 -11   1    0.54    0.49
  -1  12   1    1.05    0.31
  12 -11   1    0.27    0.50
 -11  -1   1    1.70    0.62
 -11  -1   1    0.91    0.38
 -11  -1   1    1.61    0.74
 -11  -1   1    0.93    0.39
  12 -11   1    1.18    0.56
  12   0  -1    0.87    0.58
 -12  12  -1    1.02    0.57
  12   0  -1    1.70    0.59
 -12  12  -1    0.55    0.35
   0 -12  -1    0.65    0.54
   0 -12  -1    1.01    0.53
  12   0  -1    1.41    0.55
 -12  12  -1    0.74    0.23
  12   0  -1    1.26    0.55
 -12  12  -1    0.84    0.57
 -12  12  -1    0.32    0.65
   0 -12  -1    0.58    0.28
   0 -12  -1    0.37    0.35
  12   0  -1    0.38    0.55
 -12  12  -1    0.72    0.45
 -12   0   1    0.02    0.55
   0  12   1    0.31    0.31
   0  12   1    0.90    0.29
   0  12   1    0.70    0.33
   0  12   1    0.56    0.46
  12 -12   1    0.08    0.74
  12 -12   1    1.41    0.59
  12 -12   1    0.54    0.45
 -12   0   1    1.00    0.42
 -12   0   1    0.65    0.48
   0  12   1    0.61    0.50
  12 -12   1    0.87    0.61
 -12  13  -1    0.39    0.48
 -12  13  -1   -0.13    0.33
  -1 -12  -1    0.02    0.55
  -1 -12  -1   -0.31    0.29
  13  -1  -1    1.16    0.56
  13  -1  -1    0.05    0.53
  -1 -12  -1    0.52    0.24
 -12  13  -1    0.01    0.54
 -12  13  -1   -0.16    0.54
  13  -1  -1   -0.73    0.63
  13  -1  -1    0.03    0.56
  13  -1  -1    0.08    0.20
 -13   1   1   -0.16    0.41
 -13   1   1   -0.13    0.52
 -13   1   1    0.47    0.46
  12 -13   1    0.18    0.50
   1  12   1    0.27    0.30
   1  12   1   -0.54    0.29
   1  12   1    0.19    0.23
   1  12   1    0.32    0.50
  12 -13   1    0.57    0.72
 -13   1   1    0.34    0.53
 -13   1   1    0.08    0.54
  12 -13   1   -0.39    0.61
   1  12   1    0.34    0.42
   1  12   1    1.03    0.60
  12 -13   1   -0.37    0.67
 -12  14  -1    2.38    0.74
  14  -2  -1    3.43    0.77
  14  -2  -1    3.60    0.48
 -12  14  -1    4.41    0.86
 -12  14  -1    3.94    0.74
  14  -2  -1    3.18    0.86
  14  -2  -1    3.48    0.85
  -2 -12  -1    2.82    0.75
 -12  14  -1    2.89    0.74
 -12  14  -1    3.91    0.59
 -14   2   1    4.00    0.83
  12 -14   1    4.21    0.97
   2  12   1    2.82    0.58
   2  12   1    4.88    0.43
 -14   2   1    3.70    0.63
   2  12   1    4.07    0.91
  12 -14   1    3.43    0.71
   2  12   1    3.20    0.54
   2  12   1    2.85    0.73
  12 -14   1    4.12    0.96
   2  12   1    4.45    0.50
   2  12   1    3.37    0.74
   2  12   1    4.69    0.66
 -14   2   1    4.09    0.69
 -14   2   1    4.88    0.74
  12 -14   1    4.93    1.01
 -14   2   1    3.40    0.73
 -12  15  -1   -0.37    0.66
  15  -3  -1    0.02    0.33
 -12  15  -1   -1.23    0.55
  15  -3  -1    0.40    0.71
  15  -3  -1    0.08    0.85
 -12  15  -1   -1.06    0.47
  15  -3  -1   -1.09    0.68
 -12  15  -1    0.47    0.75
 -12  15  -1    0.65    0.73
   3  12   1    0.10    0.80
   3  12   1   -1.18    0.57
   3  12   1   -0.08    0.55
 -15   3   1    0.78    0.58
   3  12   1    1.08    0.69
  12 -15   1   -0.69    0.77
  12 -15   1   -0.46    0.63
  12 -15   1   -0.18    0.70
  12 -15   1    0.51    0.72
   3  12   1    0.52    0.44
 -15   3   1   -0.07    0.72
 -15   3   1   -0.53    0.56
 -15   3   1    0.99    0.63
  12 -15   1   -0.72    0.79
   3  12   1    0.18    0.38
 -15   3   1    0.08    0.71
  16  -4  -1    0.34    0.82
 -12  16  -1    0.77    0.82
  16  -4  -1    0.95    1.06
  16  -4  -1   -0.34    0.45
 -12  16  -1    1.86    0.90
 -12  16  -1   -0.27    0.60
 -12  16  -1    1.07    0.74
  16  -4  -1    1.21    0.89
 -12  16  -1   -1.60    0.78
   4  12   1    2.31    0.74
 -16   4   1   -1.04    0.69
  12 -16   1   -0.53    0.98
  12 -16   1    1.61    0.90
 -16   4   1   -0.36    0.70
  12 -16   1   -0.18    1.08
 -16   4   1   -0.37    0.71
   4  12   1    0.07    0.70
   4  12   1    0.06    0.72
   4  12   1    0.48    0.47
  12 -16   1    0.83    0.71
   4  12   1    0.99    0.46
  12 -16   1    0.57    0.76
 -16   4   1    0.19    0.81
 -16   4   1    0.25    0.66
   4  12   1   -0.71    0.84
 -13  -3  -1    0.89    0.92
  -3  16  -1    0.88    0.47
  -3  16  -1   -0.58    0.76
 -13  -3  -1    0.98    0.49
  -3  16  -1    0.51    0.43
  -3  16  -1    0.69    0.75
  -3  16  -1   -0.84    0.88
  16 -13  -1    1.21    0.73
 -13  -3  -1   -0.12    0.63
 -13  -3  -1   -0.05    0.51
  16 -13  -1   -0.75    0.91
  16 -13  -1   -0.22    1.15
  16 -13  -1   -1.54    1.27
 -16  13   1    1.86    1.12
 -16  13   1    1.53    0.87
   3 -16   1    1.22    0.83
   3 -16   1    0.64    0.59
  13   3   1   -0.42    0.70
 -16  13   1    0.07    0.80
 -16  13   1   -0.39    0.36
 -16  13   1    0.64    0.86
  13   3   1    0.66    0.80
  13   3   1   -0.73    0.85
   3 -16   1    0.98    0.91
  13   3   1   -0.52    0.80
  -2  15  -1    2.47    0.57
  15 -13  -1    4.28    0.94
  -2  15  -1    2.63    0.47
  -2  15  -1    2.68    0.75
 -13  -2  -1    4.38    0.95
 -13  -2  -1    4.74    0.92
  -2  15  -1    4.09    0.83
  -2  15  -1    3.25    0.50
  -2  15  -1    2.67    0.81
 -13  -2  -1    3.41    0.65
  15 -13  -1    2.49    0.96
  15 -13  -1    3.86    0.80
  15 -13  -1    2.44    1.09
 -13  -2  -1    2.03    0.74
  13   2   1    2.77    0.74
 -15  13   1    1.29    0.85
  13   2   1    2.93    0.88
  13   2   1    3.84    0.78
 -15  13   1    3.33    1.06
   2 -15   1    3.72    0.86
 -15  13   1    2.26    0.87
   2 -15   1    2.85    0.55
  13   2   1    2.13    0.81
 -15  13   1    3.93    0.85
 -15  13   1    3.86    0.49
  -1  14  -1   -0.14    0.27
 -13  -1  -1    0.46    0.63
  -1  14  -1    0.09    0.45
  14 -13  -1    0.49    0.94
  -1  14  -1    0.34    0.32
  14 -13  -1    0.33    0.55
  14 -13  -1   -0.92    0.68
  14 -13  -1   -1.18    0.77
 -13  -1  -1   -0.28    0.48
  -1  14  -1    0.34    0.57
 -13  -1  -1    0.32    0.57
  -1  14  -1   -1.06    0.57
 -13  -1  -1    0.33    0.48
 -13  -1  -1    1.14    0.78
  13   1   1    0.19    0.61
 -14  13   1    0.83    0.73
 -14  13   1   -0.91    0.65
 -14  13   1    1.76    0.86
   1 -14   1   -0.03    0.36
   1 -14   1    0.09    0.68
  13   1   1    0.24    0.58
  13   1   1   -0.06    0.78
 -14  13   1   -0.04    0.35
  13   1   1   -0.22    0.63
 -14  13   1    0.10    0.59
   1 -14   1    0.19    0.28
   0  13  -1    0.87    0.57
 -13   0  -1    1.69    0.64
   0  13  -1    1.44    0.28
  13 -13  -1    0.27    0.91
   0  13  -1    1.49    0.27
   0  13  -1    0.77    0.63
 -13   0  -1    1.59    0.67
   0  13  -1    0.61    0.61
   0  13  -1    0.97    0.46
  13 -13  -1    0.73    0.71
 -13   0  -1    1.05    0.51
   0  13  -1    0.46    0.49
 -13   0  -1    0.66    0.72
  13 -13  -1   -0.31    0.65
  13 -13  -1    1.90    0.60
 -13   0  -1    1.62    0.50
  13   0   1    1.81    0.65
   0 -13   1    1.15    0.62
 -13  13   1    2.93    0.82
  13   0   1    0.82    0.71
 -13  13   1    1.86    0.45
  13   0   1    1.94    0.67
  13   0   1    1.14    0.68
 -13  13   1    1.36    0.73
 -13  13   1    1.91    0.65
 -13  13   1    1.94    0.71
   1  12  -1    0.03    0.43
  12 -13  -1    0.56    0.72
 -13   1  -1   -0.02    0.44
 -13   1  -1   -0.43    0.39
   1  12  -1   -0.31    0.34
  12 -13  -1    0.10    0.55
   1  12  -1   -0.23    0.45
 -13   1  -1   -0.69    0.55
   1  12  -1   -0.23    0.55
   1  12  -1   -0.45    0.44
   1  12  -1    0.44    0.55
 -13   1  -1   -0.16    0.55
  12 -13  -1   -0.55    0.68
  12 -13  -1   -0.14    0.50
   1  12  -1    0.21    0.17
   1  12  -1    0.45    0.39
   1  12  -1    0.05    0.16
 -13   1  -1   -0.34    0.54
  -1 -12   1   -0.34    0.54
  13  -1   1    0.91    0.68
 -12  13   1    0.32    0.49
  13  -1   1   -0.38    0.48
  13  -1   1   -0.12    0.60
  13  -1   1    0.68    0.52
 -12  13   1    0.35    0.71
 -12  13   1   -0.08    0.33
 -12  13   1   -0.05    0.56
 -12  13   1   -0.09    0.55
 -13   2  -1    0.16    0.43
   2  11  -1    0.48    0.33
   2  11  -1    0.07    0.43
 -13   2  -1    0.49    0.40
   2  11  -1    0.19    0.34
   2  11  -1    0.22    0.51
   2  11  -1    0.05    0.37
   2  11  -1    0.53    0.43
 -13   2  -1    0.35    0.57
 -13   2  -1    0.21    0.42
  11 -13  -1    0.77    0.55
  11 -13  -1    0.37    0.48
  11 -13  -1   -1.33    0.61
   2  11  -1    0.55    0.47
 -13   2  -1   -0.24    0.54
  13  -2   1    0.74    0.53
 -11  13   1    0.35    0.51
  13  -2   1    0.40    0.66
  13  -2   1    0.10    0.26
 -11  13   1    0.78    0.48
 -11  13   1   -0.17    0.40
 -11  13   1   -0.07    0.49
  13  -2   1   -0.31    0.53
 -11  13   1    0.42    0.56
 -13   3  -1    1.95    0.63
   3  10  -1    2.61    0.44
  10 -13  -1    2.04    0.51
 -13   3  -1    1.51    0.45
   3  10  -1    1.68    0.45
   3  10  -1    2.78    0.41
  10 -13  -1    2.38    0.79
 -13   3  -1   -0.05    0.61
 -13   3  -1    2.76    0.59
   3  10  -1    1.76    0.57
   3  10  -1    1.82    0.47
   3  10  -1    1.66    0.49
 -10  13   1    1.88    0.56
  13  -3   1    1.63    0.58
 -10  13   1    1.59    0.60
  13  -3   1    2.81    0.73
 -10  13   1    1.55    0.62
 -10  13   1    1.57    0.51
  13  -3   1    2.00    0.36
  13  -3   1    1.04    0.61
 -10  13   1    2.34    0.62
   4   9  -1    0.64    0.39
   4   9  -1   -0.04    0.25
   4   9  -1    0.33    0.46
   4   9  -1    0.97    0.42
 -13   4  -1    0.12    0.38
   9 -13  -1   -0.15    0.57
 -13   4  -1   -0.69    0.52
   9 -13  -1    0.43    0.42
   4   9  -1    0.17    0.26
   9 -13  -1   -0.27    0.48
   4   9  -1    0.48    0.41
  -9  13   1   -0.22    0.43
  13  -4   1   -0.34    0.53
  13  -4   1    0.46    0.56
  -9  13   1   -0.29    0.34
  13  -4   1    0.37    0.33
  -9  13   1    0.12    0.47
  13  -4   1    0.52    0.46
  -9  13   1   -0.43    0.44
  -9  13   1   -0.24    0.49
   8 -13  -1    1.41    0.49
   8 -13  -1    1.15    0.63
   5   8  -1    1.60    0.35
   5   8  -1    1.97    0.32
 -13   5  -1    1.82    0.39
   5   8  -1    1.47    0.49
   5   8  -1    1.07    0.50
   5   8  -1    1.00    0.38
 -13   5  -1    1.16    0.54
   5   8  -1    1.02    0.50
   5   8  -1    1.33    0.46
   8 -13  -1    1.25    0.47
 -13   5  -1    1.53    0.48
  -8  13   1    2.21    0.53
  -8  13   1    1.77    0.50
  -8  13   1    1.75    0.58
  -8  13   1    1.83    0.49
  -5  -8   1    1.92    0.54
  13  -5   1    1.50    0.60
  13  -5   1    2.22    0.70
  13  -5   1    2.09    0.57
  13  -5   1    2.35    0.43
 -13   6  -1    0.07    0.32
   7 -13  -1    0.69    0.41
   6   7  -1    0.07    0.19
   6   7  -1    0.32    0.36
   6   7  -1    0.43    0.40
   6   7  -1   -0.29    0.47
   6   7  -1   -0.10    0.28
   6   7  -1   -0.20    0.41
   7 -13  -1    0.40    0.38
 -13   6  -1    0.00    0.39
   6   7  -1    0.00    0.26
   7 -13  -1    0.01    0.47
   7 -13  -1   -0.26    0.45
   6   7  -1    0.31    0.22
 -13   6  -1    0.09    0.54
   6   7  -1    0.25    0.19
  -7  13   1    0.20    0.49
  13  -6   1    0.13    0.45
  13  -6   1    0.35    0.35
  -6  -7   1    0.37    0.45
  13  -6   1   -0.77    0.52
  -7  13   1    0.79    0.44
  13  -6   1   -0.43    0.48
  -7  13   1   -0.13    0.37
   6 -13  -1   -0.14    0.47
 -13   7  -1    0.41    0.37
   6 -13  -1   -0.38    0.38
   7   6  -1    0.25    0.29
   7   6  -1    0.48    0.29
   6 -13  -1   -0.22    0.37
   6 -13  -1   -0.18    0.43
 -13   7  -1    0.55    0.40
   6 -13  -1    0.31    0.45
   7   6  -1   -0.07    0.13
   7   6  -1   -0.18    0.36
   7   6  -1    0.15    0.24
   7   6  -1   -0.04    0.39
 -13   7  -1    0.29    0.56
   7   6  -1    0.08    0.26
 -13   7  -1    0.01    0.41
  -6  13   1   -0.35    0.67
  13  -7   1   -0.09    0.35
  13  -7   1    0.64    0.55
  -6  13   1    0.18    0.39
  -6  13   1   -0.42    0.44
  -7  -6   1    0.10    0.16
  -6  13   1   -0.66    0.55
  13  -7   1   -0.15    0.41
  -7  -6   1    0.12    0.17
  -7  -6   1    0.00    0.45
  13  -7   1    0.43    0.55
   5 -13  -1    2.27    0.62
   5 -13  -1    0.73    0.50
 -13   8  -1    1.22    0.70
   5 -13  -1    1.40    0.46
   5 -13  -1    1.35    0.52
 -13   8  -1    1.69    0.45
   8   5  -1    0.68    0.57
   8   5  -1    2.55    0.57
   8   5  -1    2.35    0.38
   8   5  -1    2.30    0.41
 -13   8  -1    1.57    0.56
 -13   8  -1    2.38    0.53
   5 -13  -1    1.10    0.50
   8   5  -1    2.00    0.33
  -8  -5   1    1.27    0.51
  13  -8   1    1.05    0.46
  13  -8   1    1.02    0.59
  -8  -5   1    1.29    0.27
  -5  13   1    1.87    0.47
  13  -8   1    1.30    0.68
  -8  -5   1    1.38    0.27
  -5  13   1    2.03    0.57
  -8  -5   1    1.08    0.34
  13  -8   1    1.47    0.55
 -13   9  -1   -0.02    0.16
 -13   9  -1    0.84    0.44
   9   4  -1    0.09    0.44
   4 -13  -1    0.36    0.48
   4 -13  -1   -0.21    0.35
   9   4  -1   -0.59    0.34
 -13   9  -1    0.28    0.33
   4 -13  -1    0.19    0.47
   4 -13  -1    0.36    0.49
   9   4  -1   -0.04    0.22
   9   4  -1    0.07    0.30
   9   4  -1   -0.46    0.46
   4 -13  -1   -0.23    0.43
  -4  13   1    0.04    0.44
  -9  -4   1    0.19    0.48
  -4  13   1    0.43    0.37
  -9  -4   1    0.20    0.24
  13  -9   1    0.51    0.55
  -9  -4   1    0.38    0.28
  -4  13   1   -0.13    0.33
  13  -9   1   -0.10    0.50
  13  -9   1    0.75    0.61
 -13  10  -1    2.17    0.71
  10   3  -1    2.08    0.48
 -13  10  -1    1.71    0.27
 -13  10  -1    1.12    0.50
   3 -13  -1    1.41    0.50
   3 -13  -1    1.63    0.71
  10   3  -1    2.31    0.47
  10   3  -1    2.31    0.63
   3 -13  -1    1.57    0.58
  10   3  -1    2.06    0.28
 -13  10  -1    1.67    0.38
 -13  10  -1    1.84    0.56
 -10  -3   1    2.28    0.43
  13 -10   1    2.12    0.60
 -10  -3   1    2.30    0.39
  13 -10   1    1.91    0.70
  13 -10   1    2.59    0.77
 -10  -3   1    2.26    0.44
  -3  13   1    1.77    0.40
  -3  13   1    1.78    0.56
 -10  -3   1    2.83    0.68
  -3  13   1    2.02    0.44
  11   2  -1    0.29    0.51
 -13  11  -1    0.50    0.31
 -13  11  -1    0.09    0.53
  11   2  -1   -0.17    0.50
 -13  11  -1    0.03    0.24
   2 -13  -1    0.16    0.36
 -13  11  -1    0.80    0.58
 -13  11  -1    0.82    0.49
   2 -13  -1   -1.28    0.64
   2 -13  -1    0.23    0.35
  11   2  -1   -0.04    0.15
  11   2  -1    0.22    0.56
 -13  11  -1    0.21    0.55
  11   2  -1    0.19    0.51
   2 -13  -1    0.49    0.55
  -2  13   1   -0.18    0.42
 -11  -2   1    0.16    0.32
  13 -11   1    0.41    0.55
 -11  -2   1    0.43    0.58
  -2  13   1    0.12    0.32
  -2  13   1    0.02    0.32
 -11  -2   1    0.72    0.36
 -11  -2   1   -0.16    0.38
  13 -11   1    0.30    0.59
  13 -11   1    0.59    0.48
  13 -11   1    0.16    0.67
 -13  12  -1    0.06    0.63
 -13  12  -1    0.86    0.63
   1 -13  -1    0.36    0.31
 -13  12  -1    0.19    0.26
  12   1  -1    0.16    0.52
  12   1  -1   -0.39    0.53
   1 -13  -1    0.16    0.90
 -13  12  -1    0.18    0.31
  12   1  -1   -0.12    0.52
  12   1  -1   -0.74    0.54
 -13  12  -1   -0.43    0.48
   1 -13  -1    0.13    0.57
   1 -13  -1    0.29    0.41
  12   1  -1   -0.63    0.53
 -13  12  -1    0.03    0.49
  -1  13   1    0.11    0.30
 -12  -1   1    0.27    0.58
  13 -12   1    0.29    0.53
  13 -12   1   -0.29    0.58
 -12  -1   1   -0.04    0.37
  13 -12   1    1.08    0.66
 -12  -1   1   -0.28    0.43
 -12  -1   1    0.03    0.52
  -1  13   1   -0.31    0.32
  13 -12   1   -0.81    0.71
  -1  13   1   -0.43    0.41
   0 -13  -1    1.26    0.40
 -13  13  -1    0.67    0.60
  13   0  -1    1.03    0.60
 -13  13  -1    2.32    0.71
   0 -13  -1    1.57    0.73
   0 -13  -1    0.76    0.31
 -13  13  -1    2.09    0.72
 -13  13  -1    1.26    0.55
 -13  13  -1    1.46    0.42
  13   0  -1    2.90    0.76
   0 -13  -1    1.26    0.62
  13   0  -1    1.64    0.63
  13   0  -1    0.93    0.65
  13 -13   1    2.81    0.93
 -13   0   1    2.51    0.69
   0  13   1    0.89    0.39
   0  13   1    0.66    0.34
   0  13   1    1.78    0.50
 -13   0   1    1.55    0.52
  13 -13   1    1.48    0.56
   0  13   1    0.80    0.51
 -13   0   1    1.15    0.46
  13 -13   1    0.41    0.68
 -13   0   1    2.50    0.60
   0  13   1    1.25    0.31
  13 -13   1    2.33    0.86
 -13   0   1    0.33    0.62
   0  13   1    1.16    0.53
  14  -1  -1    0.38    0.70
  -1 -13  -1   -0.34    0.72
 -13  14  -1    1.57    0.84
 -13  14  -1    0.37    0.72
 -13  14  -1    0.05    0.41
  14  -1  -1    0.18    0.71
 -13  14  -1    0.62    0.60
  -1 -13  -1    0.65    0.29
 -13  14  -1   -1.17    0.62
  14  -1  -1    0.47    0.68
  -1 -13  -1   -0.08    0.23
  14  -1  -1    0.05    0.76
   1  13   1    0.47    0.65
 -14   1   1    0.02    0.67
  13 -14   1    2.01    0.86
   1  13   1    0.11    0.25
 -14   1   1   -0.16    0.63
 -14   1   1    0.77    0.51
   1  13   1    0.65    0.74
   1  13   1   -0.25    0.30
  13 -14   1    0.53    0.72
   1  13   1   -0.25    0.59
   1  13   1    0.37    0.39
   1  13   1    0.03    0.46
 -14   1   1   -0.49    0.63
  13 -14   1   -0.70    0.96
  13 -14   1   -0.18    0.60
   1  13   1   -0.18    0.51
 -14   1   1   -0.90    0.45
  15  -2  -1    3.25    0.37
 -13  15  -1    1.82    0.75
  15  -2  -1    2.16    0.83
 -13  15  -1    3.73    1.00
  15  -2  -1    4.28    0.90
  15  -2  -1    3.32    1.01
  15  -2  -1    1.74    0.88
 -13  15  -1    3.43    1.02
 -13  15  -1    3.62    0.75
  13 -15   1    2.93    0.83
 -15   2   1    2.49    0.65
   2  13   1    2.63    0.73
   2  13   1    3.03    0.43
   2  13   1    3.42    0.58
   2  13   1    3.16    0.65
   2  13   1    2.80    0.98
  13 -15   1    2.32    1.00
 -15   2   1    1.89    0.75
 -15   2   1    3.46    0.73
  13 -15   1    2.77    0.90
   2  13   1    2.80    0.79
   2  13   1    2.83    0.35
  13 -15   1    3.11    1.13
 -15   2   1    1.75    0.88
 -15   2   1    3.65    0.86
   2  13   1    2.46    0.79
  16  -3  -1    0.70    1.03
 -13  16  -1   -0.98    0.77
  16  -3  -1    0.33    0.39
 -13  16  -1    0.15    0.88
  16  -3  -1    0.57    0.90
  16  -3  -1    0.72    0.87
 -13  16  -1   -0.21    0.97
  16  -3  -1    0.06    0.86
 -13  16  -1    0.18    0.60
 -13  16  -1   -0.50    0.79
   3  13   1   -0.46    0.53
   3  13   1    1.32    0.54
 -16   3   1   -0.88    0.72
 -16   3   1    0.07    0.82
 -16   3   1   -0.20    0.90
   3  13   1    0.03    0.68
  13 -16   1   -0.07    0.95
   3  13   1   -0.03    0.77
 -16   3   1    0.67    0.70
  13 -16   1   -0.76    1.06
  13 -16   1    1.60    0.80
  13 -16   1   -0.79    0.71
 -16   3   1    0.75    0.92
   3  13   1    0.33    0.78
  13 -16   1   -2.38    0.95
   3  13   1    0.71    0.98
  -1  15  -1    1.60    0.54
  15 -14  -1    0.74    1.10
  -1  15  -1    0.34    0.31
  -1  15  -1    0.54    0.66
 -14  -1  -1    1.79    0.93
 -14  -1  -1    0.62    0.82
  -1  15  -1    0.19    0.71
 -14  -1  -1    0.43    0.59
  15 -14  -1    1.04    1.00
 -14  -1  -1    0.46    0.56
  -1  15  -1    0.52    0.70
  -1  15  -1    0.53    0.32
 -14  -1  -1   -0.92    0.63
  15 -14  -1    0.27    0.70
  15 -14  -1   -0.56    1.03
  14   1   1    2.96    0.89
  14   1   1    0.77    0.74
 -15  14   1   -0.22    0.83
   1 -15   1    0.49    0.79
 -15  14   1   -1.10    0.71
 -15  14   1    2.42    0.93
  14   1   1    0.58    0.92
  14   1   1    1.48    0.84
 -15  14   1    1.77    0.48
 -15  14   1   -0.18    0.94
   0  14  -1    0.89    0.67
 -14   0  -1    0.88    0.71
   0  14  -1    0.53    0.25
  14 -14  -1    0.94    0.91
 -14   0  -1    0.06    0.50
  14 -14  -1    1.57    0.83
   0  14  -1    0.46    0.47
   0  14  -1    0.63    0.23
   0  14  -1    1.40    0.67
  14 -14  -1    1.55    0.68
 -14   0  -1    0.81    0.55
   0  14  -1   -0.44    0.63
   0  14  -1    0.51    0.59
  14 -14  -1    1.17    0.99
 -14   0  -1    2.51    0.79
 -14   0  -1    0.55    0.69
   0 -14   1    0.22    0.70
 -14  14   1    0.79    0.55
 -14  14   1    1.64    0.86
 -14  14   1    1.25    0.67
  14   0   1    0.31    0.71
  14   0   1    0.38    0.83
 -14  14   1    1.89    0.82
  14   0   1   -0.05    0.66
 -14  14   1    0.01    0.77
  14   0   1    1.17    0.71
 -14   1  -1    0.25    0.49
 -14   1  -1    2.02    0.69
   1  13  -1   -0.85    0.55
 -14   1  -1   -0.32    0.49
   1  13  -1   -0.16    0.55
  13 -14  -1    0.87    0.64
 -14   1  -1   -0.36    0.70
 -14   1  -1    0.89    0.65
   1  13  -1    0.17    0.73
  13 -14  -1    0.09    0.73
  13 -14  -1    0.78    0.79
   1  13  -1   -0.38    0.49
  13 -14  -1   -0.70    0.82
   1  13  -1   -0.58    0.58
   1  13  -1   -0.85    0.41
  14  -1   1    0.66    0.73
 -13  14   1    0.12    0.56
 -13  14   1   -1.01    0.63
  14  -1   1   -0.03    0.65
 -13  14   1   -0.69    0.68
  -1 -13   1    0.24    0.66
 -13  14   1    0.49    0.44
  14  -1   1    0.73    0.66
  14  -1   1   -0.35    0.77
 -13  14   1    0.43    0.74
  12 -14  -1    2.68    0.76
   2  12  -1    2.16    0.59
   2  12  -1    4.22    0.88
 -14   2  -1    3.34    0.83
   2  12  -1    4.36    0.76
   2  12  -1    3.66    0.58
   2  12  -1    3.84    0.70
  12 -14  -1    3.50    0.88
   2  12  -1    3.79    0.79
 -14   2  -1    3.04    0.73
 -14   2  -1    3.29    0.65
  12 -14  -1    3.49    0.77
   2  12  -1    2.91    0.70
  12 -14  -1    4.31    1.31
 -14   2  -1    3.23    0.61
 -14   2  -1    1.87    0.70
  14  -2   1    3.98    0.87
 -12  14   1    3.38    0.75
 -12  14   1    3.08    0.85
  14  -2   1    3.77    0.94
 -12  14   1    3.58    0.89
  14  -2   1    4.63    0.82
 -12  14   1    4.19    0.60
 -12  14   1    4.08    0.88
  14  -2   1    5.07    0.83
 -14   3  -1    2.66    0.59
  11 -14  -1    1.62    0.64
   3  11  -1    2.40    0.64
   3  11  -1    1.75    0.51
   3  11  -1    1.36    0.55
 -14   3  -1    1.58    0.68
   3  11  -1    1.37    0.47
  11 -14  -1    1.75    0.75
 -14   3  -1    1.05    0.55
   3  11  -1    1.62    0.56
  11 -14  -1    1.28    0.70
   3  11  -1    1.24    0.42
 -14   3  -1    2.04    0.67
 -14   3  -1    1.55    0.64
  11 -14  -1    1.85    0.86
   3  11  -1    1.57    0.51
 -11  14   1    0.53    0.61
 -11  14   1    1.61    0.66
 -11  14   1    3.29    0.64
  14  -3   1    2.00    0.38
 -11  14   1    1.33    0.73
 -11  14   1    1.64    0.49
  14  -3   1    2.33    0.68
  14  -3   1    1.05    0.66
  14  -3   1    1.69    0.83
 -14   4  -1    3.27    0.72
  10 -14  -1    3.36    0.86
   4  10  -1    2.69    0.64
  10 -14  -1    2.12    0.65
   4  10  -1    2.09    0.44
   4  10  -1    1.52    0.56
  10 -14  -1    2.16    0.72
   4  10  -1    2.81    0.61
 -14   4  -1    2.19    0.60
 -14   4  -1    1.65    0.49
   4  10  -1    1.44    0.47
 -14   4  -1    2.96    0.60
  10 -14  -1    2.43    0.61
   4  10  -1    1.18    0.68
   4  10  -1    1.58    0.39
 -14   4  -1    1.78    0.66
  14  -4   1    2.03    0.67
 -10  14   1    2.22    0.68
 -10  14   1    1.92    0.57
  14  -4   1    2.73    0.80
 -10  14   1    2.18    0.70
  14  -4   1    3.68    0.88
 -10  14   1    2.19    0.65
  14  -4   1    2.49    0.45
 -14   5  -1    3.69    0.70
   9 -14  -1    1.76    0.67
   5   9  -1    2.61    0.66
   5   9  -1    2.56    0.40
   5   9  -1    3.77    0.68
   9 -14  -1    4.55    0.91
 -14   5  -1    3.29    0.78
   5   9  -1    2.69    0.61
 -14   5  -1    3.73    0.88
   5   9  -1    3.78    0.51
   9 -14  -1    3.29    0.69
   5   9  -1    3.71    0.73
   9 -14  -1    3.39    0.64
   9 -14  -1    4.43    0.88
   5   9  -1    3.32    0.53
  -9  14   1    2.60    0.70
  14  -5   1    2.72    0.72
  -9  14   1    2.62    0.62
  -9  14   1    3.06    0.65
  14  -5   1    3.40    0.73
  14  -5   1    1.82    0.46
  14  -5   1    1.67    0.71
  -9  14   1    2.22    0.60
 -14   6  -1    0.98    0.39
   6   8  -1    0.64    0.25
   6   8  -1    0.65    0.51
   8 -14  -1    1.01    0.63
   6   8  -1    1.10    0.34
   8 -14  -1    1.14    0.55
   8 -14  -1   -0.19    0.52
   8 -14  -1    1.69    0.67
   6   8  -1    0.38    0.58
   6   8  -1    1.30    0.49
   8 -14  -1   -0.03    0.50
   6   8  -1    1.52    0.54
   6   8  -1    1.12    0.40
 -14   6  -1    0.12    0.62
  -8  14   1    0.84    0.52
  -8  14   1    1.01    0.60
  14  -6   1    0.99    0.68
  14  -6   1    0.43    0.58
  14  -6   1    0.81    0.41
  -8  14   1    0.82    0.53
  -6  -8   1    0.87    0.52
  14  -6   1    2.43    0.77
 -14   7  -1    6.55    0.84
 -14   7  -1    6.60    0.97
   7 -14  -1    5.15    0.90
   7 -14  -1    6.35    0.87
   7 -14  -1    6.64    0.91
   7 -14  -1    7.21    0.97
 -14   7  -1    6.06    0.78
 -14   7  -1    4.50    0.70
   7   7  -1    3.28    0.80
   7   7  -1    5.84    0.82
   7   7  -1    6.01    0.63
   7   7  -1    6.29    0.66
   7   7  -1    4.88    0.68
   7   7  -1    5.76    0.33
   7   7  -1    6.73    0.54
   7   7  -1    7.19    0.91
   7   7  -1    6.03    0.44
  14  -7   1    5.11    0.94
  -7  14   1    5.25    0.72
  14  -7   1    6.12    0.82
  14  -7   1    7.26    1.01
  -7  14   1    4.97    0.73
  14  -7   1    5.51    0.93
  -7  -7   1    6.07    0.79
  -7  14   1    5.20    0.79
 -14   8  -1    0.67    0.46
 -14   8  -1    2.05    0.57
   6 -14  -1    1.05    0.57
   8   6  -1    0.76    0.32
 -14   8  -1    1.00    0.46
   6 -14  -1    0.81    0.49
   8   6  -1    1.22    0.54
   8   6  -1    1.11    0.31
   8   6  -1    1.41    0.36
   8   6  -1    0.85    0.50
  14  -8   1    0.90    0.68
  -6  14   1    0.74    0.49
  14  -8   1    1.15    0.58
  14  -8   1    1.08    0.48
  -6  14   1    0.62    0.42
  -6  14   1    1.95    0.62
  -8  -6   1    0.59    0.57
  14  -8   1   -1.15    0.63
  -6  14   1    0.42    0.46
  -8  -6   1    0.94    0.25
  -8  -6   1    1.20    0.21
 -14   9  -1    1.90    0.58
   9   5  -1    2.84    0.45
   5 -14  -1    3.54    0.68
 -14   9  -1    2.47    0.60
   5 -14  -1    3.23    0.72
   9   5  -1    3.04    0.66
   9   5  -1    2.75    0.40
 -14   9  -1    2.00    0.83
   5 -14  -1    1.73    0.64
 -14   9  -1    2.24    0.53
   9   5  -1    1.87    0.64
   9   5  -1    2.85    0.53
  14  -9   1    3.85    0.82
  -9  -5   1    2.43    0.61
  -9  -5   1    3.19    0.43
  14  -9   1    3.62    0.86
  -5  14   1    2.37    0.55
  -5  14   1    2.27    0.65
  14  -9   1    1.65    0.59
  -9  -5   1    3.03    0.50
  14  -9   1    3.74    0.77
  -5  14   1    3.70    0.62
  -9  -5   1    2.92    0.37
  -5  14   1    3.35    0.56
 -14  10  -1    2.54    0.62
  10   4  -1    3.79    0.75
  10   4  -1    2.77    0.56
  10   4  -1    1.91    0.66
  10   4  -1    1.66    0.70
   4 -14  -1    2.31    0.65
 -14  10  -1    2.44    0.63
   4 -14  -1    3.03    0.53
  10   4  -1    2.21    0.48
 -14  10  -1    2.95    0.52
   4 -14  -1    2.81    0.61
 -14  10  -1    2.01    0.63
 -14  10  -1    2.82    0.83
  10   4  -1    2.64    0.38
 -14  10  -1    2.42    0.28
  -4  14   1    3.19    0.68
  -4  14   1    2.53    0.48
  14 -10   1    1.86    0.76
  14 -10   1    1.60    0.76
 -10  -4   1    2.58    0.68
  -4  14   1    1.41    0.57
  14 -10   1    1.72    0.64
  -4  14   1    2.68    0.52
 -10  -4   1    2.50    0.47
   3 -14  -1    2.25    0.57
 -14  11  -1    2.03    0.69
  11   3  -1    1.52    0.58
 -14  11  -1    1.42    0.30
  11   3  -1    2.22    0.63
 -14  11  -1    2.01    0.69
 -14  11  -1    2.43    0.67
  11   3  -1    2.32    0.54
 -14  11  -1    1.55    0.42
  11   3  -1    0.96    0.60
   3 -14  -1    1.14    0.57
  11   3  -1    1.65    0.26
 -14  11  -1    1.52    0.58
  11   3  -1    2.08    0.65
   3 -14  -1    1.65    0.45
  -3  14   1    2.99    0.68
 -11  -3   1    2.73    0.49
  -3  14   1    2.27    0.48
 -11  -3   1    1.14    0.61
  -3  14   1    1.73    0.45
 -11  -3   1    2.26    0.51
 -11  -3   1    2.63    0.69
  14 -11   1    1.13    0.84
 -11  -3   1    1.17    0.41
  14 -11   1    3.03    0.67
  14 -11   1    1.76    0.72
  -3  14   1    1.32    0.60
  14 -11   1    2.49    0.87
  12   2  -1    2.88    0.74
 -14  12  -1    4.20    0.72
   2 -14  -1    3.88    0.53
 -14  12  -1    3.38    0.47
   2 -14  -1    3.77    0.82
 -14  12  -1    3.86    0.80
  12   2  -1    4.34    0.82
   2 -14  -1    4.45    0.88
  12   2  -1    3.45    0.67
 -14  12  -1    3.83    0.98
  12   2  -1    4.83    0.84
  12   2  -1    3.67    0.73
 -14  12  -1    3.86    0.75
 -14  12  -1    3.23    0.43
 -12  -2   1    4.46    0.65
  14 -12   1    2.82    1.00
  -2  14   1    3.50    0.60
 -12  -2   1    4.31    0.69
 -12  -2   1    3.88    0.63
  -2  14   1    4.01    0.53
 -12  -2   1    3.62    0.84
  14 -12   1    3.19    0.93
  -2  14   1    3.36    0.73
  -2  14   1    3.09    0.62
  14 -12   1    2.32    0.77
  -2  14   1    2.75    0.71
  14 -12   1    3.23    0.77
   1 -14  -1   -0.05    0.44
   1 -14  -1    0.82    0.68
  13   1  -1    0.23    0.64
  13   1  -1    0.46    0.59
 -14  13  -1   -0.45    0.65
 -14  13  -1   -0.19    0.27
 -14  13  -1    1.21    0.70
   1 -14  -1   -1.18    0.58
   1 -14  -1    1.07    0.60
 -14  13  -1    0.40    0.60
  13   1  -1    0.56    0.71
 -14  13  -1   -0.08    0.74
 -14  13  -1    0.54    0.35
  13   1  -1    0.14    0.64
  14 -13   1   -1.16    0.68
  -1  14   1    0.24    0.49
  14 -13   1   -0.70    0.56
  14 -13   1   -0.59    0.81
  14 -13   1    0.15    0.89
 -13  -1   1   -0.27    0.54
  -1  14   1    0.15    0.58
 -13  -1   1   -0.59    0.42
 -13  -1   1   -0.27    0.63
  -1  14   1    0.35    0.55
 -13  -1   1    0.36    0.67
  -1  14   1    0.63    0.54
  -1  14   1    0.29    0.39
  -1  14   1   -0.54    0.58
   0 -14  -1    0.18    0.39
 -14  14  -1    0.51    0.46
  14   0  -1    0.98    0.70
   0 -14  -1    0.80    0.31
 -14  14  -1    2.19    0.84
 -14  14  -1   -0.30    0.63
  14   0  -1    1.34    0.74
 -14  14  -1    0.20    0.70
  14   0  -1    0.83    0.78
   0 -14  -1    0.03    0.79
  14   0  -1    2.65    0.87
   0  14   1   -0.79    0.64
 -14   0   1    1.18    0.83
  14 -14   1    1.11    1.05
  14 -14   1    1.53    0.69
 -14   0   1    0.32    0.62
   0  14   1   -0.36    0.58
   0  14   1    1.08    0.33
   0  14   1    0.73    0.40
 -14   0   1    0.44    0.55
   0  14   1    1.17    0.75
 -14   0   1    1.60    0.70
   0  14   1    0.19    0.45
 -14   0   1    0.83    0.55
  14 -14   1    1.49    0.82
  14 -14   1    0.28    0.91
  15  -1  -1    0.66    0.87
  15  -1  -1    1.43    0.82
 -14  15  -1    1.73    0.84
  15  -1  -1    0.34    0.72
 -14  15  -1    1.81    1.08
 -14  15  -1    0.71    0.78
  15  -1  -1    0.28    0.90
  -1 -14  -1   -1.42    0.81
 -14  15  -1    0.32    0.89
   1  14   1    0.52    0.27
   1  14   1    1.12    0.64
 -15   1   1    0.11    0.64
 -15   1   1   -0.20    0.85
   1  14   1    0.25    0.71
  14 -15   1    1.51    0.95
  14 -15   1    2.57    1.19
   1  14   1   -0.17    0.72
 -15   1   1   -0.34    0.76
  14 -15   1    3.14    1.19
   1  14   1    0.77    0.52
 -15   1   1    0.76    0.77
 -15   1   1   -0.60    0.58
  14 -15   1    1.07    0.74
   1  14   1    1.37    0.67
   1  14   1    0.32    0.31
 -15   1  -1   -0.44    0.68
  14 -15  -1    0.81    0.98
   1  14  -1   -0.32    0.72
   1  14  -1    1.02    0.90
  14 -15  -1    1.19    1.08
 -15   1  -1    0.88    0.81
  14 -15  -1    2.59    1.15
 -15   1  -1    1.57    0.66
   1  14  -1    1.08    0.76
 -15   1  -1   -0.28    0.81
 -15   1  -1   -0.13    0.76
   1  14  -1    0.37    0.55
  14 -15  -1    1.10    0.71
  15  -1   1    1.75    0.90
  15  -1   1    1.99    0.92
 -14  15   1    0.73    0.93
 -14  15   1    1.32    0.80
 -14  15   1   -1.02    0.84
 -14  15   1   -0.90    0.85
  15  -1   1    0.74    0.72
  15  -1   1   -0.33    0.92
 -15   2  -1    2.04    0.83
   2  13  -1    3.67    0.61
   2  13  -1    3.19    0.67
  13 -15  -1    2.32    1.10
 -15   2  -1    2.84    0.67
   2  13  -1    2.95    0.69
  13 -15  -1    3.03    0.93
   2  13  -1    2.04    0.64
  13 -15  -1    3.98    0.81
 -15   2  -1    4.05    0.93
   2  13  -1    5.25    1.00
  13 -15  -1    4.31    0.99
 -15   2  -1    4.39    0.73
   2  13  -1    3.44    0.78
 -15   2  -1    2.55    0.88
 -13  15   1    2.12    0.90
  15  -2   1    1.78    0.83
 -13  15   1    1.71    0.74
  15  -2   1    3.41    0.96
 -13  15   1    2.92    0.92
  15  -2   1    1.92    0.80
  15  -2   1    3.29    0.99
 -13  15   1    2.13    0.93
 -15   3  -1   -0.34    0.68
 -15   3  -1   -0.30    0.58
  12 -15  -1    0.91    0.63
  12 -15  -1    1.10    0.84
 -15   3  -1    0.30    0.55
   3  12  -1    0.24    0.46
   3  12  -1   -0.11    0.59
   3  12  -1    0.21    0.62
 -15   3  -1   -0.56    0.64
 -15   3  -1   -0.49    0.66
   3  12  -1    0.76    0.59
   3  12  -1    0.16    0.77
   3  12  -1    0.90    0.55
  12 -15  -1    0.20    0.76
  15  -3   1    1.75    0.90
  15  -3   1    0.91    0.76
  15  -3   1    0.51    0.66
 -12  15   1   -0.65    0.61
 -12  15   1   -0.56    0.72
 -12  15   1    0.14    0.73
  15  -3   1    0.22    0.83
  15  -3   1    0.14    0.32
 -12  15   1   -0.19    0.74
 -12  15   1   -1.13    0.46
 -15   4  -1    0.18    0.51
   4  11  -1    1.53    0.65
   4  11  -1    0.88    0.51
   4  11  -1    0.52    0.41
 -15   4  -1    1.28    0.73
  11 -15  -1   -0.31    0.76
   4  11  -1    0.73    0.74
  11 -15  -1    2.06    0.83
 -15   4  -1    0.70    0.60
   4  11  -1    0.98    0.59
 -15   4  -1    0.76    0.69
  11 -15  -1    1.34    0.68
  11 -15  -1    1.12    0.89
  11 -15  -1    0.07    0.64
   4  11  -1    1.43    0.47
   4  11  -1   -0.06    0.65
 -15   4  -1    0.67    0.64
 -11  15   1    2.04    0.75
  15  -4   1    0.94    0.72
  15  -4   1    0.26    0.78
 -11  15   1    0.91    0.64
  15  -4   1    3.20    0.98
 -11  15   1    0.40    0.53
 -11  15   1    1.25    0.70
 -11  15   1    0.47    0.70
  15  -4   1    0.85    0.42
 -15   5  -1    2.93    0.72
  10 -15  -1    4.12    0.94
   5  10  -1    2.44    0.48
  10 -15  -1    2.09    0.72
   5  10  -1    2.73    0.59
 -15   5  -1    3.43    0.75
  10 -15  -1    3.54    0.91
  10 -15  -1    2.70    0.65
   5  10  -1    3.25    0.73
 -15   5  -1    2.55    0.78
   5  10  -1    2.55    0.70
 -15   5  -1    4.42    0.72
   5  10  -1    2.40    0.74
  10 -15  -1    2.56    0.76
   5  10  -1    2.45    0.42
 -15   5  -1    2.68    0.67
   5  10  -1    2.64    0.61
 -10  15   1    2.89    0.73
  15  -5   1    4.08    1.00
 -10  15   1    2.89    0.75
 -10  15   1    1.24    0.71
 -10  15   1    2.92    0.71
  15  -5   1    2.43    0.96
  15  -5   1    1.99    0.78
 -10  15   1    1.55    0.60
  15  -5   1    1.86    0.48
   6   9  -1    1.75    0.70
 -15   6  -1    1.61    0.65
 -15   6  -1    0.05    0.70
   9 -15  -1    0.44    0.75
   6   9  -1    1.10    0.38
   9 -15  -1    1.32    0.71
 -15   6  -1    0.64    0.57
   6   9  -1    1.57    0.60
   6   9  -1    1.23    0.56
   9 -15  -1    0.76    0.74
   9 -15  -1    0.07    0.61
   9 -15  -1    1.06    0.64
   6   9  -1    0.15    0.54
 -15   6  -1    1.55    0.65
   6   9  -1    1.00    0.46
   6   9  -1    0.45    0.28
  -9  15   1    0.67    0.63
  15  -6   1    1.50    0.74
  15  -6   1    1.51    0.51
  15  -6   1    0.93    0.72
  -9  15   1    1.53    0.68
  -9  15   1    1.15    0.68
  -9  15   1    1.54    0.57
  -9  15   1    1.37    0.63
  15  -6   1    0.85    0.84
 -15   7  -1    1.88    0.68
   7   8  -1    1.22    0.66
   8 -15  -1    2.32    0.68
   8 -15  -1    1.85    0.75
   7   8  -1    2.52    0.31
   8 -15  -1    1.86    0.78
 -15   7  -1    3.00    0.97
 -15   7  -1    2.41    0.55
   8 -15  -1    2.30    0.66
 -15   7  -1    1.63    0.60
   8 -15  -1    2.79    0.73
 -15   7  -1    2.28    0.64
   7   8  -1    2.29    0.65
   7   8  -1    2.13    0.79
   7   8  -1    3.43    0.69
   7   8  -1    2.06    0.46
  -7  -8   1    2.73    0.70
  15  -7   1    1.73    0.57
  -8  15   1    3.35    0.81
  -8  15   1    2.45    0.56
  15  -7   1    2.70    0.74
  15  -7   1    3.57    0.88
  -8  15   1    2.70    0.63
  15  -7   1    1.68    0.83
  -8  15   1    2.35    0.68
 -15   8  -1    1.74    0.59
 -15   8  -1    3.20    0.74
   8   7  -1    2.02    0.33
   8   7  -1    2.24    0.37
   7 -15  -1    1.49    0.70
   8   7  -1    2.06    0.67
   7 -15  -1    1.92    0.77
   8   7  -1    1.80    0.63
   7 -15  -1    2.38    0.69
 -15   8  -1    2.31    0.85
   8   7  -1    1.40    0.58
   7 -15  -1    2.76    0.66
   8   7  -1    2.69    0.80
 -15   8  -1    1.91    0.56
   8   7  -1    2.03    0.44
   7 -15  -1    2.28    0.66
  15  -8   1    2.76    0.75
  15  -8   1    1.91    0.67
  -7  15   1    2.82    0.65
  15  -8   1    2.08    0.82
  -7  15   1    1.75    0.69
  -8  -7   1    1.47    0.67
  -7  15   1    1.95    0.59
  15  -8   1    3.54    0.97
  -7  15   1    2.69    0.65
 -15   9  -1    1.53    0.54
 -15   9  -1    0.31    0.78
   9   6  -1    0.52    0.64
   9   6  -1    1.30    0.40
 -15   9  -1    0.56    0.64
   6 -15  -1    1.94    0.61
 -15   9  -1    2.25    0.60
   6 -15  -1    1.78    0.62
   6 -15  -1    1.34    0.67
   9   6  -1    1.88    0.62
   9   6  -1    1.10    0.39
   9   6  -1    1.27    0.37
   6 -15  -1    0.20    0.60
 -15   9  -1    0.97    0.96
   9   6  -1    2.20    0.67
   6 -15  -1    1.78    0.81
  -6  15   1    0.13    0.54
  -6  15   1    1.41    0.57
  -6  15   1    1.02    0.53
  15  -9   1    0.51    0.79
  -6  15   1    0.90    0.55
  15  -9   1    2.18    0.88
  -9  -6   1    0.86    0.24
  -9  -6   1    1.12    0.29
  15  -9   1    1.17    0.75
  -9  -6   1    0.91    0.71
  -6  15   1    0.94    0.69
  15  -9   1    1.21    0.62
   5 -15  -1    1.91    0.71
   5 -15  -1    3.15    0.78
  10   5  -1    2.09    0.77
 -15  10  -1    1.82    0.81
 -15  10  -1    2.67    0.71
   5 -15  -1    2.52    0.71
 -15  10  -1    2.38    0.68
  10   5  -1    2.83    0.75
  10   5  -1    2.73    0.54
  10   5  -1    2.20    0.67
  10   5  -1    2.23    0.39
  10   5  -1    1.95    0.48
   5 -15  -1    2.38    0.71
 -15  10  -1    2.05    0.69
   5 -15  -1    3.32    0.62
 -15  10  -1    2.94    0.55
 -10  -5   1    2.80    0.52
 -10  -5   1    3.41    0.80
  -5  15   1    2.27    0.61
  -5  15   1    2.64    0.59
  15 -10   1    1.70    0.91
 -10  -5   1    2.57    0.40
  15 -10   1    2.16    0.67
  -5  15   1    2.16    0.61
  -5  15   1    3.23    0.63
  -5  15   1    2.51    0.72
  15 -10   1    2.47    0.95
 -15  11  -1    3.05    0.91
  11   4  -1    1.46    0.74
 -15  11  -1    2.02    0.74
 -15  11  -1    0.87    0.43
   4 -15  -1    1.01    0.58
 -15  11  -1    1.13    0.64
  11   4  -1    1.50    0.49
 -15  11  -1    1.38    0.27
   4 -15  -1    0.95    0.80
 -15  11  -1   -0.55    0.67
  11   4  -1    1.24    0.30
   4 -15  -1    1.02    0.60
  11   4  -1    1.05    0.64
  11   4  -1    1.73    0.60
   4 -15  -1    1.39    0.69
  11   4  -1    1.21    0.63
  15 -11   1    0.29    0.93
  15 -11   1    1.22    0.92
  -4  15   1    0.49    0.46
  -4  15   1    0.87    0.56
  -4  15   1    0.92    0.60
 -11  -4   1    1.51    0.37
  15 -11   1    1.96    0.73
 -11  -4   1    2.07    0.77
  -4  15   1    1.32    0.51
  -4  15   1    0.64    0.68
  15 -11   1    1.27    0.65
 -11  -4   1    0.77    0.46
 -15  12  -1    0.35    0.71
 -15  12  -1    0.47    0.30
  12   3  -1    0.48    0.62
 -15  12  -1    0.39    0.41
  12   3  -1   -0.25    0.66
  12   3  -1    0.25    0.22
 -15  12  -1    0.24    0.72
  12   3  -1    0.54    0.65
  12   3  -1    0.54    0.53
   3 -15  -1    0.40    0.72
   3 -15  -1    0.15    0.56
 -15  12  -1    1.76    0.94
 -15  12  -1    1.07    0.65
   3 -15  -1   -0.17    0.77
 -12  -3   1    0.27    0.74
  -3  15   1    0.07    0.40
 -12  -3   1    0.03    0.46
 -12  -3   1    0.81    0.78
 -12  -3   1    0.39    0.59
  15 -12   1    0.80    0.89
  -3  15   1   -0.03    0.59
  15 -12   1    1.32    0.74
  -3  15   1    0.17    0.61
 -12  -3   1    0.75    0.42
  -3  15   1    0.72    0.68
  15 -12   1    0.44    0.99
  -3  15   1    0.23    0.42
  15 -12   1    0.22    0.65
 -15  13  -1    3.12    0.47
  13   2  -1    2.57    0.90
  13   2  -1    3.01    0.84
 -15  13  -1    2.76    1.02
 -15  13  -1    4.38    0.90
 -15  13  -1    2.57    0.85
  13   2  -1    3.22    0.80
   2 -15  -1    2.86    0.88
  13   2  -1    2.03    0.70
 -15  13  -1    2.77    0.85
   2 -15  -1    1.36    0.85
 -15  13  -1    3.22    0.47
  -2  15   1    2.79    0.83
  -2  15   1    3.30    0.57
  15 -13   1    3.82    1.10
  -2  15   1    4.21    0.81
 -13  -2   1    2.68    0.79
  15 -13   1    2.94    0.90
 -13  -2   1    3.69    0.63
  -2  15   1    3.21    0.75
  -2  15   1    3.04    0.49
 -13  -2   1    2.86    0.87
  15 -13   1    3.82    0.87
 -13  -2   1    4.36    0.62
  15 -13   1    3.13    1.13
   1 -15  -1    1.13    0.52
  14   1  -1    0.87    0.84
  14   1  -1   -0.07    0.74
   1 -15  -1    1.24    0.90
   1 -15  -1    1.00    0.41
  14   1  -1    0.58    0.71
 -15  14  -1    1.78    0.88
 -15  14  -1    2.54    0.90
 -15  14  -1    0.74    0.44
  14   1  -1    0.97    0.77
 -15  14  -1    2.16    0.83
 -14  -1   1    0.91    0.67
  15 -14   1   -1.04    1.13
  15 -14   1    3.98    1.00
  -1  15   1    0.63    0.46
  -1  15   1    0.52    0.50
 -14  -1   1    0.88    0.54
  -1  15   1    0.01    0.73
 -14  -1   1    0.98    0.80
  15 -14   1    2.37    1.15
  -1  15   1   -0.25    0.73
  -1  15   1    0.53    0.36
  15 -14   1    1.12    0.73
 -14  -1   1   -0.24    0.87
  -1  15   1    0.33    0.64
 -14  -1   1    2.27    0.60
   3  13  -1   -0.58    0.53
  13 -16  -1   -0.80    0.76
  13 -16  -1    0.91    0.82
  13 -16  -1    0.09    0.91
   3  13  -1    0.43    0.71
   3  13  -1    0.85    0.76
   3  13  -1   -0.40    0.49
 -16   3  -1    0.74    0.91
  13 -16  -1   -0.24    1.06
   3  13  -1    0.07    0.91
 -16   3  -1    0.06    0.64
 -16   3  -1    0.49    0.89
  13 -16  -1    2.15    1.11
   3  13  -1    0.10    0.71
 -16   3  -1   -0.63    0.68
 -13  16   1    0.89    0.93
 -13  16   1   -1.51    0.70
 -13  16   1    1.75    0.92
  16  -3   1    2.16    0.88
  16  -3   1    0.98    1.11
  16  -3   1    0.36    0.93
 -13  16   1   -0.94    0.88
 -13  16   1    0.38    0.63
  16  -3   1    1.00    0.79
 -16   4  -1    2.19    0.87
   4  12  -1    0.53    0.67
 -16   4  -1    1.18    0.82
  12 -16  -1    1.24    0.76
 -16   4  -1    0.16    0.78
  12 -16  -1    1.76    1.08
   4  12  -1    0.64    0.51
 -16   4  -1    2.31    0.77
  12 -16  -1   -1.02    0.73
   4  12  -1    0.24    0.68
  12 -16  -1    0.12    1.00
   4  12  -1    0.22    0.47
   4  12  -1    1.28    0.92
  12 -16  -1    0.76    0.88
   4  12  -1    2.09    0.77
 -16   4  -1    0.15    0.63
  16  -4   1   -0.91    0.81
 -12  16   1    0.28    0.88
 -12  16   1    0.81    0.85
 -12  16   1    0.49    0.85
 -12  16   1   -0.01    0.71
  16  -4   1    0.92    0.43
 -12  16   1    0.91    0.61
  16  -4   1   -0.81    0.82
   5  11  -1    1.47    0.76
   5  11  -1    1.18    0.69
  11 -16  -1    1.74    0.96
  11 -16  -1    1.71    0.79
  11 -16  -1    0.06    0.83
  11 -16  -1    2.13    0.77
 -16   5  -1    1.46    0.67
 -16   5  -1    1.44    0.86
  11 -16  -1    0.75    1.00
   5  11  -1    1.36    0.87
 -16   5  -1    1.80    0.81
   5  11  -1    1.10    0.44
 -16   5  -1    0.80    0.80
 -16   5  -1    1.70    0.83
   5  11  -1    1.47    0.80
   5  11  -1    1.67    0.62
 -11  16   1    2.12    0.84
  16  -5   1    1.71    1.09
 -11  16   1    0.61    0.65
  16  -5   1    0.76    0.95
  16  -5   1    1.11    0.82
 -11  16   1    0.55    0.83
 -11  16   1    0.47    0.68
  16  -5   1    0.57    0.50
 -16   6  -1   -0.37    0.67
  10 -16  -1    0.65    0.71
 -16   6  -1   -0.17    0.85
 -16   6  -1    0.00    0.62
   6  10  -1    0.81    0.33
   6  10  -1    1.30    0.64
  10 -16  -1    0.25    0.84
   6  10  -1    1.81    0.67
  10 -16  -1    0.37    0.69
 -16   6  -1    0.15    0.65
   6  10  -1    1.33    0.81
   6  10  -1    0.39    0.67
   6  10  -1   -0.59    0.43
  10 -16  -1    0.85    0.77
 -16   6  -1    0.55    0.72
  10 -16  -1   -0.74    0.81
   6  10  -1   -1.15    0.50
 -10  16   1   -0.56    0.69
  16  -6   1    0.57    0.53
  16  -6   1   -0.19    0.92
  16  -6   1    1.89    0.98
 -10  16   1    0.70    0.61
 -10  16   1    1.14    0.72
 -10  16   1   -0.53    0.71
  16  -6   1    0.22    0.77
 -10  16   1    1.55    0.70
   7   9  -1    2.08    0.71
   7   9  -1    1.44    0.71
   7   9  -1    1.25    0.47
 -16   7  -1    0.82    0.74
   9 -16  -1    2.12    0.78
   9 -16  -1    2.15    0.77
   9 -16  -1    1.48    0.82
   7   9  -1    0.70    0.60
   7   9  -1    1.18    0.22
   7   9  -1    1.05    0.83
   9 -16  -1    0.61    0.70
 -16   7  -1    1.62    0.75
 -16   7  -1    1.34    0.81
 -16   7  -1   -0.27    0.69
   7   9  -1    0.72    0.53
   9 -16  -1    1.89    0.84
  -9  16   1    1.95    0.69
  -9  16   1   -0.64    0.62
  16  -7   1    1.55    0.55
  16  -7   1    1.48    1.00
  16  -7   1   -0.24    0.83
  -9  16   1    0.99    0.72
  -9  16   1    1.25    0.73
  16  -7   1   -0.40    0.70
  -9  16   1    1.38    0.69
 -16   8  -1   -0.05    0.62
   8 -16  -1   -0.01    0.65
   8   8  -1   -1.31    0.67
 -16   8  -1   -0.24    0.84
 -16   8  -1    0.30    0.76
   8 -16  -1   -1.99    0.79
 -16   8  -1   -0.25    0.55
   8 -16  -1   -0.74    0.68
   8   8  -1   -1.09    0.78
   8   8  -1   -0.47    0.69
   8 -16  -1   -0.35    0.64
 -16   8  -1    0.14    0.50
   8   8  -1   -0.26    0.46
   8 -16  -1   -0.40    0.72
   8   8  -1    0.33    0.59
  -8  -8   1   -0.56    0.67
  16  -8   1   -0.14    0.94
  16  -8   1   -1.36    0.74
  16  -8   1   -1.41    0.81
  -8  16   1    0.24    0.66
  -8  16   1   -0.90    0.53
  -8  16   1    0.02    0.73
  -8  16   1   -0.24    0.61
  16  -8   1   -0.26    0.58
   7 -16  -1    0.66    0.75
   7 -16  -1    0.87    0.76
 -16   9  -1    3.15    0.83
   7 -16  -1   -0.22    0.64
   9   7  -1    1.26    0.65
   9   7  -1    0.76    0.34
 -16   9  -1    0.09    0.68
   9   7  -1    0.91    0.63
   9   7  -1   -0.41    0.74
   9   7  -1    1.54    0.44
   9   7  -1    1.74    0.40
 -16   9  -1    0.23    0.55
 -16   9  -1    1.35    0.62
   7 -16  -1    0.68    0.69
   9   7  -1    0.06    0.78
   7 -16  -1    2.07    0.76
 -16   9  -1    0.25    0.89
  16  -9   1    0.81    0.62
  -7  16   1    0.24    0.59
  -7  16   1    0.92    0.76
  16  -9   1    2.64    0.99
  -7  16   1    1.62    0.65
  16  -9   1    0.76    0.88
  -9  -7   1    0.93    0.76
  -7  16   1   -0.48    0.60
  16  -9   1    0.96    0.70
  -7  16   1    1.78    0.71
 -16  10  -1    0.25    0.55
  10   6  -1    1.59    0.72
   6 -16  -1    1.14    0.73
  10   6  -1    0.66    0.39
   6 -16  -1   -0.07    0.81
  10   6  -1    0.84    0.79
 -16  10  -1    0.66    0.75
 -16  10  -1    1.81    0.71
 -16  10  -1    0.41    0.86
  10   6  -1    0.87    0.47
   6 -16  -1    1.37    0.70
  10   6  -1    1.50    0.83
 -16  10  -1    1.16    0.70
   6 -16  -1    0.46    0.61
  10   6  -1    0.47    0.42
   6 -16  -1    0.14    0.74
  -6  16   1   -1.60    0.66
  16 -10   1    0.50    0.95
  -6  16   1    0.53    0.59
 -10  -6   1    0.75    0.27
  16 -10   1    0.70    0.73
  -6  16   1    0.04    0.54
 -10  -6   1   -1.01    0.77
  16 -10   1    1.25    1.03
  -6  16   1   -0.96    0.59
  -6  16   1   -0.09    0.69
  11   5  -1    2.66    0.88
 -16  11  -1    2.11    0.83
  11   5  -1    2.04    0.86
   5 -16  -1    0.87    0.93
 -16  11  -1    1.03    0.77
   5 -16  -1    2.07    0.78
   5 -16  -1    0.25    0.71
  11   5  -1    1.55    0.52
 -16  11  -1    1.23    0.71
 -16  11  -1    1.79    0.96
  11   5  -1    1.25    0.55
 -16  11  -1    1.92    0.60
  11   5  -1    0.21    0.72
  11   5  -1    1.80    0.37
   5 -16  -1    2.34    0.66
  16 -11   1    0.95    1.01
  -5  16   1    1.14    0.66
 -11  -5   1    0.15    0.72
  -5  16   1    2.14    0.63
  -5  16   1    1.57    0.59
  -5  16   1    0.89    0.64
  16 -11   1    1.72    0.76
  16 -11   1    0.73    1.14
 -11  -5   1    1.18    0.39
  -5  16   1    0.83    0.68
  12   4  -1    0.18    0.76
 -16  12  -1   -0.81    0.93
 -16  12  -1    0.22    0.75
 -16  12  -1    1.10    0.84
 -16  12  -1    0.13    0.28
  12   4  -1    0.52    0.28
  12   4  -1   -0.14    0.63
  12   4  -1   -0.77    0.70
   4 -16  -1    1.16    0.59
 -16  12  -1    0.20    0.76
   4 -16  -1   -0.93    0.91
   4 -16  -1    0.60    0.78
 -16  12  -1    1.14    0.52
  12   4  -1    0.71    0.54
   4 -16  -1    1.10    0.70
  16 -12   1    1.84    1.21
  -4  16   1   -0.65    0.70
  -4  16   1    0.12    0.50
  16 -12   1    1.89    0.80
  -4  16   1    0.15    0.53
  16 -12   1    1.09    1.04
 -12  -4   1    0.80    0.49
  16 -12   1    0.46    0.70
 -12  -4   1    0.87    0.87
  -4  16   1    0.77    0.83
  -4  16   1    0.81    0.76
 -12  -4   1    1.02    0.44
 -16  13  -1    0.48    0.47
   3 -16  -1    0.17    0.96
 -16  13  -1    1.09    0.85
   3 -16  -1    0.04    0.90
  13   3  -1    0.36    0.60
 -16  13  -1    1.17    1.08
  13   3  -1    1.11    0.78
 -16  13  -1    1.39    0.90
   3 -16  -1    0.31    0.52
  13   3  -1   -0.13    0.78
  13   3  -1   -0.37    0.84
 -16  13  -1    1.76    0.85
 -16  13  -1   -0.53    0.35
 -13  -3   1   -0.01    0.49
 -13  -3   1    0.19    0.61
  -3  16   1   -0.87    0.67
 -13  -3   1   -0.55    0.51
 -13  -3   1    1.01    0.96
  16 -13   1    1.20    1.25
  -3  16   1   -0.44    0.76
  16 -13   1    0.93    0.86
  16 -13   1   -0.71    0.68
  -3  16   1    0.33    0.79
  16 -13   1   -0.48    1.12
  -3  16   1    0.24    0.51
  -3  16   1    1.20    0.48
  17  -7   1    1.35    0.95
 -10  17   1    0.94    0.86
   8   9  -1   -0.25    0.53
   8   9  -1    0.43    0.78
   9 -17  -1   -0.20    0.84
   9 -17  -1   -0.58    0.74
   9 -17  -1   -0.19    0.79
   8   9  -1   -0.31    0.70
   9 -17  -1    0.83    1.07
   8   9  -1   -0.80    0.91
   9 -17  -1   -1.44    0.89
 -17   8  -1   -0.80    0.92
 -17   8  -1    0.45    0.89
 -17   8  -1   -0.38    0.65
 -17   8  -1    0.84    1.03
  -9  17   1    0.00    0.72
  -9  17   1    0.99    0.82
  17  -8   1    0.00    0.73
  -9  17   1    0.64    0.82
  -9  17   1    1.64    0.74
  -9  17   1    0.00    0.97
  17  -8   1    0.20    1.05
  17  -8   1    0.19    0.87
  17  -8   1    1.20    1.14
 -17   9  -1    0.85    0.66
   9   8  -1    1.38    0.54
   8 -17  -1    1.63    0.86
   8 -17  -1    2.67    0.98
 -17   9  -1    0.40    0.96
   8 -17  -1   -0.81    0.79
 -17   9  -1    1.79    0.98
   9   8  -1   -1.76    0.89
   9   8  -1    0.32    0.84
 -17   9  -1    0.64    0.80
   8 -17  -1    0.62    0.82
 -17   9  -1   -0.98    0.63
   9   8  -1    1.14    0.77
   8 -17  -1   -0.33    0.89
  -8  17   1    0.59    0.74
  17  -9   1   -0.32    0.98
  17  -9   1   -0.99    1.22
  -8  17   1   -0.16    0.72
  17  -9   1    0.59    0.75
  -8  17   1   -1.45    0.69
  17  -9   1    0.56    0.89
   7 -17  -1    0.04    0.80
  -1   0  -2   93.96    2.25
   0   1  -2   94.28    2.23
   0   1  -2   93.14    2.29
  -1   0  -2   92.10    2.26
   1  -1  -2   92.69    2.29
   0   1  -2   94.99    2.25
  -1   0  -2   88.51    2.38
   1  -1  -2   91.41    2.21
   1  -1  -2   89.18    2.32
   1   0   2   92.77    2.33
  -1   1   2   97.22    2.27
  -1   1   2   78.65    2.30
   1   0   2   89.42    2.26
   0  -1   2   95.75    2.25
  -1   1   2   93.70    2.30
   0  -1   2   91.68    2.25
   1   0   2   90.04    2.26
  -1   1  -2   89.28    2.31
   0  -1  -2   93.32    2.30
   0  -1  -2   83.02    2.35
  -1   1  -2   91.92    2.32
  -1   1  -2   95.76    2.28
   1   0  -2   92.91    2.24
   1   0  -2   96.93    2.27
  -1   1  -2   96.43    2.25
   1   0  -2   90.93    2.28
   0   1   2   94.59    2.34
   1  -1   2   93.27    2.26
   0   1   2   94.64    2.29
   1  -1   2   89.67    2.34
  -1   0   2   97.39    2.28
  -1   0   2   87.04    2.26
   2  -1  -2   36.50    1.02
   2  -1  -2   37.04    1.06
   2  -1  -2   39.13    1.02
  -1   2  -2   37.23    1.07
  -1   2  -2   40.02    1.01
  -1   2  -2   38.19    0.98
  -1  -1  -2   36.54    1.08
  -1  -1  -2   36.48    1.01
  -1   2  -2   36.37    1.03
   2  -1  -2   37.61    1.05
  -1   2  -2   38.39    1.02
  -1   2  -2   39.59    1.02
  -1  -1  -2   36.87    1.05
   1  -2   2   37.95    1.08
  -2   1   2   39.17    1.06
   1  -2   2   39.86    1.03
   1  -2   2   39.21    0.98
  -2   1   2   39.55    1.07
   1   1   2   40.17    0.93
   1   1   2   37.18    1.01
   1  -2   2   39.75    1.02
   1   1   2   38.00    1.09
  -2   1   2   37.83    1.01
   1   1   2   38.03    1.04
   1  -2   2   38.85    1.02
  -1   3  -2   13.74    0.42
  -1   3  -2   13.21    0.52
  -2  -1  -2   13.06    0.51
  -2  -1  -2   12.87    0.48
  -1   3  -2   13.89    0.46
   3  -2  -2   13.44    0.53
   3  -2  -2   12.31    0.50
  -2  -1  -2   13.10    0.44
  -1   3  -2   13.72    0.46
  -2  -1  -2   13.62    0.37
  -1   3  -2   13.18    0.44
   3  -2  -2   12.70    0.47
  -1   3  -2   13.40    0.43
   3  -2  -2   13.04    0.47
  -2  -1  -2   13.39    0.48
   3  -2  -2   12.34    0.42
  -2  -1  -2   13.47    0.50
   2   1   2   11.09    0.42
   1  -3   2   11.49    0.44
   2   1   2   11.33    0.46
   1  -3   2   10.93    0.41
  -3   2   2   10.95    0.40
  -3   2   2   11.22    0.45
   2   1   2   10.59    0.48
  -3   2   2   10.76    0.49
   2   1   2   11.12    0.47
   1  -3   2   11.32    0.42
   1  -3   2   11.37    0.49
  -3   2   2   11.03    0.48
  -3   2   2   10.99    0.44
   0   2  -2    0.20    0.05
   2  -2  -2    0.11    0.08
  -2   0  -2    0.19    0.11
   2  -2  -2    0.16    0.06
   0   2  -2    0.20    0.07
  -2   0  -2    0.14    0.07
   0   2  -2    0.21    0.10
   0   2  -2    0.22    0.05
   2  -2  -2    0.12    0.07
   0   2  -2    0.20    0.07
   2  -2  -2    0.15    0.04
  -2   0  -2    0.18    0.05
  -2   0  -2    0.22    0.07
   0   2  -2    0.16    0.07
   2  -2  -2    0.25    0.11
   0  -2   2    0.22    0.08
   2   0   2    0.15    0.07
  -2   2   2    0.12    0.09
   2   0   2    0.10    0.07
   2   0   2    0.16    0.07
  -2   2   2    0.27    0.10
   0  -2   2    0.28    0.08
   0  -2   2    0.07    0.04
   2   0   2    0.29    0.11
  -2   2   2    0.23    0.09
   0  -2   2    0.16    0.07
  -2   1  -2   35.30    1.08
   1   1  -2   39.62    0.98
   1   1  -2   36.06    1.02
  -2   1  -2   39.01    1.02
   1   1  -2   36.24    0.98
  -2   1  -2   36.96    1.01
  -2   1  -2   36.20    1.03
   1   1  -2   34.55    0.96
   1  -2  -2   38.97    1.08
   1  -2  -2   39.29    1.05
   1   1  -2   36.50    1.00
   1   1  -2   38.53    0.95
   1  -2  -2   36.31    0.99
  -1  -1   2   37.80    0.99
   2  -1   2   38.66    1.10
  -1  -1   2   38.32    1.00
   2  -1   2   39.22    0.96
  -1   2   2   37.20    1.07
  -1   2   2   40.00    1.04
   2  -1   2   39.43    1.02
   2  -1   2   38.66    1.05
  -1   2   2   40.13    1.05
   2  -1   2   38.31    1.01
  -2   2  -2    0.24    0.07
  -2   2  -2    0.17    0.05
   0  -2  -2    0.20    0.09
   0  -2  -2    0.15    0.06
  -2   2  -2    0.14    0.10
   2   0  -2    0.25    0.08
   2   0  -2    0.14    0.06
   2   0  -2    0.31    0.08
  -2   2  -2    0.06    0.08
   2   0  -2    0.19    0.07
   2   0  -2    0.23    0.05
   0  -2  -2    0.20    0.06
   2   0  -2    0.25    0.07
  -2   2  -2    0.10    0.07
   0  -2  -2    0.12    0.09
  -2   0   2    0.18    0.07
   0   2   2    0.22    0.07
  -2   0   2    0.18    0.07
   2  -2   2    0.16    0.05
   2  -2   2    0.17    0.09
   2  -2   2    0.18    0.07
   2  -2   2    0.25    0.09
  -2   0   2    0.11    0.07
   0   2   2    0.19    0.08
   2  -2   2    0.19    0.08
   0   2   2    0.14    0.07
   0   2   2    0.17    0.08
  -2   0   2    0.21    0.07
  -2   0   2    0.22    0.05
  -2   0   2    0.15    0.05
  -2   3  -2   11.70    0.43
   3  -1  -2   10.65    0.47
  -1  -2  -2   10.97    0.38
  -1  -2  -2   10.98    0.47
  -2   3  -2   11.87    0.47
   3  -1  -2   10.48    0.43
  -1  -2  -2   11.65    0.45
  -2   3  -2   11.33    0.49
  -1  -2  -2   11.34    0.49
  -1  -2  -2   11.11    0.41
   3  -1  -2   10.96    0.46
  -2   3  -2   12.03    0.45
   3  -1  -2   11.29    0.44
   3  -1  -2   11.46    0.41
   2  -3   2   13.87    0.49
   1   2   2   13.11    0.38
   1   2   2   14.03    0.50
   2  -3   2   13.98    0.47
  -3   1   2   12.09    0.47
   2  -3   2   13.27    0.47
   2  -3   2   13.24    0.51
  -3   1   2   12.54    0.44
   1   2   2   12.76    0.50
  -3   1   2   12.96    0.45
   1   2   2   13.14    0.35
  -3   1   2   12.31    0.47
   1   2   2   13.23    0.43
   4  -2  -2   15.08    0.62
  -2  -2  -2   15.16    0.58
   4  -2  -2   15.85    0.63
  -2  -2  -2   15.32    0.52
  -2   4  -2   15.41    0.62
  -2  -2  -2   15.23    0.44
   4  -2  -2   15.44    0.55
  -2  -2  -2   15.29    0.60
   4  -2  -2   15.84    0.56
  -2  -2  -2   15.10    0.45
  -2   4  -2   15.67    0.56
  -2   4  -2   16.35    0.58
  -2   4  -2   15.93    0.55
  -2  -2  -2   15.19    0.61
   4  -2  -2   15.94    0.58
  -2   4  -2   15.33    0.56
  -4   2   2   15.95    0.55
   2   2   2   15.94    0.43
   2   2   2   15.63    0.45
  -4   2   2   14.90    0.56
  -4   2   2   15.25    0.55
   2  -4   2   15.25    0.56
   2   2   2   15.23    0.61
   2   2   2   15.74    0.59
   2   2   2   15.63    0.59
   2   2   2   15.03    0.60
   2   2   2   15.21    0.52
   2  -4   2   15.82    0.57
   2  -4   2   15.99    0.57
  -4   2   2   15.48    0.61
   2  -4   2   14.91    0.62
   2  -4   2   15.31    0.54
  -4   2   2   14.65    0.61
   5  -3  -2   28.29    1.00
  -2   5  -2   27.73    0.86
   5  -3  -2   28.24    0.91
  -3  -2  -2   28.57    0.94
  -2   5  -2   28.36    0.90
  -2   5  -2   27.62    0.97
   5  -3  -2   27.63    0.86
  -2   5  -2   26.61    0.88
  -3  -2  -2   28.75    0.77
  -3  -2  -2   28.85    0.84
  -3  -2  -2   28.28    0.97
  -2   5  -2   27.34    0.87
   5  -3  -2   28.34    1.00
  -3  -2  -2   26.09    0.92
  -3  -2  -2   26.80    0.92
   5  -3  -2   28.21    0.93
   3   2   2   26.06    0.92
   2  -5   2   26.55    0.90
   3   2   2   27.07    0.78
  -5   3   2   26.00    0.97
  -5   3   2   26.23    0.88
   3   2   2   25.81    0.91
   3   2   2   26.69    0.94
   2  -5   2   27.26    0.88
   3   2   2   26.06    0.83
  -5   3   2   26.08    0.90
  -5   3   2   25.63    0.95
   3   2   2   26.58    0.94
   2  -5   2   25.66    0.87
   2  -5   2   25.32    0.95
   2  -5   2   26.56    0.87
  -5   3   2   25.98    0.84
  -3  -1  -2   17.22    0.64
  -1   4  -2   18.06    0.63
   4  -3  -2   18.20    0.66
  -3  -1  -2   17.26    0.59
  -1   4  -2   17.52    0.68
  -1   4  -2   17.01    0.62
   4  -3  -2   17.17    0.69
  -3  -1  -2   16.76    0.67
   4  -3  -2   17.04    0.71
  -3  -1  -2   17.71    0.54
  -3  -1  -2   17.13    0.66
  -1   4  -2   17.57    0.57
   4  -3  -2   17.03    0.65
  -1   4  -2   17.21    0.57
   4  -3  -2   17.73    0.57
  -1   4  -2   17.63    0.63
  -4   3   2   20.76    0.73
  -4   3   2   18.85    0.57
   1  -4   2   19.46    0.64
   1  -4   2   19.54    0.65
  -4   3   2   17.93    0.64
   1  -4   2   18.70    0.69
   3   1   2   17.89    0.61
  -4   3   2   19.29    0.72
   1  -4   2   18.30    0.58
   3   1   2   18.79    0.69
   3   1   2   17.70    0.66
   3   1   2   19.23    0.67
  -4   3   2   18.86    0.66
   3   1   2   18.70    0.70
  -3   0  -2   23.98    0.78
  -3   0  -2   22.78    0.79
   3  -3  -2   23.58    0.80
   3  -3  -2   23.46    0.77
  -3   0  -2   22.15    0.72
   0   3  -2   24.00    0.62
   0   3  -2   24.32    0.74
   3  -3  -2   22.57    0.81
   3  -3  -2   23.28    0.64
  -3   0  -2   24.14    0.61
  -3   0  -2   22.82    0.74
   0   3  -2   23.29    0.76
   0   3  -2   23.41    0.75
   3  -3  -2   23.08    0.69
   0   3  -2   24.31    0.70
   0   3  -2   23.44    0.62
   0   3  -2   23.26    0.73
   0  -3   2   23.20    0.74
   3   0   2   21.88    0.74
   3   0   2   23.83    0.82
   0  -3   2   23.01    0.62
   0  -3   2   24.08    0.77
   3   0   2   23.08    0.74
   0  -3   2   23.57    0.73
  -3   3   2   22.97    0.76
   3   0   2   22.89    0.74
  -3   3   2   22.87    0.80
  -3   3   2   22.19    0.74
   2  -3  -2   11.40    0.50
   1   2  -2   11.17    0.42
   1   2  -2   11.02    0.40
   2  -3  -2   11.02    0.46
  -3   1  -2   10.97    0.40
   1   2  -2   10.45    0.42
   1   2  -2   10.60    0.40
   2  -3  -2   11.15    0.41
  -3   1  -2   11.41    0.45
  -3   1  -2   10.59    0.50
  -3   1  -2   10.88    0.43
   1   2  -2   11.79    0.46
   1   2  -2   10.78    0.41
  -2   3   2   12.80    0.49
  -2   3   2   13.08    0.43
   3  -1   2   13.21    0.34
  -2   3   2   13.42    0.51
   3  -1   2   13.11    0.48
   3  -1   2   13.61    0.47
   3  -1   2   12.23    0.52
  -2   3   2   12.79    0.47
   3  -1   2   12.62    0.41
  -1  -2   2   12.29    0.41
   1  -3  -2   13.13    0.46
   2   1  -2   12.85    0.47
  -3   2  -2   14.03    0.46
   1  -3  -2   12.73    0.46
  -3   2  -2   12.92    0.47
   2   1  -2   12.42    0.43
   2   1  -2   12.47    0.42
  -3   2  -2   13.36    0.54
   1  -3  -2   12.98    0.50
   2   1  -2   12.87    0.39
   1  -3  -2   13.39    0.45
   1  -3  -2   13.79    0.37
   2   1  -2   12.13    0.38
  -3   2  -2   13.36    0.38
  -3   2  -2   12.90    0.48
   1  -3  -2   13.05    0.50
   3  -2   2   11.51    0.48
   3  -2   2   11.87    0.46
   3  -2   2   11.45    0.37
  -1   3   2   11.85    0.45
  -2  -1   2   10.77    0.41
  -1   3   2   10.86    0.44
  -1   3   2   11.17    0.47
  -1   3   2   11.08    0.43
   3  -2   2   11.41    0.44
  -2  -1   2   10.79    0.36
  -2  -1   2   10.54    0.41
  -2  -1   2   10.97    0.45
  -2  -1   2   11.07    0.39
   3  -2   2   10.68    0.50
  -3   3  -2   23.95    0.69
   3   0  -2   23.07    0.75
  -3   3  -2   23.70    0.79
   3   0  -2   22.05    0.72
  -3   3  -2   23.87    0.73
   0  -3  -2   24.01    0.69
   3   0  -2   23.66    0.63
   0  -3  -2   22.51    0.71
   0  -3  -2   22.26    0.78
   0  -3  -2   23.67    0.71
   3   0  -2   23.53    0.73
  -3   3  -2   24.51    0.78
   3   0  -2   23.39    0.73
   3   0  -2   22.76    0.72
  -3   3  -2   23.20    0.81
   0  -3  -2   24.49    0.78
  -3   0   2   23.09    0.63
   3  -3   2   23.51    0.78
   0   3   2   23.00    0.71
  -3   0   2   23.38    0.76
   3  -3   2   24.12    0.74
  -3   0   2   23.28    0.73
   0   3   2   22.31    0.73
  -3   0   2   23.75    0.73
   0   3   2   22.26    0.78
  -3   0   2   23.47    0.72
  -3   0   2   22.85    0.71
   3  -3   2   23.67    0.82
   0   3   2   23.93    0.76
   0   3   2   23.66    0.71
   3  -3   2   23.82    0.79
  -3   4  -2   18.74    0.62
  -3   4  -2   19.70    0.67
   4  -1  -2   18.47    0.68
  -1  -3  -2   18.25    0.70
  -3   4  -2   19.70    0.73
   4  -1  -2   19.43    0.66
   4  -1  -2   19.28    0.68
  -3   4  -2   19.29    0.70
   4  -1  -2   19.77    0.66
  -1  -3  -2   18.15    0.59
  -1  -3  -2   18.98    0.63
  -1  -3  -2   19.21    0.67
   4  -1  -2   19.71    0.60
  -3   4  -2   19.15    0.64
  -1  -3  -2   18.51    0.58
  -4   1   2   16.95    0.64
   1   3   2   17.35    0.65
  -4   1   2   17.82    0.48
   1   3   2   17.36    0.69
   3  -4   2   16.81    0.69
  -4   1   2   18.34    0.65
   3  -4   2   19.01    0.69
   1   3   2   17.25    0.58
   1   3   2   17.99    0.57
   3  -4   2   17.45    0.64
  -4   1   2   18.29    0.67
   3  -4   2   17.81    0.69
   1   3   2   17.34    0.52
   1   3   2   17.70    0.63
  -4   1   2   17.73    0.63
   5  -2  -2   25.05    0.95
  -3   5  -2   26.26    0.88
  -3   5  -2   26.07    0.92
  -2  -3  -2   25.91    0.96
   5  -2  -2   26.45    0.89
   5  -2  -2   27.88    0.87
  -3   5  -2   27.74    0.91
  -2  -3  -2   26.35    0.91
   5  -2  -2   26.34    0.91
  -2  -3  -2   26.60    0.82
  -3   5  -2   26.97    0.89
  -2  -3  -2   26.86    0.78
   5  -2  -2   27.56    0.98
  -2  -3  -2   27.70    0.92
  -3   5  -2   26.91    0.98
   2   3   2   28.70    0.93
   2   3   2   26.63    0.92
   3  -5   2   28.40    0.88
   2   3   2   27.69    0.82
   2   3   2   27.90    0.92
  -5   2   2   27.58    0.96
   3  -5   2   28.52    0.94
   3  -5   2   27.34    0.90
   2   3   2   26.84    0.96
   3  -5   2   26.95    0.98
   2   3   2   28.03    0.77
  -5   2   2   27.76    0.91
   3  -5   2   28.16    0.93
  -5   2   2   26.89    0.94
  -5   2   2   27.70    0.90
   2   3   2   29.01    0.77
  -5   2   2   27.91    0.86
   6  -3  -2    8.82    0.45
   6  -3  -2    8.60    0.45
  -3   6  -2    7.95    0.45
  -3   6  -2    8.47    0.54
  -3  -3  -2    8.87    0.50
  -3  -3  -2    9.13    0.40
   6  -3  -2    8.39    0.53
  -3  -3  -2    8.74    0.48
  -3   6  -2    8.56    0.47
  -3  -3  -2    8.24    0.53
   6  -3  -2    8.47    0.50
  -3  -3  -2    9.31    0.35
  -3   6  -2    8.03    0.44
   6  -3  -2    7.80    0.54
  -3   6  -2    8.07    0.44
   3   3   2    9.65    0.50
  -6   3   2    8.94    0.52
   3  -6   2    8.65    0.48
   3  -6   2    8.79    0.48
  -6   3   2    8.05    0.45
   3   3   2    9.01    0.50
  -6   3   2    7.97    0.44
   3   3   2    8.72    0.39
   3  -6   2    8.18    0.46
   3  -6   2    8.44    0.54
   3   3   2    8.21    0.48
   3   3   2    8.83    0.30
   3   3   2    8.45    0.35
   3  -6   2    8.32    0.47
  -6   3   2    8.36    0.47
  -6   3   2    8.98    0.55
   3   3   2    9.14    0.53
   7  -4  -2   17.21    0.68
  -4  -3  -2   16.47    0.71
  -3   7  -2   16.05    0.70
   7  -4  -2   17.11    0.73
  -3   7  -2   16.71    0.70
  -4  -3  -2   17.66    0.77
  -3   7  -2   17.53    0.73
  -4  -3  -2   16.23    0.61
  -3   7  -2   17.57    0.69
  -3   7  -2   16.88    0.53
   7  -4  -2   16.76    0.82
   7  -4  -2   16.90    0.84
  -4  -3  -2   16.17    0.56
  -3   7  -2   16.37    0.79
   7  -4  -2   17.18    0.76
   4   3   2   14.70    0.73
   4   3   2   15.08    0.56
   3  -7   2   14.98    0.71
  -7   4   2   16.84    0.83
  -7   4   2   15.61    0.67
   4   3   2   14.94    0.76
  -7   4   2   15.52    0.69
  -7   4   2   14.53    0.76
   4   3   2   14.93    0.61
   3  -7   2   15.45    0.69
   4   3   2   15.94    0.74
   4   3   2   15.93    0.74
   3  -7   2   15.97    0.71
  -7   4   2   15.08    0.70
   3  -7   2   16.01    0.72
   3  -7   2   15.33    0.78
  -2   6  -2   76.38    1.98
   6  -4  -2   77.66    2.28
   6  -4  -2   72.88    2.16
  -4  -2  -2   76.52    2.18
   6  -4  -2   75.47    2.27
  -2   6  -2   76.95    2.07
   6  -4  -2   78.38    2.07
   6  -4  -2   77.46    2.16
  -4  -2  -2   74.75    1.98
  -4  -2  -2   74.60    2.05
  -2   6  -2   74.34    2.13
  -2   6  -2   75.87    2.08
  -4  -2  -2   75.81    2.16
  -4  -2  -2   76.61    2.19
  -2   6  -2   76.90    2.22
   2  -6   2   77.46    2.14
   2  -6   2   76.95    2.15
  -6   4   2   71.22    2.24
   2  -6   2   77.63    2.09
  -6   4   2   74.90    2.15
   4   2   2   74.51    2.06
  -6   4   2   77.94    2.25
   4   2   2   78.15    2.21
   2  -6   2   79.40    2.25
  -6   4   2   77.33    2.15
  -6   4   2   79.67    2.06
   4   2   2   73.68    2.15
   4   2   2   79.62    2.22
   2  -6   2   82.13    2.11
   4   2   2   79.35    2.24
  -4  -1  -2   17.96    0.65
  -1   5  -2   17.34    0.60
   5  -4  -2   18.48    0.79
  -1   5  -2   18.34    0.74
  -4  -1  -2   18.74    0.75
   5  -4  -2   17.61    0.60
   5  -4  -2   19.04    0.73
  -4  -1  -2   18.46    0.60
  -4  -1  -2   18.10    0.74
  -1   5  -2   18.06    0.70
   5  -4  -2   18.06    0.80
  -1   5  -2   18.36    0.60
  -1   5  -2   18.98    0.70
  -4  -1  -2   18.04    0.70
  -5   4   2   19.45    0.79
   1  -5   2   18.88    0.70
   4   1   2   18.70    0.71
   4   1   2   18.52    0.75
   4   1   2   17.82    0.75
   1  -5   2   18.46    0.61
  -5   4   2   17.81    0.60
  -5   4   2   18.82    0.73
   1  -5   2   19.22    0.76
  -5   4   2   18.46    0.71
  -5   4   2   18.48    0.78
   4   1   2   18.68    0.73
   4   1   2   18.35    0.67
   1  -5   2   18.59    0.70
  -4   0  -2   13.24    0.55
  -4   0  -2   13.15    0.53
  -4   0  -2   13.78    0.61
   0   4  -2   14.45    0.58
  -4   0  -2   13.63    0.59
   0   4  -2   14.29    0.43
  -4   0  -2   13.76    0.39
   0   4  -2   14.25    0.55
   0   4  -2   14.82    0.59
   0   4  -2   13.96    0.54
   4  -4  -2   14.20    0.65
   4  -4  -2   13.96    0.62
   0   4  -2   13.40    0.50
   4  -4  -2   14.34    0.59
   0   4  -2   13.83    0.42
   4  -4  -2   13.67    0.43
   4  -4  -2   13.92    0.51
   0  -4   2   13.25    0.43
   0  -4   2   13.68    0.42
   0  -4   2   13.69    0.58
  -4   4   2   14.02    0.57
   4   0   2   12.73    0.62
   0  -4   2   14.33    0.57
   0  -4   2   14.84    0.57
  -4   4   2   14.25    0.62
   4   0   2   12.78    0.55
  -4   4   2   14.22    0.62
  -4   4   2   14.23    0.43
   4   0   2   13.33    0.55
   4   0   2   14.03    0.41
  -4   4   2   13.69    0.58
   3  -4  -2   20.10    0.72
   3  -4  -2   18.42    0.62
   1   3  -2   18.81    0.60
   3  -4  -2   19.02    0.69
  -4   1  -2   18.84    0.68
   1   3  -2   19.31    0.65
  -4   1  -2   18.28    0.72
   1   3  -2   18.88    0.67
  -4   1  -2   18.34    0.56
   1   3  -2   19.49    0.64
  -4   1  -2   18.30    0.65
  -4   1  -2   19.56    0.67
   3  -4  -2   17.98    0.72
   1   3  -2   19.12    0.63
   1   3  -2   19.45    0.63
  -3   4   2   16.65    0.60
   4  -1   2   16.98    0.72
  -3   4   2   16.48    0.66
  -3   4   2   17.77    0.70
  -3   4   2   17.41    0.68
   4  -1   2   17.13    0.66
   4  -1   2   17.40    0.65
   4  -1   2   17.04    0.56
  -1  -3   2   18.13    0.66
   2  -4  -2   16.27    0.61
   2   2  -2   14.99    0.59
   2   2  -2   16.11    0.55
  -4   2  -2   14.97    0.57
   2   2  -2   15.30    0.57
   2  -4  -2   15.49    0.63
  -4   2  -2   15.49    0.44
   2   2  -2   16.00    0.54
  -4   2  -2   14.91    0.54
  -4   2  -2   14.59    0.57
  -4   2  -2   15.17    0.65
   2  -4  -2   15.33    0.55
   2   2  -2   15.43    0.52
  -4   2  -2   16.05    0.61
   2   2  -2   15.41    0.44
   2   2  -2   15.64    0.45
  -2  -2   2   16.38    0.59
  -2  -2   2   15.40    0.42
   4  -2   2   15.76    0.62
   4  -2   2   15.17    0.44
  -2   4   2   15.83    0.61
  -2  -2   2   15.61    0.55
  -2   4   2   15.67    0.59
  -2   4   2   15.28    0.59
  -2  -2   2   15.35    0.43
   4  -2   2   14.73    0.65
   4  -2   2   16.33    0.59
  -2   4   2   15.81    0.55
  -2  -2   2   15.72    0.53
   4  -2   2   15.64    0.56
   1  -4  -2   17.20    0.62
  -4   3  -2   17.10    0.65
   1  -4  -2   17.62    0.63
   1  -4  -2   17.83    0.53
  -4   3  -2   17.29    0.54
  -4   3  -2   17.59    0.67
   3   1  -2   17.44    0.65
   3   1  -2   17.93    0.62
   1  -4  -2   17.03    0.64
   1  -4  -2   17.56    0.69
   1  -4  -2   17.19    0.67
  -4   3  -2   17.07    0.72
   3   1  -2   17.42    0.57
   3   1  -2   17.86    0.58
  -4   3  -2   16.99    0.63
   3   1  -2   17.84    0.54
   3   1  -2   16.76    0.60
   4  -3   2   19.42    0.66
   4  -3   2   19.51    0.68
  -3  -1   2   18.62    0.56
   4  -3   2   18.59    0.70
  -1   4   2   18.84    0.63
  -1   4   2   18.94    0.67
  -1   4   2   19.00    0.66
  -1   4   2   19.89    0.65
   4  -3   2   18.91    0.73
  -3  -1   2   18.12    0.62
  -3  -1   2   19.24    0.67
  -3  -1   2   19.16    0.62
   4   0  -2   14.74    0.58
   0  -4  -2   13.10    0.59
  -4   4  -2   13.29    0.59
   4   0  -2   13.51    0.54
   4   0  -2   14.54    0.41
  -4   4  -2   13.65    0.54
   4   0  -2   13.47    0.54
  -4   4  -2   14.13    0.59
   4   0  -2   13.33    0.54
   0  -4  -2   13.67    0.51
   0  -4  -2   13.50    0.49
   4   0  -2   14.14    0.46
   0  -4  -2   13.87    0.53
   0  -4  -2   13.29    0.57
  -4   4  -2   12.95    0.48
  -4   4  -2   13.37    0.62
   4  -4   2   14.14    0.62
   0   4   2   13.94    0.55
   0   4   2   13.83    0.50
  -4   0   2   14.44    0.55
  -4   0   2   14.01    0.54
  -4   0   2   13.65    0.51
   0   4   2   13.62    0.61
   4  -4   2   14.20    0.61
   4  -4   2   14.05    0.56
   4  -4   2   14.17    0.61
  -4   0   2   13.44    0.57
   0   4   2   13.71    0.53
   0   4   2   13.72    0.55
  -4   0   2   14.40    0.54
   5  -1  -2   19.66    0.73
   5  -1  -2   18.39    0.70
  -1  -4  -2   19.35    0.78
  -1  -4  -2   18.00    0.61
  -4   5  -2   18.27    0.65
  -4   5  -2   19.24    0.77
  -4   5  -2   19.88    0.74
   5  -1  -2   18.23    0.62
  -4   5  -2   17.88    0.76
  -1  -4  -2   19.11    0.64
  -1  -4  -2   19.19    0.71
   5  -1  -2   17.95    0.73
  -1  -4  -2   19.01    0.67
  -4   5  -2   19.07    0.70
   5  -1  -2   18.26    0.72
   1   4   2   18.99    0.63
   1   4   2   18.31    0.67
   1   4   2   18.22    0.71
  -5   1   2   18.42    0.49
  -5   1   2   17.92    0.69
   1   4   2   18.15    0.61
  -5   1   2   18.12    0.72
   1   4   2   19.12    0.77
  -5   1   2   17.25    0.68
  -5   1   2   18.08    0.71
   4  -5   2   17.82    0.69
   4  -5   2   18.21    0.76
  -5   1   2   18.37    0.70
   4  -5   2   17.12    0.75
   1   4   2   18.51    0.68
   4  -5   2   18.89    0.76
  -2  -4  -2   79.12    2.16
  -2  -4  -2   78.31    2.04
   6  -2  -2   78.31    2.26
   6  -2  -2   79.10    2.19
   6  -2  -2   78.55    2.18
  -2  -4  -2   78.00    2.27
  -4   6  -2   77.63    2.23
  -2  -4  -2   80.53    2.16
  -4   6  -2   81.43    2.28
   6  -2  -2   79.37    2.10
   6  -2  -2   77.83    2.24
  -4   6  -2   77.23    2.19
  -2  -4  -2   79.60    2.04
  -4   6  -2   79.99    2.14
   2   4   2   78.20    2.01
   2   4   2   77.77    1.99
  -6   2   2   79.24    2.18
   4  -6   2   76.97    2.22
   2   4   2   78.32    2.15
   2   4   2   73.02    2.24
   4  -6   2   73.56    2.15
  -6   2   2   75.36    2.20
  -6   2   2   75.10    2.16
   4  -6   2   79.01    2.29
  -6   2   2   76.44    2.24
   2   4   2   80.11    2.04
   2   4   2   73.69    2.15
   4  -6   2   78.43    2.24
   2   4   2   75.35    2.19
  -6   2   2   77.04    2.07
  -4   7  -2   15.63    0.70
   7  -3  -2   15.49    0.80
   7  -3  -2   15.00    0.66
  -4   7  -2   15.31    0.79
  -3  -4  -2   15.23    0.72
   7  -3  -2   15.62    0.69
  -3  -4  -2   15.32    0.79
  -3  -4  -2   15.24    0.58
  -4   7  -2   15.19    0.68
   7  -3  -2   16.20    0.75
  -3  -4  -2   14.90    0.54
   7  -3  -2   15.31    0.78
  -4   7  -2   16.10    0.71
  -3  -4  -2   14.75    0.67
  -4   7  -2   14.69    0.73
   3   4   2   17.44    0.82
   3   4   2   16.81    0.61
   4  -7   2   16.87    0.83
   3   4   2   16.82    0.56
  -7   3   2   17.08    0.78
   3   4   2   16.55    0.73
   4  -7   2   17.59    0.73
   4  -7   2   16.22    0.75
   3   4   2   17.21    0.76
   3   4   2   15.88    0.70
   4  -7   2   17.02    0.71
  -7   3   2   17.83    0.73
   3   4   2   17.30    0.54
  -7   3   2   16.56    0.80
  -7   3   2   17.91    0.68
  -7   3   2   17.43    0.73
   4  -7   2   16.65    0.76
  -4  -4  -2    8.40    0.43
  -4   8  -2    8.60    0.53
   8  -4  -2    8.75    0.53
  -4  -4  -2    8.27    0.51
   8  -4  -2    8.49    0.57
  -4   8  -2    8.44    0.34
  -4   8  -2    8.00    0.64
   8  -4  -2    8.47    0.66
  -4  -4  -2    8.57    0.58
  -4   8  -2    8.63    0.53
  -4   8  -2    8.77    0.53
   8  -4  -2    8.91    0.66
   8  -4  -2    8.51    0.54
  -4   8  -2    8.78    0.56
  -8   4   2    8.63    0.65
   4   4   2    8.68    0.31
   4  -8   2    8.89    0.59
   4  -8   2    8.44    0.60
   4  -8   2    8.87    0.65
  -8   4   2    9.09    0.63
   4   4   2    7.32    0.55
   4   4   2    8.99    0.60
   4   4   2    8.44    0.58
   4  -8   2    8.44    0.55
   4   4   2    8.58    0.44
  -8   4   2    9.56    0.57
   4  -8   2    8.83    0.54
  -8   4   2    9.15    0.53
   4   4   2    8.07    0.53
  -8   4   2    8.34    0.54
   4   4   2    9.03    0.41
  -4   9  -2    7.81    0.66
   9  -5  -2    8.78    0.73
  -5  -4  -2    8.61    0.46
  -4   9  -2    8.57    0.36
   9  -5  -2    9.98    0.61
  -5  -4  -2    8.48    0.44
  -4   9  -2    8.86    0.58
   9  -5  -2    9.16    0.58
  -4   9  -2    9.45    0.58
  -4   9  -2    8.65    0.59
  -5  -4  -2    8.97    0.56
  -4   9  -2    9.01    0.57
   9  -5  -2    9.18    0.65
   9  -5  -2    8.45    0.72
  -5  -4  -2    8.94    0.66
   4  -9   2    8.17    0.62
   5   4   2    8.64    0.49
  -9   5   2    8.59    0.69
   5   4   2    9.09    0.63
  -9   5   2    8.61    0.33
  -9   5   2    9.36    0.67
   4  -9   2    8.50    0.62
   4  -9   2    8.26    0.57
   4  -9   2    8.46    0.59
   5   4   2    8.47    0.45
  -9   5   2   10.27    0.65
   5   4   2    9.17    0.66
  -9   5   2    8.65    0.57
   5   4   2    8.27    0.62
   5   4   2    8.00    0.60
  -9   5   2    8.52    0.56
   4  -9   2    8.07    0.68
  -3   8  -2    0.18    0.18
  -5  -3  -2    0.54    0.17
  -5  -3  -2    0.50    0.19
  -3   8  -2    0.29    0.18
   8  -5  -2    0.56    0.26
  -3   8  -2    0.35    0.21
  -5  -3  -2    0.76    0.28
  -3   8  -2    0.58    0.18
   8  -5  -2    0.21    0.23
  -5  -3  -2    0.58    0.23
  -3   8  -2    0.52    0.13
   8  -5  -2    0.41    0.19
   8  -5  -2    0.56    0.22
  -5  -3  -2    0.57    0.15
  -3   8  -2    0.24    0.18
   8  -5  -2    0.76    0.31
  -8   5   2    0.45    0.20
  -8   5   2    0.82    0.27
   5   3   2    0.44    0.20
   3  -8   2    0.45    0.22
   3  -8   2    0.65    0.22
   5   3   2    0.84    0.26
   3  -8   2    0.64    0.20
  -8   5   2    0.65    0.22
   3  -8   2    0.50    0.22
   3  -8   2    0.18    0.26
   5   3   2    0.64    0.25
  -8   5   2    0.63    0.24
   5   3   2    0.59    0.18
  -8   5   2    0.55    0.29
   5   3   2    0.45    0.20
  -5  -2  -2   -0.03    0.15
  -2   7  -2   -0.04    0.09
  -5  -2  -2    0.13    0.10
   7  -5  -2   -0.18    0.20
  -5  -2  -2   -0.32    0.17
  -2   7  -2   -0.02    0.16
   7  -5  -2    0.07    0.19
  -2   7  -2    0.13    0.14
  -2   7  -2    0.04    0.19
  -2   7  -2   -0.02    0.11
  -5  -2  -2   -0.06    0.16
   7  -5  -2    0.27    0.25
   7  -5  -2    0.14    0.17
  -5  -2  -2    0.15    0.12
   7  -5  -2    0.03    0.12
   5   2   2    0.16    0.19
   5   2   2   -0.05    0.16
  -7   5   2    0.07    0.17
   5   2   2   -0.24    0.17
  -7   5   2    0.02    0.16
   2  -7   2   -0.03    0.15
  -7   5   2    0.02    0.16
   5   2   2    0.00    0.16
   2  -7   2    0.16    0.17
   2  -7   2    0.17    0.19
   5   2   2   -0.10    0.13
   2  -7   2    0.04    0.16
   2  -7   2    0.14    0.12
  -7   5   2   -0.19    0.19
  -7   5   2    0.07    0.13
  -5  -1  -2   18.59    0.64
   6  -5  -2   18.19    0.63
  -5  -1  -2   18.47    0.81
  -1   6  -2   18.68    0.75
  -1   6  -2   18.64    0.63
   6  -5  -2   18.70    0.88
  -1   6  -2   18.22    0.64
   6  -5  -2   18.94    0.86
  -1   6  -2   18.56    0.63
  -5  -1  -2   17.48    0.76
  -1   6  -2   17.48    0.76
   6  -5  -2   18.12    0.78
  -1   6  -2   17.65    0.78
  -5  -1  -2   18.19    0.70
  -5  -1  -2   18.54    0.79
  -6   5   2   18.85    0.63
  -6   5   2   18.83    0.84
   5   1   2   18.38    0.81
  -6   5   2   19.54    0.86
   5   1   2   19.05    0.78
   1  -6   2   18.70    0.76
   5   1   2   18.39    0.80
   1  -6   2   18.51    0.81
   1  -6   2   19.04    0.77
   1  -6   2   18.33    0.63
   5   1   2   18.83    0.81
   5   1   2   18.81    0.73
  -6   5   2   18.54    0.79
  -6   5   2   17.65    0.75
   0   5  -2    7.19    0.44
  -5   0  -2    7.18    0.47
   5  -5  -2    6.84    0.52
  -5   0  -2    6.95    0.43
  -5   0  -2    7.45    0.48
   0   5  -2    6.55    0.36
   5  -5  -2    7.24    0.30
   5  -5  -2    6.96    0.39
  -5   0  -2    6.95    0.39
  -5   0  -2    7.18    0.24
   5  -5  -2    6.90    0.49
   0   5  -2    7.32    0.44
   0   5  -2    7.41    0.41
   0   5  -2    7.15    0.29
   0   5  -2    7.04    0.29
   5  -5  -2    6.85    0.47
  -5   5   2    7.15    0.45
   5   0   2    7.15    0.42
  -5   5   2    7.40    0.49
   5   0   2    6.82    0.48
   0  -5   2    7.10    0.43
  -5   5   2    6.80    0.28
  -5   5   2    7.29    0.49
   0  -5   2    7.09    0.45
  -5   5   2    6.61    0.42
   5   0   2    6.74    0.25
   0  -5   2    6.76    0.43
   0  -5   2    7.30    0.28
   0  -5   2    7.44    0.30
   5   0   2    6.39    0.44
   5   0   2    7.13    0.44
   4  -5  -2   18.81    0.67
   1   4  -2   17.65    0.72
   4  -5  -2   18.45    0.76
  -5   1  -2   17.95    0.73
   1   4  -2   18.67    0.64
  -5   1  -2   18.78    0.58
  -5   1  -2   18.40    0.70
   4  -5  -2   20.42    0.78
   4  -5  -2   19.53    0.81
   1   4  -2   19.09    0.70
  -5   1  -2   18.34    0.71
   1   4  -2   18.41    0.67
   1   4  -2   18.59    0.48
  -5   1  -2   18.34    0.78
   1   4  -2   19.06    0.70
   1   4  -2   18.77    0.50
   1   4  -2   18.03    0.66
   5  -1   2   18.18    0.79
  -4   5   2   18.87    0.77
   5  -1   2   17.69    0.70
  -4   5   2   18.54    0.76
   5  -1   2   16.40    0.71
  -1  -4   2   19.27    0.74
  -4   5   2   19.46    0.76
   5  -1   2   18.53    0.59
   2   3  -2   26.58    0.88
  -5   2  -2   25.87    0.83
   2   3  -2   26.43    0.84
   2   3  -2   26.10    0.93
  -5   2  -2   27.10    0.90
   2   3  -2   26.77    0.85
   3  -5  -2   26.61    0.94
   3  -5  -2   25.48    0.93
  -5   2  -2   25.95    0.99
   3  -5  -2   26.04    0.97
  -5   2  -2   24.77    0.90
   2   3  -2   25.92    0.69
   2   3  -2   26.20    0.83
   2   3  -2   27.05    0.71
   2   3  -2   26.47    0.86
  -5   2  -2   26.40    0.91
   3  -5  -2   26.16    0.87
   2   3  -2   26.70    0.89
   5  -2   2   28.91    0.71
   5  -2   2   27.95    0.96
  -2  -3   2   27.28    0.90
   5  -2   2   27.50    0.85
  -3   5   2   27.55    0.94
  -3   5   2   27.51    0.87
  -2  -3   2   28.67    0.84
  -3   5   2   26.63    0.95
   5  -2   2   27.58    0.92
   5  -2   2   28.48    1.03
  -3   5   2   28.67    0.96
   3   2  -2   28.28    0.82
  -5   3  -2   28.12    1.02
   3   2  -2   26.85    0.87
   3   2  -2   27.00    0.92
   2  -5  -2   28.10    0.97
   2  -5  -2   28.00    0.71
   3   2  -2   27.61    0.77
   3   2  -2   24.72    0.85
   2  -5  -2   27.62    0.90
  -5   3  -2   26.90    0.94
  -5   3  -2   28.89    0.90
   3   2  -2   27.01    0.94
  -5   3  -2   27.18    0.74
  -5   3  -2   27.93    0.90
   2  -5  -2   28.23    0.94
   2  -5  -2   30.03    0.99
   3   2  -2   27.16    0.85
  -5   3  -2   27.91    0.91
  -3  -2   2   25.34    0.87
  -2   5   2   26.62    0.91
  -2   5   2   25.94    0.88
   5  -3   2   25.79    0.89
  -2   5   2   27.27    0.93
  -3  -2   2   26.10    0.83
   5  -3   2   26.68    1.01
  -3  -2   2   25.75    0.74
  -2   5   2   25.75    0.92
  -3  -2   2   25.87    0.91
   5  -3   2   27.72    0.98
   5  -3   2   25.43    0.90
   4   1  -2   18.36    0.63
   1  -5  -2   17.79    0.57
   1  -5  -2   17.33    0.69
   4   1  -2   18.87    0.66
   4   1  -2   17.93    0.67
   4   1  -2   18.58    0.56
  -5   4  -2   15.47    0.70
   1  -5  -2   18.38    0.67
   4   1  -2   18.34    0.72
  -5   4  -2   18.12    0.58
  -5   4  -2   17.78    0.69
   1  -5  -2   18.37    0.73
  -5   4  -2   18.15    0.79
   1  -5  -2   18.60    0.70
   1  -5  -2   18.31    0.76
   4   1  -2   18.18    0.66
  -5   4  -2   18.51    0.75
  -1   5   2   19.16    0.67
   5  -4   2   19.44    0.78
  -1   5   2   18.48    0.70
  -1   5   2   18.55    0.69
  -1   5   2   18.87    0.70
   5  -4   2   20.25    0.73
   5  -4   2   18.54    0.73
  -4  -1   2   17.61    0.68
   5  -4   2   17.59    0.79
  -4  -1   2   17.94    0.60
  -4  -1   2   18.85    0.64
  -4  -1   2   18.43    0.72
  -4  -1   2   18.06    0.65
  -5   5  -2    6.97    0.47
   0  -5  -2    7.40    0.44
   5   0  -2    7.03    0.42
  -5   5  -2    7.04    0.50
  -5   5  -2    7.46    0.43
   0  -5  -2    6.89    0.48
  -5   5  -2    7.65    0.46
  -5   5  -2    6.92    0.34
   5   0  -2    6.99    0.25
   0  -5  -2    7.08    0.36
   0  -5  -2    7.52    0.40
   0  -5  -2    7.08    0.37
   5   0  -2    6.81    0.44
   5   0  -2    7.24    0.42
   5   0  -2    6.96    0.41
   5   0  -2    7.20    0.31
  -5   0   2    7.86    0.41
   5  -5   2    7.59    0.50
   0   5   2    6.88    0.41
   0   5   2    6.88    0.36
   0   5   2    6.81    0.36
  -5   0   2    6.45    0.37
  -5   0   2    7.17    0.42
   5  -5   2    7.60    0.50
   0   5   2    6.91    0.39
   5  -5   2    7.13    0.47
  -5   0   2    7.49    0.42
   0   5   2    6.92    0.40
   0   5   2    7.27    0.48
  -5   0   2    7.24    0.45
  -5   6  -2   18.47    0.69
  -1  -5  -2   19.17    0.69
   6  -1  -2   17.88    0.75
  -5   6  -2   19.76    0.76
  -1  -5  -2   18.82    0.74
   6  -1  -2   18.65    0.77
  -5   6  -2   18.47    0.82
   6  -1  -2   19.07    0.80
   6  -1  -2   17.96    0.77
   6  -1  -2   17.79    0.64
  -1  -5  -2   19.00    0.83
  -1  -5  -2   18.29    0.65
  -5   6  -2   19.14    0.84
  -5   6  -2   20.79    0.82
  -1  -5  -2   18.17    0.70
   5  -6   2   17.59    0.82
  -6   1   2   18.31    0.74
   5  -6   2   18.63    0.76
   1   5   2   17.79    0.70
  -6   1   2   18.27    0.77
   1   5   2   17.79    0.63
   1   5   2   17.49    0.74
  -6   1   2   18.83    0.78
   1   5   2   19.09    0.85
   5  -6   2   19.54    0.84
   1   5   2   17.84    0.70
   5  -6   2   17.90    0.82
   1   5   2   17.41    0.67
  -6   1   2   17.98    0.73
  -6   1   2   18.46    0.73
  -5   7  -2    0.22    0.14
   7  -2  -2   -0.10    0.16
  -2  -5  -2    0.03    0.11
  -5   7  -2   -0.09    0.18
  -2  -5  -2    0.09    0.14
   7  -2  -2   -0.05    0.16
  -2  -5  -2   -0.01    0.16
   7  -2  -2   -0.01    0.17
  -5   7  -2    0.08    0.16
  -2  -5  -2    0.29    0.20
  -5   7  -2   -0.17    0.12
  -2  -5  -2    0.08    0.11
   7  -2  -2   -0.07    0.19
   7  -2  -2    0.15    0.12
  -5   7  -2    0.28    0.21
   5  -7   2   -0.32    0.19
  -7   2   2   -0.25    0.16
   5  -7   2   -0.20    0.15
   2   5   2   -0.06    0.12
   2   5   2    0.07    0.13
   2   5   2    0.16    0.18
   2   5   2    0.14    0.16
   2   5   2    0.03    0.11
   2   5   2    0.09    0.09
  -7   2   2    0.09    0.20
  -7   2   2    0.08    0.16
   5  -7   2    0.26    0.20
  -7   2   2   -0.19    0.13
   2   5   2   -0.02    0.17
   5  -7   2    0.15    0.16
  -5   8  -2    0.39    0.28
  -3  -5  -2    0.49    0.16
  -3  -5  -2    0.69    0.15
   8  -3  -2    0.59    0.17
   8  -3  -2    0.63    0.28
  -3  -5  -2    0.04    0.16
  -5   8  -2    0.58    0.27
   8  -3  -2    0.43    0.21
   8  -3  -2    0.69    0.26
  -5   8  -2    0.76    0.19
   8  -3  -2    0.57    0.26
  -5   8  -2    0.74    0.23
  -3  -5  -2    0.69    0.27
  -3  -5  -2    0.51    0.22
   5  -8   2    0.48    0.23
  -8   3   2    0.28    0.22
   5  -8   2    0.82    0.27
  -8   3   2    0.53    0.22
   5  -8   2    0.20    0.28
   3   5   2    0.44    0.23
   3   5   2    0.31    0.19
   3   5   2    0.42    0.21
  -8   3   2    0.49    0.20
   3   5   2    0.40    0.16
   3   5   2    0.36    0.12
   5  -8   2    0.89    0.26
  -8   3   2    0.29    0.17
   3   5   2    0.26    0.25
   5  -8   2    0.52    0.22
   3   5   2    0.30    0.13
  -8   3   2    0.26    0.20
   9  -4  -2    8.68    0.59
  -5   9  -2    8.24    0.61
  -4  -5  -2    8.75    0.44
   9  -4  -2    7.92    0.64
  -5   9  -2    8.81    0.60
  -5   9  -2    8.35    0.70
  -4  -5  -2    7.88    0.67
   9  -4  -2    8.83    0.75
  -5   9  -2    8.17    0.58
   9  -4  -2    9.18    0.74
   9  -4  -2    9.17    0.58
  -5   9  -2    8.85    0.56
  -4  -5  -2    8.61    0.62
  -5   9  -2    8.35    0.33
   5  -9   2    9.41    0.61
  -9   4   2    8.74    0.74
  -9   4   2    8.09    0.58
   4   5   2    8.72    0.63
  -9   4   2    7.83    0.59
   4   5   2    8.68    0.46
   4   5   2    8.53    0.37
   4   5   2    8.46    0.60
   4   5   2    8.64    0.68
   5  -9   2    9.15    0.72
   5  -9   2    9.31    0.63
  -9   4   2    9.06    0.55
  -9   4   2    8.10    0.63
   5  -9   2    9.27    0.68
   4   5   2    8.69    0.43
   4   5   2    8.62    0.56
   5  -9   2    8.89    0.63
  10  -5  -2    0.94    0.27
  -5  10  -2    0.23    0.26
  -5  -5  -2    0.12    0.26
  -5  10  -2    0.38    0.10
  -5  10  -2    0.22    0.28
  10  -5  -2    0.40    0.35
  10  -5  -2    0.15    0.31
  10  -5  -2    0.59    0.34
  -5  -5  -2    0.07    0.19
  -5  10  -2    0.54    0.27
  -5  -5  -2    0.29    0.15
  10  -5  -2    0.18    0.24
  -5  10  -2   -0.11    0.28
  -5  10  -2    0.34    0.24
   5   5   2    0.27    0.30
   5   5   2    0.23    0.27
 -10   5   2   -0.09    0.21
 -10   5   2    0.13    0.27
   5   5   2    0.37    0.09
   5 -10   2    0.69    0.28
   5 -10   2    0.42    0.31
 -10   5   2    0.01    0.24
   5   5   2    0.40    0.32
   5 -10   2    0.17    0.33
   5   5   2    0.41    0.17
   5 -10   2    0.34    0.27
   5   5   2    0.44    0.24
 -10   5   2    0.50    0.33
   5 -10   2    0.71    0.33
 -10   5   2   -0.36    0.25
   5   5   2    0.16    0.19
  -5  11  -2    7.73    0.67
  -5  11  -2    6.38    0.79
  -5  11  -2    6.23    0.63
  -5  11  -2    7.15    0.33
  -5  11  -2    7.15    0.63
  -6  -5  -2    7.24    0.70
  -5  11  -2    7.75    0.62
  11  -6  -2    6.61    0.78
  11  -6  -2    7.07    0.74
  11  -6  -2    7.12    0.65
  11  -6  -2    6.28    0.81
  -6  -5  -2    6.59    0.46
 -11   6   2    6.81    0.75
   5 -11   2    7.33    0.71
   5 -11   2    7.80    0.69
   5 -11   2    8.29    0.68
   6   5   2    6.44    0.71
 -11   6   2    6.81    0.63
 -11   6   2    7.66    0.62
 -11   6   2    8.10    0.64
   6   5   2    5.96    0.71
 -11   6   2    7.14    0.88
   5 -11   2    5.92    0.77
   6   5   2    7.49    0.52
   6   5   2    7.48    0.71
   6   5   2    7.18    0.62
   5 -11   2    6.59    0.71
  -4  10  -2    2.19    0.37
  -6  -4  -2    1.96    0.27
  -4  10  -2    1.56    0.43
  10  -6  -2    1.94    0.46
  -4  10  -2    1.62    0.22
  -4  10  -2    1.83    0.33
  10  -6  -2    1.71    0.32
  -6  -4  -2    1.82    0.25
  10  -6  -2    1.94    0.43
  -4  10  -2    1.79    0.34
  10  -6  -2    1.46    0.47
  -4  10  -2    1.50    0.32
  -6  -4  -2    2.01    0.42
  -6  -4  -2    2.13    0.34
   6   4   2    1.39    0.35
   6   4   2    1.69    0.34
   4 -10   2    1.94    0.34
 -10   6   2    1.51    0.19
   4 -10   2    1.76    0.40
   6   4   2    1.75    0.37
 -10   6   2    1.58    0.35
   4 -10   2    1.08    0.40
 -10   6   2    1.56    0.46
   6   4   2    1.14    0.35
 -10   6   2    1.30    0.37
   6   4   2    1.43    0.27
 -10   6   2    1.36    0.33
 -10   6   2    0.89    0.29
   4 -10   2    1.65    0.36
   4 -10   2    1.60    0.34
   9  -6  -2   25.86    1.08
  -3   9  -2   25.75    1.05
  -6  -3  -2   24.23    1.08
  -6  -3  -2   25.19    0.86
   9  -6  -2   24.55    1.08
  -3   9  -2   24.17    1.02
  -6  -3  -2   25.41    1.12
   9  -6  -2   24.52    1.20
  -3   9  -2   24.50    0.95
  -3   9  -2   24.96    0.96
  -6  -3  -2   25.44    0.90
  -3   9  -2   25.58    0.81
  -3   9  -2   23.69    1.11
  -6  -3  -2   24.91    1.00
   9  -6  -2   24.13    1.18
  -9   6   2   25.57    1.22
   3  -9   2   24.80    1.05
   3  -9   2   24.42    1.14
  -9   6   2   24.08    1.04
   6   3   2   24.20    1.09
   3  -9   2   26.10    1.02
  -9   6   2   24.95    1.15
  -9   6   2   25.51    0.95
   6   3   2   24.78    1.09
  -9   6   2   25.06    1.06
   6   3   2   23.93    1.12
   3  -9   2   24.48    0.97
   6   3   2   23.31    1.05
   6   3   2   23.93    0.93
   3  -9   2   24.85    1.05
  -2   8  -2    8.24    0.48
  -6  -2  -2    8.14    0.56
  -2   8  -2    7.66    0.55
   8  -6  -2    8.37    0.67
  -6  -2  -2    7.80    0.61
   8  -6  -2    8.40    0.61
  -2   8  -2    8.19    0.41
   8  -6  -2    8.40    0.67
  -2   8  -2    8.54    0.47
  -6  -2  -2    8.29    0.47
  -6  -2  -2    8.39    0.59
  -6  -2  -2    8.12    0.44
  -2   8  -2    8.39    0.63
  -8   6   2    8.05    0.61
   6   2   2    9.42    0.60
  -8   6   2    9.45    0.60
   2  -8   2    9.49    0.61
   2  -8   2    8.51    0.57
   6   2   2    8.83    0.61
   6   2   2    8.96    0.63
   2  -8   2    8.33    0.63
   6   2   2    8.92    0.53
   2  -8   2    8.42    0.47
  -8   6   2    9.07    0.67
  -8   6   2    9.53    0.59
  -8   6   2    9.09    0.49
   6   2   2    9.64    0.63
   2  -8   2    9.36    0.53
  -1   7  -2   23.95    0.98
  -1   7  -2   23.70    0.97
  -1   7  -2   24.98    0.95
  -6  -1  -2   23.69    0.97
  -6  -1  -2   23.80    1.00
  -1   7  -2   24.22    0.80
  -1   7  -2   23.63    0.82
  -1   7  -2   22.72    0.80
   7  -6  -2   22.78    1.08
  -6  -1  -2   23.04    0.87
   7  -6  -2   25.13    1.02
  -6  -1  -2   23.71    0.82
  -6  -1  -2   22.06    0.96
   7  -6  -2   23.94    1.08
  -7   6   2   25.39    1.06
   6   1   2   23.87    0.97
   1  -7   2   25.33    0.98
   6   1   2   24.09    1.02
  -7   6   2   24.51    1.06
  -7   6   2   23.64    0.98
   6   1   2   23.52    0.99
   1  -7   2   25.87    1.03
  -7   6   2   24.61    0.79
   6   1   2   24.52    0.92
  -7   6   2   23.91    0.97
   6   1   2   24.17    1.00
   1  -7   2   25.39    0.98
   1  -7   2   24.58    0.80
   0   6  -2   47.17    1.25
   0   6  -2   46.75    1.37
   6  -6  -2   46.88    1.60
   6  -6  -2   46.76    1.54
  -6   0  -2   45.24    1.36
   0   6  -2   46.37    1.45
   0   6  -2   46.69    1.23
  -6   0  -2   44.10    1.50
  -6   0  -2   45.66    1.41
  -6   0  -2   46.29    1.52
   6  -6  -2   46.61    1.59
  -6   0  -2   44.42    1.46
   0   6  -2   45.87    1.46
   6  -6  -2   46.10    1.40
   0   6  -2   46.57    1.50
   0  -6   2   47.22    1.47
  -6   6   2   44.35    1.49
   6   0   2   44.54    1.45
   0  -6   2   45.99    1.24
  -6   6   2   45.29    1.23
   0  -6   2   45.10    1.48
   6   0   2   44.60    1.18
   0  -6   2   47.01    1.27
  -6   6   2   44.82    1.46
  -6   6   2   45.16    1.56
  -6   6   2   47.47    1.57
   0  -6   2   44.65    1.48
   6   0   2   45.89    1.53
   6   0   2   45.40    1.47
   6   0   2   45.34    1.56
   6   0   2   46.34    1.49
   1   5  -2   18.97    0.68
   1   5  -2   17.91    0.71
   1   5  -2   19.08    0.51
   5  -6  -2   17.85    0.71
   1   5  -2   18.69    0.74
   1   5  -2   18.35    0.72
   1   5  -2   19.12    0.74
   5  -6  -2   18.24    0.81
   1   5  -2   19.35    0.53
  -6   1  -2   18.90    0.76
   5  -6  -2   18.92    0.86
  -6   1  -2   19.15    0.77
   5  -6  -2   18.25    0.83
   1   5  -2   18.17    0.79
  -6   1  -2   19.04    0.59
  -6   1  -2   19.46    0.81
  -6   1  -2   19.40    0.86
  -1  -5   2   18.02    0.52
   6  -1   2   17.62    0.77
  -5   6   2   19.07    0.84
  -5   6   2   18.41    0.81
  -1  -5   2   17.94    0.78
  -1  -5   2   17.96    0.50
   6  -1   2   18.45    0.84
   6  -1   2   18.31    0.61
   6  -1   2   18.02    0.78
  -6   2  -2   75.48    2.20
   2   4  -2   77.00    2.15
   4  -6  -2   80.65    2.16
   2   4  -2   77.54    2.24
  -6   2  -2   81.81    2.23
  -6   2  -2   79.42    2.07
   2   4  -2   80.56    2.18
   2   4  -2   81.07    1.91
   2   4  -2   78.01    2.13
   4  -6  -2   82.86    2.32
   4  -6  -2   76.26    2.25
  -6   2  -2   79.53    2.32
   2   4  -2   81.22    2.18
   4  -6  -2   77.24    2.25
   2   4  -2   79.37    2.12
  -6   2  -2   79.82    2.20
   2   4  -2   80.16    2.09
   2   4  -2   79.01    1.89
  -4   6   2   73.48    2.22
  -4   6   2   78.42    2.27
   6  -2   2   78.20    2.25
  -2  -4   2   76.08    2.15
   6  -2   2   72.20    2.30
   6  -2   2   75.59    2.08
   6  -2   2   76.59    2.20
   6  -2   2   78.37    1.89
  -4   6   2   71.88    2.21
  -4   6   2   77.49    2.14
   3   3  -2    8.23    0.31
  -6   3  -2    9.06    0.57
   3  -6  -2    8.20    0.51
   3  -6  -2    8.31    0.49
  -6   3  -2    9.24    0.49
   3   3  -2    7.90    0.47
   3   3  -2    8.31    0.41
   3   3  -2    8.26    0.41
  -6   3  -2    8.49    0.50
   3  -6  -2    8.83    0.47
   3   3  -2    8.66    0.52
   3  -6  -2    8.40    0.54
  -6   3  -2    8.65    0.28
  -6   3  -2    9.37    0.48
   3   3  -2    7.94    0.40
  -6   3  -2    9.42    0.46
   3   3  -2    8.74    0.36
   3   3  -2    8.50    0.45
  -3   6   2    9.24    0.51
   6  -3   2    9.53    0.46
  -3   6   2    7.81    0.50
   6  -3   2    8.62    0.54
  -3   6   2    8.22    0.49
  -3  -3   2    8.16    0.40
  -3  -3   2    8.41    0.31
   6  -3   2    9.63    0.59
  -3  -3   2    8.39    0.49
   6  -3   2    8.65    0.50
  -3   6   2    8.34    0.44
  -3  -3   2    8.18    0.29
   2  -6  -2   78.21    1.92
  -6   4  -2   77.09    1.96
  -6   4  -2   75.05    2.15
   4   2  -2   71.59    2.10
  -6   4  -2   79.45    2.17
   4   2  -2   76.62    2.19
   2  -6  -2   76.05    2.22
   4   2  -2   76.31    2.08
   4   2  -2   76.11    2.01
   2  -6  -2   74.81    2.18
   2  -6  -2   77.14    2.20
   2  -6  -2   73.39    2.13
   2  -6  -2   72.15    2.12
  -6   4  -2   72.96    2.20
   4   2  -2   78.37    2.23
  -6   4  -2   74.54    2.28
   4   2  -2   77.01    2.01
  -6   4  -2   75.36    2.11
   4   2  -2   72.61    2.07
   6  -4   2   77.47    2.17
   6  -4   2   84.07    2.19
  -4  -2   2   77.02    2.18
   6  -4   2   76.24    2.30
  -4  -2   2   79.95    1.98
  -2   6   2   78.79    2.14
  -4  -2   2   79.14    2.14
  -2   6   2   78.81    2.17
  -2   6   2   78.57    2.14
  -2   6   2   79.74    2.19
  -4  -2   2   78.87    2.08
   6  -4   2   77.37    2.26
  -6   5  -2   17.91    0.62
   1  -6  -2   18.86    0.77
   1  -6  -2   19.19    0.78
   5   1  -2   18.60    0.58
   1  -6  -2   18.82    0.71
  -6   5  -2   19.45    0.82
   5   1  -2   18.44    0.72
   1  -6  -2   18.69    0.62
  -6   5  -2   18.07    0.75
  -6   5  -2   18.14    0.79
   1  -6  -2   18.97    0.77
  -6   5  -2   17.92    0.86
  -6   5  -2   18.90    0.69
   5   1  -2   17.61    0.77
   1  -6  -2   18.08    0.82
   5   1  -2   18.65    0.74
   5   1  -2   18.15    0.69
  -1   6   2   18.89    0.76
  -1   6   2   19.21    0.74
  -5  -1   2   18.28    0.65
   6  -5   2   18.60    0.88
   6  -5   2   19.41    0.87
  -5  -1   2   18.39    0.75
  -5  -1   2   18.43    0.70
  -5  -1   2   18.84    0.80
  -1   6   2   18.63    0.74
  -5  -1   2   18.56    0.70
  -1   6   2   18.58    0.70
   6  -5   2   19.05    0.78
   6  -5   2   18.39    0.79
   0  -6  -2   47.81    1.45
   6   0  -2   46.44    1.46
  -6   6  -2   47.87    1.47
   6   0  -2   46.06    1.26
  -6   6  -2   46.20    1.34
   0  -6  -2   45.15    1.41
   6   0  -2   45.49    1.17
   0  -6  -2   45.05    1.33
  -6   6  -2   46.50    1.52
   0  -6  -2   45.27    1.32
   6   0  -2   46.35    1.43
  -6   6  -2   45.56    1.31
   6   0  -2   45.44    1.49
  -6   6  -2   44.56    1.56
   6   0  -2   43.66    1.42
  -6   6  -2   45.03    1.51
   0  -6  -2   43.93    1.53
  -6   0   2   44.11    1.43
   0   6   2   45.84    1.33
  -6   0   2   43.05    1.37
  -6   0   2   47.40    1.45
   6  -6   2   45.60    1.58
   6  -6   2   46.84    1.54
   0   6   2   46.59    1.41
   0   6   2   46.13    1.55
  -6   0   2   47.25    1.41
   6  -6   2   44.65    1.55
   0   6   2   45.88    1.39
  -6   0   2   43.51    1.47
   0   6   2   45.75    1.35
   0   6   2   44.05    1.43
   7  -1  -2   22.57    0.96
  -1  -6  -2   24.12    0.82
  -6   7  -2   24.27    1.02
  -1  -6  -2   24.11    0.87
  -6   7  -2   24.65    1.00
  -1  -6  -2   24.96    0.91
  -1  -6  -2   24.99    1.04
   7  -1  -2   24.70    0.80
   7  -1  -2   24.07    1.00
  -6   7  -2   24.92    1.06
   7  -1  -2   25.31    0.99
  -6   7  -2   25.45    0.88
  -6   7  -2   24.74    0.95
   7  -1  -2   24.88    0.97
   1   6   2   22.26    0.87
   1   6   2   23.68    0.77
  -7   1   2   24.43    0.93
  -7   1   2   24.99    0.97
  -7   1   2   24.40    0.99
  -7   1   2   24.44    0.98
   1   6   2   22.96    0.85
   6  -7   2   22.31    1.01
   1   6   2   23.71    0.88
   1   6   2   24.08    0.95
   6  -7   2   24.99    1.06
  -7   1   2   23.88    0.92
   1   6   2   23.09    0.80
   6  -7   2   24.88    1.07
   1   6   2   22.56    1.01
   6  -7   2   23.51    0.94
  -2  -6  -2    8.66    0.49
  -6   8  -2    8.45    0.59
   8  -2  -2    8.37    0.46
   8  -2  -2    9.10    0.64
  -2  -6  -2    9.74    0.66
   8  -2  -2    9.62    0.60
   8  -2  -2    9.30    0.59
  -2  -6  -2    8.91    0.54
  -6   8  -2    9.06    0.66
  -2  -6  -2    9.15    0.44
  -6   8  -2    9.43    0.53
  -6   8  -2    8.78    0.56
  -6   8  -2    9.89    0.67
   8  -2  -2    8.92    0.63
   2   6   2    8.31    0.42
  -8   2   2    8.26    0.58
   6  -8   2    8.46    0.67
   2   6   2    7.71    0.45
  -8   2   2    7.32    0.52
   6  -8   2    7.86    0.63
  -8   2   2    7.78    0.54
   2   6   2    8.34    0.54
  -8   2   2    8.65    0.57
   2   6   2    8.67    0.56
   2   6   2    8.57    0.59
   2   6   2    7.71    0.63
   6  -8   2    7.29    0.63
   2   6   2    8.21    0.49
   6  -8   2    8.31    0.57
  -8   2   2    8.82    0.64
   2   6   2    7.89    0.40
   9  -3  -2   24.13    1.06
   9  -3  -2   24.96    1.16
   9  -3  -2   25.46    0.96
  -6   9  -2   25.63    1.09
  -3  -6  -2   24.43    0.84
  -6   9  -2   24.66    0.99
  -6   9  -2   24.96    1.11
   9  -3  -2   24.70    1.06
  -3  -6  -2   24.53    1.01
   9  -3  -2   25.01    1.15
  -3  -6  -2   23.68    1.13
  -6   9  -2   24.89    1.04
  -6   9  -2   25.57    1.17
   6  -9   2   24.27    1.02
  -9   3   2   24.74    1.08
   3   6   2   24.68    1.14
   6  -9   2   25.44    1.13
   6  -9   2   26.14    1.16
  -9   3   2   25.02    1.14
   3   6   2   25.14    0.84
   6  -9   2   25.26    1.04
   3   6   2   25.23    0.84
   3   6   2   24.06    1.05
   3   6   2   24.72    1.04
   3   6   2   24.26    0.93
  -9   3   2   24.87    1.06
   6  -9   2   24.92    1.18
  -9   3   2   24.79    1.05
   3   6   2   24.35    0.84
   3   6   2   24.07    1.06
  10  -4  -2    1.67    0.38
  10  -4  -2    1.30    0.32
  10  -4  -2    1.73    0.30
  -4  -6  -2    1.08    0.21
  10  -4  -2    1.20    0.43
  -6  10  -2    1.03    0.40
  -6  10  -2    2.23    0.39
  -4  -6  -2    1.19    0.38
  -6  10  -2    1.47    0.32
  -6  10  -2    1.68    0.14
  10  -4  -2    1.69    0.40
  -6  10  -2    2.06    0.39
  -4  -6  -2    2.00    0.38
   4   6   2    1.19    0.38
   4   6   2    1.83    0.29
   6 -10   2    2.43    0.48
   6 -10   2    2.13    0.46
   6 -10   2    1.61    0.37
 -10   4   2    1.72    0.36
 -10   4   2    1.84    0.39
   6 -10   2    1.92    0.42
   4   6   2    1.78    0.36
   4   6   2    1.67    0.25
 -10   4   2    2.01    0.30
 -10   4   2    1.84    0.38
   4   6   2    2.01    0.38
   6 -10   2    1.80    0.36
 -10   4   2    1.44    0.42
   4   6   2    1.62    0.21
   4   6   2    1.84    0.24
  -5  -6  -2    7.58    0.46
  11  -5  -2    7.51    0.85
  -5  -6  -2    5.99    0.69
  -6  11  -2    6.40    0.67
  11  -5  -2    8.12    0.66
  11  -5  -2    7.38    0.76
  11  -5  -2    7.73    0.82
  -6  11  -2    7.70    0.65
  -6  11  -2    8.28    0.85
  -6  11  -2    7.43    0.64
  11  -5  -2    7.33    0.61
   6 -11   2    7.13    0.67
   5   6   2    7.01    0.47
   6 -11   2    7.87    0.73
 -11   5   2    6.86    0.64
   6 -11   2    7.22    0.78
   6 -11   2    6.99    0.65
   5   6   2    7.08    0.46
 -11   5   2    7.05    0.59
   5   6   2    7.59    0.71
 -11   5   2    6.40    0.80
 -11   5   2    6.27    0.66
   5   6   2    7.81    0.70
 -11   5   2    5.48    0.66
   5   6   2    7.37    0.76
   5   6   2    7.30    0.56
   5   6   2    7.24    0.34
   6 -11   2    7.17    0.75
  -6  -6  -2    3.63    0.55
  12  -6  -2    3.64    0.62
  -6  12  -2    4.81    0.67
  12  -6  -2    3.55    0.69
  -6  -6  -2    2.90    0.40
  12  -6  -2    3.48    0.66
  12  -6  -2    2.83    0.47
  -6  12  -2    4.48    0.71
  -6  12  -2    2.92    0.44
   6   6   2    3.20    0.45
 -12   6   2    4.46    0.60
   6 -12   2    3.46    0.67
   6   6   2    3.54    0.61
 -12   6   2    2.61    0.44
   6 -12   2    3.10    0.51
   6 -12   2    3.29    0.56
 -12   6   2    3.40    0.51
 -12   6   2    3.22    0.65
   6 -12   2    2.73    0.52
   6   6   2    3.58    0.48
   6   6   2    3.48    0.57
   6   6   2    3.61    0.40
   6 -12   2    4.01    0.61
  -6  13  -2    2.36    0.67
  -6  13  -2    3.20    0.64
  -7  -6  -2    1.84    0.69
  -6  13  -2    2.88    0.67
  13  -7  -2    2.58    0.73
  -7  -6  -2    2.66    0.35
  13  -7  -2    2.75    0.74
  13  -7  -2    2.35    0.58
  -6  13  -2    3.28    0.50
  13  -7  -2    3.20    0.51
 -13   7   2    3.05    0.68
 -13   7   2    3.09    0.49
   7   6   2    2.56    0.47
   7   6   2    4.01    0.51
   7   6   2    3.57    0.65
   6 -13   2    3.39    0.56
   6 -13   2    3.28    0.61
   6 -13   2    2.62    0.56
   6 -13   2    1.53    0.59
 -13   7   2    2.36    0.49
   6 -13   2    1.74    0.47
  12  -7  -2    0.54    0.49
  -5  12  -2    0.51    0.31
  -7  -5  -2    0.26    0.38
  -7  -5  -2   -0.09    0.22
  -5  12  -2   -0.07    0.32
  -5  12  -2    0.46    0.46
  12  -7  -2    0.27    0.51
  -7  -5  -2    0.07    0.27
  -5  12  -2    0.22    0.13
  12  -7  -2   -0.07    0.39
  -5  12  -2    0.39    0.34
  12  -7  -2   -0.51    0.31
 -12   7   2    0.17    0.30
 -12   7   2   -0.26    0.29
   5 -12   2    0.04    0.35
   7   5   2    0.06    0.30
 -12   7   2    0.02    0.42
   5 -12   2   -0.77    0.31
   5 -12   2    0.00    0.37
 -12   7   2   -0.06    0.08
   5 -12   2    0.01    0.33
   7   5   2    0.13    0.25
 -12   7   2    0.00    0.31
   7   5   2    0.02    0.34
 -12   7   2    0.24    0.40
  11  -7  -2    6.34    0.79
  -4  11  -2    5.65    0.35
  -4  11  -2    5.85    0.57
  -4  11  -2    5.55    0.55
  -4  11  -2    5.55    0.53
  -4  11  -2    5.50    0.57
  -7  -4  -2    5.75    0.45
  11  -7  -2    5.72    0.72
  11  -7  -2    5.70    0.63
  -7  -4  -2    5.93    0.56
  -7  -4  -2    5.01    0.67
  11  -7  -2    6.11    0.78
  -4  11  -2    5.98    0.77
  -7  -4  -2    5.60    0.45
   4 -11   2    6.12    0.60
   4 -11   2    6.29    0.71
 -11   7   2    5.21    0.64
   7   4   2    5.24    0.62
   4 -11   2    5.79    0.64
   7   4   2    5.83    0.71
   4 -11   2    5.14    0.67
 -11   7   2    5.52    0.77
   7   4   2    6.43    0.70
 -11   7   2    6.05    0.32
 -11   7   2    6.24    0.55
 -11   7   2    5.05    0.62
 -11   7   2    5.25    0.69
   7   4   2    5.53    0.63
   7   4   2    6.32    0.57
   4 -11   2    6.38    0.79
  -7  -3  -2    1.55    0.24
  -7  -3  -2    0.99    0.32
  10  -7  -2    0.92    0.30
  -3  10  -2    0.99    0.28
  -7  -3  -2    0.90    0.39
  -7  -3  -2    0.88    0.24
  -3  10  -2    1.31    0.41
  -7  -3  -2    0.90    0.29
  10  -7  -2    1.23    0.44
  -3  10  -2    1.61    0.36
  10  -7  -2    0.88    0.42
  -3  10  -2    0.86    0.24
  -3  10  -2    0.96    0.18
  -3  10  -2    0.99    0.27
   7   3   2    1.33    0.36
   3 -10   2    1.34    0.35
   7   3   2    1.21    0.35
 -10   7   2    0.95    0.30
   3 -10   2    1.12    0.31
 -10   7   2    1.61    0.36
 -10   7   2    1.66    0.39
   3 -10   2    1.64    0.40
   7   3   2    1.39    0.34
 -10   7   2    1.16    0.26
 -10   7   2    1.34    0.42
   7   3   2    1.26    0.38
   3 -10   2    1.17    0.30
   7   3   2    1.27    0.29
 -10   7   2    0.98    0.18
   3 -10   2    1.17    0.39
  -2   9  -2    8.70    0.69
   9  -7  -2    9.51    0.69
  -7  -2  -2    9.07    0.50
  -2   9  -2    8.92    0.63
  -7  -2  -2    8.41    0.64
  -2   9  -2    9.05    0.52
  -2   9  -2    8.42    0.49
  -7  -2  -2    8.98    0.64
  -7  -2  -2    8.17    0.52
  -2   9  -2    8.80    0.62
   9  -7  -2    9.57    0.82
  -2   9  -2    9.05    0.46
  -7  -2  -2    8.47    0.68
   9  -7  -2   10.51    0.78
  -9   7   2    8.94    0.66
   7   2   2    8.46    0.63
  -9   7   2    9.12    0.74
   7   2   2    9.05    0.59
   2  -9   2    9.02    0.64
  -9   7   2    9.01    0.64
   2  -9   2    8.02    0.64
   7   2   2    8.69    0.67
   7   2   2    8.47    0.67
  -9   7   2    8.55    0.71
   2  -9   2    9.57    0.71
   7   2   2    8.76    0.68
   2  -9   2    8.21    0.52
  -9   7   2    9.16    0.50
  -7  -1  -2    8.08    0.61
   8  -7  -2    8.24    0.73
  -7  -1  -2    7.40    0.62
  -7  -1  -2    8.23    0.58
  -1   8  -2    7.84    0.60
  -1   8  -2    8.17    0.60
   8  -7  -2    7.45    0.53
  -7  -1  -2    7.83    0.47
  -1   8  -2    8.30    0.45
  -1   8  -2    7.83    0.42
  -1   8  -2    8.61    0.56
   8  -7  -2    7.92    0.61
  -7  -1  -2    7.85    0.51
  -1   8  -2    7.90    0.56
   8  -7  -2    8.64    0.70
   1  -8   2    8.63    0.43
  -8   7   2    8.17    0.42
   7   1   2    8.16    0.65
  -8   7   2    8.15    0.59
   7   1   2    8.41    0.63
   7   1   2    8.49    0.61
   1  -8   2    8.97    0.61
   7   1   2    7.94    0.55
   1  -8   2    8.20    0.64
   7   1   2    8.86    0.67
  -8   7   2    8.21    0.67
  -8   7   2    8.65    0.69
  -8   7   2    7.38    0.61
   1  -8   2    8.77    0.61
  -7   0  -2    1.71    0.30
   0   7  -2    1.70    0.20
   0   7  -2    1.43    0.26
  -7   0  -2    1.18    0.31
  -7   0  -2    1.02    0.30
   0   7  -2    1.45    0.31
   0   7  -2    1.59    0.28
   0   7  -2    1.62    0.21
  -7   0  -2    1.67    0.24
  -7   0  -2    1.82    0.29
   7  -7  -2    1.40    0.39
   0   7  -2    1.42    0.30
   7  -7  -2    1.49    0.27
   7  -7  -2    1.30    0.34
   7  -7  -2    1.02    0.26
   0   7  -2    1.65    0.24
   7   0   2    1.61    0.35
   0  -7   2    1.36    0.19
  -7   7   2    1.27    0.34
   7   0   2    1.74    0.31
   0  -7   2    1.78    0.19
  -7   7   2    1.58    0.31
  -7   7   2    1.58    0.20
   7   0   2    1.52    0.27
   7   0   2    1.54    0.15
  -7   7   2    1.74    0.36
   7   0   2    2.01    0.35
   0  -7   2    1.45    0.32
   0  -7   2    1.84    0.33
  -7   7   2    1.31    0.30
   6  -7  -2   25.08    1.11
  -7   1  -2   23.13    0.95
   6  -7  -2   25.68    1.08
  -7   1  -2   23.18    1.03
   1   6  -2   25.51    1.02
   6  -7  -2   26.10    0.94
  -7   1  -2   23.14    0.73
   1   6  -2   25.11    0.70
   1   6  -2   25.55    0.96
   6  -7  -2   25.77    1.05
  -7   1  -2   24.62    1.02
   1   6  -2   25.17    0.68
   1   6  -2   25.00    0.86
   1   6  -2   24.53    0.93
   1   6  -2   26.05    0.92
  -7   1  -2   23.90    0.93
   1   6  -2   25.69    0.95
  -1  -6   2   23.71    1.00
  -6   7   2   23.84    1.03
   7  -1   2   22.95    1.06
  -6   7   2   24.07    1.01
  -6   7   2   24.54    0.99
   7  -1   2   23.47    0.97
   7  -1   2   22.89    0.97
   7  -1   2   22.71    0.76
  -1  -6   2   24.06    0.66
  -1  -6   2   24.40    0.69
   2   5  -2    0.00    0.05
  -7   2  -2   -0.01    0.16
   2   5  -2    0.26    0.15
   5  -7  -2    0.06    0.18
   2   5  -2    0.14    0.17
  -7   2  -2    0.05    0.21
  -7   2  -2   -0.03    0.19
   2   5  -2    0.08    0.13
   2   5  -2    0.11    0.06
   5  -7  -2   -0.02    0.22
   2   5  -2    0.14    0.18
   2   5  -2    0.05    0.10
  -7   2  -2    0.04    0.15
   2   5  -2   -0.11    0.15
   5  -7  -2    0.00    0.15
   5  -7  -2    0.09    0.17
   2   5  -2   -0.27    0.13
  -7   2  -2    0.07    0.11
  -5   7   2   -0.06    0.19
  -2  -5   2    0.08    0.15
   7  -2   2   -0.23    0.18
   7  -2   2    0.50    0.24
   7  -2   2    0.04    0.11
  -5   7   2    0.02    0.19
   7  -2   2   -0.04    0.16
  -5   7   2   -0.06    0.20
  -7   3  -2   14.69    0.81
   3   4  -2   15.24    0.48
   3   4  -2   15.20    0.62
   4  -7  -2   16.10    0.81
   3   4  -2   15.82    0.52
   3   4  -2   15.16    0.75
   3   4  -2   15.51    0.68
  -7   3  -2   15.00    0.73
   3   4  -2   16.21    0.64
  -7   3  -2   15.23    0.64
   4  -7  -2   15.47    0.74
   4  -7  -2   15.13    0.69
   3   4  -2   15.93    0.73
  -7   3  -2   14.55    0.70
   4  -7  -2   16.00    0.77
   3   4  -2   15.26    0.62
  -7   3  -2   14.70    0.71
   7  -3   2   17.20    0.67
   7  -3   2   16.57    0.84
  -3  -4   2   16.97    0.45
  -3  -4   2   17.15    0.73
   7  -3   2   17.63    0.77
   7  -3   2   17.21    0.81
  -3  -4   2   16.61    0.46
  -4   7   2   17.37    0.78
  -4   7   2   17.39    0.70
  -4   7   2   17.16    0.77
  -4   7   2   17.72    0.80
   4   3  -2   16.41    0.56
  -7   4  -2   16.95    0.72
  -7   4  -2   16.47    0.77
   3  -7  -2   17.76    0.76
   4   3  -2   17.56    0.62
   4   3  -2   17.09    0.62
   4   3  -2   16.90    0.62
   3  -7  -2   16.39    0.78
   4   3  -2   17.52    0.71
  -7   4  -2   16.50    0.50
   3  -7  -2   17.00    0.79
   3  -7  -2   16.50    0.78
  -7   4  -2   16.21    0.70
   4   3  -2   17.55    0.66
   3  -7  -2   16.18    0.72
   4   3  -2   17.21    0.76
   4   3  -2   17.46    0.80
  -7   4  -2   17.30    0.86
  -7   4  -2   15.99    0.71
  -4  -3   2   15.60    0.51
   7  -4   2   15.08    0.80
  -3   7   2   15.31    0.76
   7  -4   2   15.23    0.74
  -4  -3   2   15.46    0.54
   7  -4   2   14.82    0.68
  -4  -3   2   15.69    0.63
  -4  -3   2   15.61    0.74
  -4  -3   2   15.28    0.70
   7  -4   2   14.99    0.83
  -3   7   2   16.05    0.73
  -3   7   2   16.06    0.73
  -3   7   2   14.96    0.69
  -7   5  -2    0.02    0.07
   2  -7  -2   -0.06    0.16
   2  -7  -2    0.06    0.17
   5   2  -2    0.17    0.14
   5   2  -2    0.10    0.13
   5   2  -2   -0.01    0.17
   2  -7  -2   -0.04    0.19
   5   2  -2   -0.02    0.08
  -7   5  -2    0.13    0.21
  -7   5  -2    0.01    0.18
   2  -7  -2   -0.06    0.17
  -7   5  -2    0.09    0.15
   5   2  -2   -0.07    0.13
   2  -7  -2   -0.15    0.13
   5   2  -2   -0.08    0.15
   5   2  -2    0.11    0.16
  -7   5  -2    0.17    0.19
  -7   5  -2    0.05    0.15
  -2   7   2    0.16    0.15
  -2   7   2   -0.14    0.13
  -2   7   2   -0.11    0.17
  -2   7   2    0.19    0.15
  -5  -2   2   -0.01    0.13
   7  -5   2   -0.15    0.19
   7  -5   2    0.16    0.18
  -5  -2   2    0.11    0.10
   7  -5   2    0.11    0.22
  -5  -2   2    0.06    0.15
   7  -5   2    0.03    0.16
  -5  -2   2   -0.05    0.19
  -5  -2   2    0.14    0.10
   1  -7  -2   23.16    0.78
  -7   6  -2   23.34    0.79
  -7   6  -2   23.57    1.00
  -7   6  -2   23.89    1.08
   6   1  -2   24.59    0.73
   1  -7  -2   24.04    0.95
  -7   6  -2   25.33    1.04
  -7   6  -2   23.84    0.85
   6   1  -2   23.78    0.93
   1  -7  -2   22.88    1.01
   6   1  -2   23.74    0.72
   6   1  -2   23.21    0.98
   1  -7  -2   23.99    0.96
   6   1  -2   24.24    0.89
  -7   6  -2   24.68    0.96
   6   1  -2   24.93    0.95
  -1   7   2   24.62    0.91
  -6  -1   2   24.24    1.00
   7  -6   2   23.83    1.08
  -6  -1   2   25.07    0.89
  -6  -1   2   24.45    0.85
  -1   7   2   25.56    0.96
  -1   7   2   24.81    0.95
  -1   7   2   25.86    1.05
  -1   7   2   24.39    0.87
  -6  -1   2   25.08    0.90
   7  -6   2   25.10    1.02
  -6  -1   2   23.78    0.94
   7  -6   2   24.00    0.98
   7  -6   2   24.56    1.07
  -7   7  -2    1.32    0.22
   7   0  -2    1.69    0.21
   0  -7  -2    1.62    0.25
   0  -7  -2    1.80    0.29
  -7   7  -2    1.52    0.21
   0  -7  -2    1.87    0.30
   0  -7  -2    1.60    0.34
   7   0  -2    1.40    0.29
   0  -7  -2    1.98    0.28
  -7   7  -2    1.32    0.29
  -7   7  -2    1.69    0.37
  -7   7  -2    1.82    0.29
   7   0  -2    1.27    0.28
   7   0  -2    1.79    0.32
   7   0  -2    1.22    0.27
  -7   7  -2    1.36    0.35
   7   0  -2    1.45    0.13
   0   7   2    1.58    0.23
   7  -7   2    1.17    0.28
   0   7   2    1.49    0.26
  -7   0   2    1.76    0.34
   0   7   2    1.44    0.22
   7  -7   2    1.56    0.35
  -7   0   2    1.62    0.25
   7  -7   2    2.17    0.42
   0   7   2    1.62    0.29
  -7   0   2    1.68    0.28
   0   7   2    1.37    0.31
   0   7   2    1.67    0.25
   7  -7   2    1.36    0.27
  -7   0   2    1.28    0.28
  -7   0   2    1.39    0.25
  -1  -7  -2    7.96    0.44
  -1  -7  -2    8.24    0.53
   8  -1  -2    8.06    0.62
   8  -1  -2    8.27    0.44
  -7   8  -2    8.67    0.57
   8  -1  -2    7.74    0.61
  -7   8  -2    8.56    0.69
  -7   8  -2    8.85    0.62
  -7   8  -2    7.96    0.49
   8  -1  -2    8.59    0.60
  -1  -7  -2    8.52    0.53
   8  -1  -2    8.89    0.61
  -7   8  -2    8.30    0.41
  -7   8  -2    7.97    0.66
  -1  -7  -2    8.58    0.66
   7  -8   2    7.32    0.67
  -8   1   2    7.81    0.54
   7  -8   2    7.01    0.64
   1   7   2    8.61    0.45
   1   7   2    7.47    0.40
  -8   1   2    7.85    0.52
   1   7   2    7.79    0.58
   1   7   2    8.02    0.48
  -8   1   2    8.06    0.53
   1   7   2    7.82    0.51
  -8   1   2    8.28    0.62
   1   7   2    8.41    0.66
   7  -8   2    7.56    0.65
   7  -8   2    7.94    0.55
   1   7   2    8.05    0.51
  -8   1   2    8.12    0.61
   9  -2  -2    9.34    0.67
  -2  -7  -2    8.58    0.59
  -2  -7  -2    7.86    0.68
  -7   9  -2    9.00    0.65
   9  -2  -2    8.56    0.51
   9  -2  -2    8.71    0.71
  -7   9  -2    8.75    0.61
   9  -2  -2    9.67    0.67
   9  -2  -2    9.67    0.72
  -7   9  -2    9.17    0.75
  -7   9  -2    8.11    0.69
  -7   9  -2    9.35    0.57
  -2  -7  -2    8.77    0.56
  -2  -7  -2    8.92    0.47
  -7   9  -2    8.82    0.39
   2   7   2    8.74    0.73
  -9   2   2    9.26    0.65
   2   7   2    8.71    0.61
   2   7   2    8.71    0.47
   2   7   2    8.85    0.51
   7  -9   2    9.25    0.75
  -9   2   2    9.96    0.62
   2   7   2    8.98    0.46
   7  -9   2   10.91    0.77
  -9   2   2    8.73    0.61
   2   7   2    8.85    0.52
   2   7   2    9.41    0.69
  -9   2   2    9.16    0.69
   7  -9   2    9.57    0.67
   7  -9   2    9.87    0.78
   2   7   2    9.06    0.62
  -9   2   2    8.83    0.64
  10  -3  -2    1.61    0.44
  -7  10  -2    0.83    0.26
  10  -3  -2    1.57    0.29
  -7  10  -2    1.95    0.36
  -7  10  -2    1.31    0.38
  10  -3  -2    1.04    0.33
  -7  10  -2    1.22    0.41
  -7  10  -2    0.69    0.31
  -3  -7  -2    1.46    0.39
  -7  10  -2    1.27    0.17
  10  -3  -2    1.49    0.35
  10  -3  -2    1.12    0.43
  -3  -7  -2    1.44    0.23
  -3  -7  -2    1.45    0.35
   7 -10   2    0.91    0.38
   7 -10   2    1.19    0.39
 -10   3   2    0.87    0.30
   3   7   2    1.30    0.35
   3   7   2    1.03    0.37
   3   7   2    1.43    0.36
 -10   3   2    0.48    0.29
   7 -10   2    1.18    0.34
 -10   3   2    0.83    0.36
   3   7   2    1.10    0.21
   7 -10   2    1.19    0.32
 -10   3   2    0.95    0.32
   3   7   2    1.28    0.22
   3   7   2    1.16    0.23
   3   7   2    0.85    0.30
 -10   3   2    0.75    0.32
   7 -10   2    1.50    0.42
  11  -4  -2    5.66    0.77
  11  -4  -2    6.76    0.73
  -7  11  -2    6.24    0.58
  -4  -7  -2    5.98    0.67
  -4  -7  -2    6.19    0.42
  11  -4  -2    7.68    0.56
  11  -4  -2    5.23    0.76
  -7  11  -2    6.81    0.64
  -7  11  -2    6.58    0.66
  -7  11  -2    6.07    0.78
  -4  -7  -2    5.15    0.70
  11  -4  -2    6.31    0.68
  -4  -7  -2    5.45    0.49
   7 -11   2    6.63    0.77
   7 -11   2    6.60    0.77
   4   7   2    5.99    0.67
   4   7   2    6.05    0.43
 -11   4   2    5.38    0.66
   4   7   2    6.73    0.69
   7 -11   2    6.03    0.71
   4   7   2    6.43    0.74
 -11   4   2    5.77    0.75
   4   7   2    5.14    0.61
   4   7   2    6.46    0.44
 -11   4   2    5.84    0.63
 -11   4   2    6.01    0.62
   4   7   2    5.64    0.41
   7 -11   2    5.70    0.67
   7 -11   2    6.34    0.62
  -7  12  -2   -0.29    0.31
  12  -5  -2   -0.22    0.42
  -7  12  -2   -0.04    0.30
  -7  12  -2    0.05    0.31
  -5  -7  -2    0.13    0.40
  12  -5  -2    0.29    0.41
  -7  12  -2    0.10    0.45
  12  -5  -2   -0.35    0.28
  -5  -7  -2    0.07    0.23
  -7  12  -2    0.30    0.32
  12  -5  -2    0.28    0.38
  -5  -7  -2   -0.08    0.18
   5   7   2    0.21    0.35
   7 -12   2   -0.11    0.40
 -12   5   2   -0.66    0.43
   5   7   2    0.09    0.16
   7 -12   2    0.03    0.33
   5   7   2    0.47    0.37
   5   7   2    0.14    0.20
   7 -12   2   -0.12    0.40
   5   7   2    0.30    0.37
   5   7   2    0.11    0.19
 -12   5   2    0.43    0.37
   7 -12   2    0.34    0.38
 -12   5   2   -0.21    0.31
  13  -6  -2    2.87    0.51
  -7  13  -2    2.24    0.49
  -6  -7  -2    2.68    0.56
  -7  13  -2    2.62    0.49
  13  -6  -2    3.41    0.73
  -6  -7  -2    2.93    0.42
  -7  13  -2    3.36    0.61
  13  -6  -2    2.37    0.56
  -6  -7  -2    3.19    0.42
  -7  13  -2    3.29    0.70
  13  -6  -2    1.56    0.55
   6   7   2    3.09    0.61
 -13   6   2    2.60    0.51
   7 -13   2    2.45    0.54
   6   7   2    2.39    0.56
   6   7   2    3.01    0.38
   7 -13   2    2.95    0.62
   7 -13   2    2.82    0.56
 -13   6   2    3.45    0.73
   7 -13   2    3.34    0.64
 -13   6   2    2.64    0.47
   6   7   2    3.23    0.52
   6   7   2    3.34    0.45
  -7  14  -2    0.18    0.43
  14  -7  -2   -0.16    0.51
  -7  14  -2    0.87    0.47
  14  -7  -2    0.57    0.65
  14  -7  -2    0.85    0.42
  -7  -7  -2    0.61    0.29
  -7  -7  -2    0.76    0.57
  -7  14  -2    1.16    0.62
  -7  14  -2    0.77    0.45
  14  -7  -2   -0.51    1.00
  -7  -7  -2    0.46    0.25
   7   7   2    0.84    0.53
   7 -14   2    0.90    0.58
 -14   7   2    1.31    0.60
   7   7   2    0.63    0.33
 -14   7   2    0.63    0.40
   7 -14   2    1.12    0.52
   7 -14   2    0.90    0.49
   7   7   2    0.70    0.37
   7 -14   2    0.64    0.66
   7   7   2    0.56    0.30
 -14   7   2    0.61    0.44
 -14   7   2    0.28    0.41
  -7  15  -2   -0.43    0.51
  -7  15  -2   -0.14    0.69
  15  -8  -2   -0.25    0.54
  -7  15  -2    0.75    0.55
  15  -8  -2    0.44    0.81
  -7  15  -2    0.47    0.49
  15  -8  -2    0.36    0.62
  15  -8  -2    0.41    0.82
  -8  -7  -2    0.68    0.27
  -8  -7  -2    0.41    0.59
  -8  -7  -2   -0.21    0.29
   8   7   2   -0.58    0.53
   8   7   2   -0.41    0.37
   7 -15   2    1.34    0.75
   7 -15   2    0.14    0.61
 -15   8   2   -0.25    0.54
 -15   8   2   -0.19    0.53
 -15   8   2   -0.58    0.69
   8   7   2    0.29    0.41
 -15   8   2    0.06    0.46
   8   7   2    0.20    0.34
   8   7   2   -0.32    0.61
   7 -15   2    0.86    0.62
   7 -15   2    0.11    0.56
 -15   8   2    0.54    0.49
   7 -15   2    0.48    0.72
  14  -8  -2    2.42    0.75
  -6  14  -2    2.88    0.61
  14  -8  -2    1.80    0.66
  -8  -6  -2    2.39    0.36
  -6  14  -2    2.15    0.67
  -6  14  -2    2.50    0.56
[truncated: 3,255,738 more chars]
