# Supplementary material for: Di­chlorido­(pyridine-κN)[2,3,5,6-tetra­kis­(pyridin-2-yl)pyrazine-κ3 N 2,N 1,N 6]nickel(II)
Source: IUCrdata. 2021 Feb 2;6(Pt 2):x210094. doi: 10.1107/S2414314621000948 (PMC9462313; doi:10.1107/S2414314621000948)
Supplement: Supplementary file 2 [file x-06-x210094-Isup2.hkl]

data_I                                                                          
_shelx_title ' [NiCl2(tppz)(py)]'                                               
_shelx_refln_list_code          4                                               
_shelx_F_calc_maximum      587.20                                               
_exptl_crystal_F_000      1836.00                                               
_reflns_d_resolution_high  0.8085                                               
                                                                                
loop_                                                                           
 _space_group_symop_operation_xyz                                               
 'x, y, z'                                                                      
 '-y, x-y, z+1/3'                                                               
 '-x+y, -x, z+2/3'                                                              
 '-x, -y, z+1/2'                                                                
 'y, -x+y, z+5/6'                                                               
 'x-y, x, z+1/6'                                                                
 'y, x, -z+1/3'                                                                 
 'x-y, -y, -z'                                                                  
 '-x, -x+y, -z+2/3'                                                             
 '-y, -x, -z+5/6'                                                               
 '-x+y, y, -z+1/2'                                                              
 'x, x-y, -z+1/6'                                                               
                                                                                
_cell_length_a    13.8244                                                       
_cell_length_b    13.8244                                                       
_cell_length_c    23.8935                                                       
_cell_angle_alpha  90.000                                                       
_cell_angle_beta   90.000                                                       
_cell_angle_gamma 120.000                                                       
                                                                                
_shelx_F_squared_multiplier     1.000                                           
                                                                                
loop_                                                                           
 _refln_index_h                                                                 
 _refln_index_k                                                                 
 _refln_index_l                                                                 
 _refln_F_squared_calc                                                          
 _refln_F_squared_meas                                                          
 _refln_F_squared_sigma                                                         
 _refln_observed_status                                                         
  -1   2   0       8158.30       8700.73        61.44 o                         
   0   2   0       5112.93       5184.18        37.42 o                         
  -1   3   0       3563.36       3596.06        18.62 o                         
   0   3   0      65887.88      70948.36       324.35 o                         
  -2   4   0       1105.29       1091.53        13.70 o                         
  -1   4   0       4550.15       4349.44        23.05 o                         
   0   4   0        718.30        770.75        14.72 o                         
  -2   5   0       9690.26       9310.77        40.54 o                         
  -1   5   0       3727.89       3886.76        22.99 o                         
   0   5   0      38010.37      39332.69       193.74 o                         
  -3   6   0      31780.75      34211.30       168.42 o                         
  -2   6   0       6612.09       6607.06        33.67 o                         
  -1   6   0       2686.43       2475.85        20.10 o                         
   0   6   0      16225.36      15726.93        90.85 o                         
  -3   7   0       2518.28       2694.62        21.85 o                         
  -2   7   0      20850.66      20935.84        78.99 o                         
  -1   7   0       4999.78       4998.51        30.29 o                         
   0   7   0       9259.65       8668.23        62.03 o                         
  -4   8   0        328.64        246.11        13.52 o                         
  -3   8   0          8.20          7.49         7.41 o                         
  -2   8   0       1709.26       1508.41        18.42 o                         
  -1   8   0        332.77        331.96        10.85 o                         
   0   8   0         69.15        131.67        13.35 o                         
  -4   9   0       2209.69       2270.25        23.20 o                         
  -3   9   0       1047.91       1035.60        17.97 o                         
  -2   9   0       1283.02       1184.29        19.65 o                         
  -1   9   0        244.95        241.20        11.23 o                         
   0   9   0        401.70        532.67        22.70 o                         
  -5  10   0       2524.27       2401.50        38.98 o                         
  -4  10   0       1811.81       1757.81        23.40 o                         
  -3  10   0       5742.73       5708.44        38.95 o                         
  -2  10   0        277.61        287.11        14.07 o                         
  -1  10   0          7.62         -0.70        11.67 o                         
   0  10   0        219.39        281.68        20.48 o                         
  -5  11   0       1031.61       1036.70        21.30 o                         
  -4  11   0         80.60         70.53        12.88 o                         
  -3  11   0       4413.55       4178.15        36.20 o                         
  -2  11   0        225.94        202.31        15.42 o                         
  -1  11   0       2586.97       2647.10        33.78 o                         
   0  11   0        837.64        903.71        33.13 o                         
  -6  12   0        691.95        594.83        27.80 o                         
  -5  12   0       2939.28       3071.54        35.21 o                         
  -4  12   0       3041.52       2952.84        36.28 o                         
  -3  12   0         73.80         81.49        14.93 o                         
  -2  12   0       1697.32       1633.05        30.24 o                         
  -1  12   0        413.33        381.47        21.89 o                         
   0  12   0       3956.43       4062.90        72.88 o                         
  -6  13   0        542.56        532.02        21.08 o                         
  -5  13   0        414.29        458.26        21.05 o                         
  -4  13   0       6441.06       6058.08        56.91 o                         
  -3  13   0         88.84         96.66        21.22 o                         
  -2  13   0       1080.20       1043.13        28.76 o                         
  -1  13   0         44.69         14.48        20.68 o                         
   0  13   0        423.20        474.30        39.36 o                         
  -7  14   0       2087.07       2053.64        56.80 o                         
  -6  14   0        412.40        354.55        23.82 o                         
  -5  14   0        964.87        928.23        27.37 o                         
  -4  14   0        769.49        673.30        28.52 o                         
  -3  14   0        228.32        179.42        24.84 o                         
  -2  14   0       1536.33       1504.39        34.84 o                         
  -1  14   0         48.46         62.66        27.28 o                         
   0  14   0         35.51         65.02        47.07 o                         
  -7  15   0         31.12         24.48        24.94 o                         
  -6  15   0        388.33        406.00        28.23 o                         
  -5  15   0         28.44         -3.97        25.88 o                         
  -4  15   0        106.35        123.05        28.58 o                         
  -3  15   0        147.96        123.95        29.18 o                         
  -2  15   0         48.11          7.00        34.75 o                         
  -1  15   0         18.73         22.35        37.50 o                         
  -8  16   0          3.08         47.30        43.61 o                         
  -7  16   0         77.29         63.31        32.70 o                         
  -6  16   0         36.87        -14.99        31.62 o                         
  -5  16   0        248.58        288.31        36.68 o                         
  -4  16   0         28.51         12.37        34.74 o                         
  -3  16   0          6.06        -39.99        39.99 o                         
  -8  17   0         12.96         65.72        40.57 o                         
  -7  17   0       1372.84       1635.75       150.07 o                         
  -1   2   1         13.71         13.94         1.68 o                         
   0   2   1       2400.96       2644.13        14.51 o                         
  -2   3   1      34466.15      36707.40       116.96 o                         
  -1   3   1      33057.79      35350.25       119.92 o                         
   0   3   1      14567.17      14757.87        58.76 o                         
  -3   4   1        707.21        689.94         8.06 o                         
  -2   4   1      14476.80      14442.06        53.94 o                         
  -1   4   1        719.02        711.36         9.77 o                         
   0   4   1      22626.75      23207.88        85.59 o                         
  -4   5   1       8258.07       8305.41        36.13 o                         
  -3   5   1       8374.11       8060.37        36.18 o                         
  -2   5   1       8156.34       7868.67        36.03 o                         
  -1   5   1       7820.68       7825.63        37.50 o                         
   0   5   1       1793.80       1835.69        16.42 o                         
  -5   6   1        245.21        191.20         7.28 o                         
  -4   6   1       7265.82       7677.40        37.25 o                         
  -3   6   1      18670.23      19342.78        73.84 o                         
  -2   6   1       7706.94       8146.57        39.25 o                         
  -1   6   1        190.66        138.41         7.75 o                         
   0   6   1       1272.65       1397.03        16.46 o                         
  -6   7   1        437.39        418.20        10.60 o                         
  -5   7   1       8940.89       8874.28        43.40 o                         
  -4   7   1       5844.48       5547.14        31.09 o                         
  -3   7   1       5438.20       5099.57        31.34 o                         
  -2   7   1       8553.65       8511.02        44.14 o                         
  -1   7   1        368.73        356.48        10.84 o                         
   0   7   1       7860.27       8183.58        42.29 o                         
  -7   8   1       4176.92       4208.01        29.75 o                         
  -6   8   1        980.07        851.73        15.65 o                         
  -5   8   1       1600.86       1520.49        19.73 o                         
  -4   8   1       1451.84       1557.01        18.01 o                         
  -3   8   1       1166.77       1102.50        18.15 o                         
  -2   8   1       1081.59        944.79        16.11 o                         
  -1   8   1       4089.29       4116.82        30.34 o                         
   0   8   1       2497.19       2409.73        23.28 o                         
  -8   9   1       2623.57       2633.17        26.78 o                         
  -7   9   1       6620.23       6405.04        39.69 o                         
  -6   9   1       3173.96       3089.00        26.48 o                         
  -5   9   1       5459.18       5354.22        34.88 o                         
  -4   9   1       5257.49       5185.02        33.96 o                         
  -3   9   1       3082.01       3006.22        28.30 o                         
  -2   9   1       6755.55       6571.15        39.02 o                         
  -1   9   1       2730.47       2714.37        27.91 o                         
   0   9   1      13924.75      13747.50        65.99 o                         
  -9  10   1        422.78        414.42        15.42 o                         
  -8  10   1       4526.90       4459.84        33.99 o                         
  -7  10   1       2552.85       2583.65        26.24 o                         
  -6  10   1       2306.68       2287.56        25.36 o                         
  -5  10   1        853.56        808.22        17.00 o                         
  -4  10   1       2545.88       2548.63        27.66 o                         
  -3  10   1       2355.26       2377.56        27.04 o                         
  -2  10   1       4580.94       4519.92        34.62 o                         
  -1  10   1        644.40        613.94        16.59 o                         
   0  10   1        154.68        182.02        14.47 o                         
 -10  11   1        466.06        487.08        18.30 o                         
  -9  11   1        467.44        450.23        19.21 o                         
  -8  11   1       1390.28       1400.55        25.73 o                         
  -7  11   1       1256.18       1233.85        22.24 o                         
  -6  11   1         38.04          4.79        12.42 o                         
  -5  11   1         31.39         27.40        13.04 o                         
  -4  11   1       1129.70       1088.15        21.51 o                         
  -3  11   1       1275.90       1289.12        23.25 o                         
  -2  11   1        278.40        258.94        15.74 o                         
  -1  11   1        467.06        464.02        17.75 o                         
   0  11   1       1191.11       1248.49        26.50 o                         
 -11  12   1        453.22        436.28        23.94 o                         
 -10  12   1        237.24        206.97        19.08 o                         
  -9  12   1       1452.21       1361.14        29.90 o                         
  -8  12   1        971.15        956.28        23.98 o                         
  -7  12   1        104.99        120.65        17.61 o                         
  -6  12   1        659.81        638.57        19.26 o                         
  -5  12   1        144.83        165.30        14.84 o                         
  -4  12   1       1272.39       1255.27        24.87 o                         
  -3  12   1       1772.86       1725.62        32.03 o                         
  -2  12   1        123.92        100.61        16.38 o                         
  -1  12   1        385.35        393.41        20.56 o                         
   0  12   1        298.91        272.42        22.01 o                         
 -12  13   1         44.30         37.08        23.02 o                         
 -11  13   1         62.38         43.37        20.98 o                         
 -10  13   1        750.48        713.87        27.81 o                         
  -9  13   1         11.38        -10.57        19.89 o                         
  -8  13   1        635.46        706.08        27.20 o                         
  -7  13   1         43.51         16.76        17.33 o                         
  -6  13   1         25.00          9.51        17.52 o                         
  -5  13   1        553.09        564.14        21.40 o                         
  -4  13   1          7.91         40.86        20.08 o                         
  -3  13   1        830.72        797.29        26.57 o                         
  -2  13   1         62.26         67.82        20.61 o                         
  -1  13   1         18.82          3.90        20.53 o                         
   0  13   1        554.30        521.16        29.59 o                         
 -13  14   1         73.63         34.91        26.64 o                         
 -12  14   1       1484.68       1544.40        36.35 o                         
 -11  14   1        633.30        672.51        26.83 o                         
 -10  14   1       1020.82        983.18        29.38 o                         
  -9  14   1       1070.11       1057.44        32.19 o                         
  -8  14   1        349.04        348.08        24.38 o                         
  -7  14   1       2382.60       2293.00        39.49 o                         
  -6  14   1        306.06        307.10        23.57 o                         
  -5  14   1       1266.88       1190.65        31.19 o                         
  -4  14   1        861.41        821.32        31.22 o                         
  -3  14   1        729.22        756.21        29.66 o                         
  -2  14   1       1303.27       1354.87        35.52 o                         
  -1  14   1         61.67         17.58        27.77 o                         
   0  14   1        320.25        285.26        30.89 o                         
 -14  15   1        313.29        257.42        38.13 o                         
 -13  15   1       1152.31       1148.69        38.81 o                         
 -12  15   1         60.71         59.08        28.51 o                         
 -11  15   1        444.44        461.23        30.36 o                         
 -10  15   1        957.85        927.51        31.42 o                         
  -9  15   1        441.36        443.29        27.45 o                         
  -8  15   1        876.05        888.41        32.68 o                         
  -7  15   1        938.97        930.12        31.42 o                         
  -6  15   1        374.51        323.38        28.24 o                         
  -5  15   1       1047.81       1011.02        32.46 o                         
  -4  15   1        501.72        435.48        30.69 o                         
  -3  15   1         33.95         70.28        29.56 o                         
  -2  15   1       1285.63       1294.23        41.50 o                         
  -1  15   1        318.35        306.38        45.83 o                         
 -13  16   1         52.81        100.56        40.49 o                         
 -12  16   1        151.48        163.51        34.91 o                         
 -11  16   1        550.84        537.69        40.33 o                         
 -10  16   1        271.03        226.42        32.55 o                         
  -9  16   1        376.16        345.13        36.01 o                         
  -8  16   1          3.27        -29.64        29.64 o                         
  -7  16   1        367.33        419.42        33.33 o                         
  -6  16   1        218.27         88.44        37.89 o                         
  -5  16   1        524.23        466.68        37.85 o                         
  -4  16   1        153.80        230.92        37.04 o                         
  -3  16   1         55.94         65.75        38.07 o                         
 -10  17   1        149.92        285.89       192.65 o                         
  -9  17   1        106.54        119.63        42.04 o                         
  -8  17   1         39.31        -31.19        43.33 o                         
  -7  17   1        181.66        -19.03       179.09 o                         
   0   1   2      34765.39      35660.90       198.90 o                         
  -1   2   2      14226.67      14727.03        66.99 o                         
   0   2   2         65.37         70.27         3.45 o                         
  -2   3   2       4853.56       5060.47        23.12 o                         
  -1   3   2       4147.39       4302.56        22.97 o                         
   0   3   2       9006.32       9021.72        36.63 o                         
  -3   4   2       6757.33       6747.34        31.88 o                         
  -2   4   2       5978.61       5988.30        26.57 o                         
  -1   4   2       7316.06       7328.20        33.62 o                         
   0   4   2       5499.75       5348.47        26.14 o                         
  -4   5   2       7202.22       7037.14        35.49 o                         
  -3   5   2      10192.37      10744.70        43.62 o                         
  -2   5   2       9686.80      10185.78        43.74 o                         
  -1   5   2       7362.99       7204.98        34.55 o                         
   0   5   2       2516.99       2739.10        19.05 o                         
  -5   6   2       7152.11       7071.80        37.16 o                         
  -4   6   2      28118.90      29407.01       106.53 o                         
  -3   6   2       3289.66       3315.07        21.65 o                         
  -2   6   2      28979.83      30403.65       108.66 o                         
  -1   6   2       7317.44       7237.93        37.06 o                         
   0   6   2      17401.20      17669.69        69.67 o                         
  -6   7   2       9294.07       9187.70        46.77 o                         
  -5   7   2         30.16          5.55         7.26 o                         
  -4   7   2       6130.86       6549.50        33.72 o                         
  -3   7   2       5580.51       5943.89        33.85 o                         
  -2   7   2         35.58         13.74         6.68 o                         
  -1   7   2       9662.67       9537.73        47.07 o                         
   0   7   2        553.43        603.23        12.78 o                         
  -7   8   2       3142.41       3057.21        26.09 o                         
  -6   8   2       3284.65       3164.08        28.18 o                         
  -5   8   2        185.45        167.53         9.47 o                         
  -4   8   2       3210.38       3328.30        25.41 o                         
  -3   8   2        244.41        235.11        10.25 o                         
  -2   8   2       3577.27       3488.25        27.30 o                         
  -1   8   2       3271.82       3212.65        27.92 o                         
   0   8   2       1630.64       1613.80        20.68 o                         
  -8   9   2        933.18        953.16        18.27 o                         
  -7   9   2       3504.74       3501.63        30.49 o                         
  -6   9   2       9503.96       9667.12        51.27 o                         
  -5   9   2       3466.32       3379.56        26.54 o                         
  -4   9   2       3384.45       3329.48        27.20 o                         
  -3   9   2       9516.53       9623.15        51.88 o                         
  -2   9   2       3441.76       3465.78        29.11 o                         
  -1   9   2       1023.39       1007.79        19.06 o                         
   0   9   2       5085.23       5168.94        38.43 o                         
  -9  10   2       2038.94       2032.44        28.09 o                         
  -8  10   2       2663.73       2764.55        30.55 o                         
  -7  10   2        408.43        408.39        14.57 o                         
  -6  10   2        662.83        697.38        16.71 o                         
  -5  10   2        111.42        111.15        10.59 o                         
  -4  10   2        573.80        598.74        15.27 o                         
  -3  10   2        508.64        505.77        16.02 o                         
  -2  10   2       2442.61       2535.36        31.38 o                         
  -1  10   2       1694.78       1705.58        25.56 o                         
   0  10   2       1810.11       1834.26        28.60 o                         
 -10  11   2       1587.92       1563.55        29.60 o                         
  -9  11   2       4403.77       4362.70        41.24 o                         
  -8  11   2       1356.25       1390.00        23.95 o                         
  -7  11   2       2296.63       2276.27        29.79 o                         
  -6  11   2       2756.79       2743.77        31.65 o                         
  -5  11   2       2806.56       2799.33        31.91 o                         
  -4  11   2       2313.32       2334.08        30.77 o                         
  -3  11   2       1328.53       1369.84        25.93 o                         
  -2  11   2       4779.73       4719.61        41.96 o                         
  -1  11   2       1949.22       1943.90        28.72 o                         
   0  11   2       7869.10       7738.50        56.22 o                         
 -11  12   2       2259.72       2167.18        37.25 o                         
 -10  12   2       1160.71       1126.70        29.12 o                         
  -9  12   2       3629.90       3502.27        42.70 o                         
  -8  12   2        761.02        745.60        21.07 o                         
  -7  12   2          8.25         33.48        15.90 o                         
  -6  12   2       1300.62       1334.97        29.04 o                         
  -5  12   2          4.46         10.40        14.53 o                         
  -4  12   2        601.50        640.37        21.75 o                         
  -3  12   2       3840.11       3656.35        42.98 o                         
  -2  12   2       1178.41       1153.12        25.77 o                         
  -1  12   2       1948.60       1899.54        30.37 o                         
   0  12   2         12.20          7.61        20.30 o                         
 -12  13   2       1701.81       1741.51        36.78 o                         
 -11  13   2        131.49        129.99        22.23 o                         
 -10  13   2        514.04        508.47        24.82 o                         
  -9  13   2       2164.02       2108.45        38.68 o                         
  -8  13   2        130.58        152.92        21.66 o                         
  -7  13   2       1127.01       1094.38        29.63 o                         
  -6  13   2       1206.12       1110.79        29.27 o                         
  -5  13   2         77.47         26.38        17.71 o                         
  -4  13   2       1982.03       1952.87        36.36 o                         
  -3  13   2        387.32        357.33        23.32 o                         
  -2  13   2        106.76         94.11        24.30 o                         
  -1  13   2       1707.77       1753.47        34.64 o                         
   0  13   2       2651.73       2781.04        42.97 o                         
 -13  14   2        549.99        548.44        29.60 o                         
 -12  14   2        328.30        355.66        27.25 o                         
 -11  14   2        574.88        543.69        26.74 o                         
 -10  14   2        606.06        598.39        27.22 o                         
  -9  14   2        643.50        603.72        28.56 o                         
  -8  14   2       1067.70       1096.78        33.35 o                         
  -7  14   2        201.05        230.39        23.16 o                         
  -6  14   2       1022.22       1015.43        29.82 o                         
  -5  14   2        661.11        636.45        25.58 o                         
  -4  14   2        694.03        664.93        27.34 o                         
  -3  14   2        690.20        711.36        29.05 o                         
  -2  14   2        325.03        325.28        26.37 o                         
  -1  14   2        636.74        567.03        36.72 o                         
   0  14   2          1.63         40.61        32.55 o                         
 -14  15   2        325.82        291.93        35.28 o                         
 -13  15   2        100.82        113.63        32.38 o                         
 -12  15   2        601.25        618.45        30.94 o                         
 -11  15   2         17.04         53.87        26.20 o                         
 -10  15   2         79.54        137.58        29.36 o                         
  -9  15   2        299.15        355.62        28.32 o                         
  -8  15   2        161.49        181.37        26.70 o                         
  -7  15   2        173.09        113.75        26.73 o                         
  -6  15   2        298.59        283.51        29.53 o                         
  -5  15   2         78.65         67.29        24.99 o                         
  -4  15   2          4.04         12.44        34.42 o                         
  -3  15   2        637.32        671.37        38.57 o                         
  -2  15   2         60.84         73.19        32.68 o                         
  -1  15   2        230.72        236.80        36.97 o                         
 -13  16   2         84.39         39.57        37.53 o                         
 -12  16   2        203.07        189.27        43.96 o                         
 -11  16   2       1085.20       1224.08        39.70 o                         
 -10  16   2        113.50         61.19        35.47 o                         
  -9  16   2        456.68        422.87        32.05 o                         
  -8  16   2         11.34         -6.75        33.01 o                         
  -7  16   2        436.57        395.84        33.86 o                         
  -6  16   2        159.19        140.28        30.66 o                         
  -5  16   2        991.81       1071.78        40.77 o                         
  -4  16   2        270.29        296.78        46.33 o                         
  -3  16   2         64.56        119.29        37.84 o                         
  -9  17   2        177.14         63.88        46.61 o                         
  -8  17   2        219.30         93.94        45.66 o                         
   0   1   3       1250.02       1197.99        12.07 o                         
  -1   2   3      16992.77      17094.45        83.68 o                         
   0   2   3        210.14        232.45         5.75 o                         
  -2   3   3       2943.61       3061.69        17.29 o                         
  -1   3   3       3216.11       3339.02        18.54 o                         
   0   3   3      10076.17      10387.37        42.22 o                         
  -3   4   3       1591.69       1467.68        13.65 o                         
  -2   4   3       1835.38       1830.23        13.40 o                         
  -1   4   3       1787.23       1673.17        14.07 o                         
   0   4   3      11738.88      12440.83        50.45 o                         
  -4   5   3       1815.80       1742.60        16.95 o                         
  -3   5   3       1195.02       1166.87        12.30 o                         
  -2   5   3       1187.10       1192.53        13.88 o                         
  -1   5   3       2048.55       1963.45        17.37 o                         
   0   5   3        100.00        126.61         6.40 o                         
  -5   6   3       1098.60       1018.41        15.19 o                         
  -4   6   3       2101.12       1877.89        17.25 o                         
  -3   6   3       4352.70       4218.62        24.83 o                         
  -2   6   3       1961.33       1741.20        18.45 o                         
  -1   6   3        986.13        920.81        15.23 o                         
   0   6   3      10975.15      11185.66        50.88 o                         
  -6   7   3       2814.67       2835.55        25.35 o                         
  -5   7   3        853.20        960.94        15.02 o                         
  -4   7   3       3477.28       3719.86        26.61 o                         
  -3   7   3       3476.61       3650.01        26.41 o                         
  -2   7   3        825.53        924.76        16.29 o                         
  -1   7   3       2860.40       2926.78        25.78 o                         
   0   7   3        185.57        202.49        10.33 o                         
  -7   8   3       3333.79       3271.82        27.51 o                         
  -6   8   3       2371.41       2208.87        23.37 o                         
  -5   8   3       1371.69       1425.52        19.72 o                         
  -4   8   3       4129.35       3860.01        29.03 o                         
  -3   8   3       1381.96       1457.81        20.56 o                         
  -2   8   3       2094.81       1933.07        23.75 o                         
  -1   8   3       3539.27       3505.56        28.34 o                         
   0   8   3       2371.44       2308.91        25.82 o                         
  -8   9   3       5362.59       5344.26        38.07 o                         
  -7   9   3       1617.85       1669.45        23.80 o                         
  -6   9   3       2453.18       2464.60        26.88 o                         
  -5   9   3       1086.59       1097.96        18.96 o                         
  -4   9   3       1039.99       1018.38        17.68 o                         
  -3   9   3       2562.83       2570.57        28.00 o                         
  -2   9   3       1667.34       1659.07        24.69 o                         
  -1   9   3       5290.32       5296.12        39.04 o                         
   0   9   3        939.43        987.48        20.00 o                         
  -9  10   3       4455.59       4484.94        39.02 o                         
  -8  10   3       1885.31       1865.75        27.05 o                         
  -7  10   3       1516.97       1476.35        24.05 o                         
  -6  10   3       2867.18       2724.82        28.84 o                         
  -5  10   3        498.91        473.33        15.57 o                         
  -4  10   3       2689.08       2570.27        30.37 o                         
  -3  10   3       1605.81       1540.90        25.97 o                         
  -2  10   3       1652.79       1658.96        26.68 o                         
  -1  10   3       4584.87       4602.81        40.99 o                         
   0  10   3        115.83        115.86        13.15 o                         
 -10  11   3        264.36        251.89        19.34 o                         
  -9  11   3       1240.04       1277.48        26.88 o                         
  -8  11   3       1835.33       1866.33        28.01 o                         
  -7  11   3        525.07        523.22        17.22 o                         
  -6  11   3       2518.12       2496.55        31.53 o                         
  -5  11   3       2718.38       2659.51        30.60 o                         
  -4  11   3        659.20        695.97        19.91 o                         
  -3  11   3       1892.39       1937.17        30.13 o                         
  -2  11   3       1033.40       1034.53        25.67 o                         
  -1  11   3        148.76         92.89        17.13 o                         
   0  11   3        934.36        963.93        25.87 o                         
 -11  12   3         31.05         48.79        19.92 o                         
 -10  12   3         95.83        105.41        18.13 o                         
  -9  12   3       1263.79       1315.94        27.83 o                         
  -8  12   3        544.08        580.83        20.58 o                         
  -7  12   3        818.34        785.94        22.89 o                         
  -6  12   3        285.28        323.28        18.02 o                         
  -5  12   3        804.68        758.13        22.28 o                         
  -4  12   3        543.90        555.86        22.57 o                         
  -3  12   3       1282.80       1271.24        28.23 o                         
  -2  12   3         92.99         75.61        18.71 o                         
  -1  12   3         21.15         31.49        19.61 o                         
   0  12   3        300.53        289.13        21.92 o                         
 -12  13   3        116.92         92.68        22.15 o                         
 -11  13   3       1774.08       1769.42        42.53 o                         
 -10  13   3       1597.63       1594.51        35.09 o                         
  -9  13   3       4771.82       4727.41        50.84 o                         
  -8  13   3       1147.91       1213.21        30.55 o                         
  -7  13   3        674.61        695.65        24.82 o                         
  -6  13   3        847.09        821.57        29.53 o                         
  -5  13   3       1303.14       1355.78        31.66 o                         
  -4  13   3       4668.34       4649.13        51.19 o                         
  -3  13   3       1600.44       1596.24        36.11 o                         
  -2  13   3       1547.58       1540.16        33.21 o                         
  -1  13   3        114.87        152.59        22.96 o                         
   0  13   3        177.57        219.93        25.91 o                         
 -13  14   3       1581.56       1635.66        38.45 o                         
 -12  14   3        129.39        168.44        27.68 o                         
 -11  14   3        926.09        936.61        31.37 o                         
 -10  14   3         60.31        133.77        23.94 o                         
  -9  14   3        397.23        315.98        25.01 o                         
  -8  14   3       2016.80       1920.63        38.86 o                         
  -7  14   3         76.55         58.01        26.11 o                         
  -6  14   3       1898.07       1875.05        39.76 o                         
  -5  14   3        396.09        358.57        22.94 o                         
  -4  14   3         40.48         44.88        23.70 o                         
  -3  14   3        940.85        972.26        31.07 o                         
  -2  14   3        141.07        139.22        25.33 o                         
  -1  14   3       1623.12       1673.19        40.49 o                         
   0  14   3        178.29        147.45        32.35 o                         
 -14  15   3        139.61        140.47        44.48 o                         
 -13  15   3        444.90        468.21        33.42 o                         
 -12  15   3          7.29        -19.62        29.27 o                         
 -11  15   3       1724.69       1793.59        40.54 o                         
 -10  15   3         21.19         35.08        28.30 o                         
  -9  15   3       1611.98       1560.54        39.69 o                         
  -8  15   3        228.86        206.59        29.01 o                         
  -7  15   3        183.08        230.56        30.01 o                         
  -6  15   3       1610.12       1528.03        39.72 o                         
  -5  15   3         12.56         32.14        24.73 o                         
  -4  15   3       1668.03       1699.06        39.17 o                         
  -3  15   3          6.65         50.39        28.81 o                         
  -2  15   3        405.73        394.10        34.14 o                         
  -1  15   3        145.32        162.81        39.61 o                         
 -13  16   3       1181.31        935.05       359.34 o                         
 -12  16   3          7.31         36.48        38.63 o                         
 -11  16   3          2.44        -18.92        36.31 o                         
 -10  16   3        854.24        875.93        39.10 o                         
  -9  16   3        359.09        326.42        37.49 o                         
  -8  16   3        286.87        263.28        35.38 o                         
  -7  16   3        289.91        201.54        33.77 o                         
  -6  16   3        868.29        809.54        41.50 o                         
  -5  16   3         13.69         17.13        36.53 o                         
  -4  16   3         13.28        104.18        41.10 o                         
  -9  17   3         39.39        309.59       183.33 o                         
  -8  17   3         40.04       -128.68       181.02 o                         
   0   1   4      57625.26      59281.00       267.74 o                         
  -1   2   4       3043.16       3276.98        18.51 o                         
   0   2   4      11521.50      11352.88        49.33 o                         
  -2   3   4        593.98        540.63         8.73 o                         
  -1   3   4        507.20        440.10         8.13 o                         
   0   3   4        675.44        724.06        10.48 o                         
  -3   4   4       3883.18       3827.78        23.76 o                         
  -2   4   4       3842.75       3794.50        21.84 o                         
  -1   4   4       4221.42       4162.44        23.33 o                         
   0   4   4        123.21        143.57         6.14 o                         
  -4   5   4       1907.73       1957.22        18.12 o                         
  -3   5   4        323.59        331.67         8.09 o                         
  -2   5   4        254.26        262.58         7.96 o                         
  -1   5   4       1584.52       1609.10        16.52 o                         
   0   5   4       4960.26       5011.92        28.86 o                         
  -5   6   4       5534.84       5564.64        33.61 o                         
  -4   6   4        499.16        506.15        10.64 o                         
  -3   6   4       3188.64       3190.32        21.99 o                         
  -2   6   4        538.40        525.44        11.74 o                         
  -1   6   4       5331.13       5367.89        33.35 o                         
   0   6   4       6390.44       6463.62        36.26 o                         
  -6   7   4        590.05        573.34        13.95 o                         
  -5   7   4       2519.72       2613.26        22.29 o                         
  -4   7   4       6314.87       6948.96        38.57 o                         
  -3   7   4       6914.46       7596.18        40.21 o                         
  -2   7   4       2606.39       2716.87        25.32 o                         
  -1   7   4        838.39        807.58        15.79 o                         
   0   7   4         43.26         47.37         8.71 o                         
  -7   8   4       2777.76       2780.86        26.60 o                         
  -6   8   4       1824.04       1693.33        21.14 o                         
  -5   8   4       2690.34       2698.02        23.61 o                         
  -4   8   4       1761.91       1691.81        21.99 o                         
  -3   8   4       2861.49       2880.71        26.33 o                         
  -2   8   4       2057.93       1885.23        24.15 o                         
  -1   8   4       2324.79       2296.39        26.38 o                         
   0   8   4       2243.57       2194.29        25.26 o                         
  -8   9   4        823.08        808.39        17.51 o                         
  -7   9   4        758.68        754.13        17.58 o                         
  -6   9   4       1956.57       2072.42        25.28 o                         
  -5   9   4          7.79         13.92        10.05 o                         
  -4   9   4          4.73         -3.08        10.11 o                         
  -3   9   4       1929.10       1989.46        25.93 o                         
  -2   9   4        686.88        705.54        18.26 o                         
  -1   9   4        897.68        882.12        20.47 o                         
   0   9   4        255.82        251.96        14.46 o                         
  -9  10   4        843.73        882.43        20.89 o                         
  -8  10   4       2770.43       2716.09        31.18 o                         
  -7  10   4        536.78        515.33        16.75 o                         
  -6  10   4       2491.87       2554.31        29.44 o                         
  -5  10   4        710.08        758.67        18.99 o                         
  -4  10   4       2168.11       2225.62        29.04 o                         
  -3  10   4        602.98        614.64        18.44 o                         
  -2  10   4       2876.67       2859.72        33.34 o                         
  -1  10   4       1123.53       1149.32        23.76 o                         
   0  10   4       9969.96      10128.97        63.14 o                         
 -10  11   4        968.19        968.21        27.11 o                         
  -9  11   4        152.32        136.09        16.72 o                         
  -8  11   4        615.23        641.59        19.69 o                         
  -7  11   4       1424.66       1342.98        24.24 o                         
  -6  11   4       2427.27       2374.00        31.89 o                         
  -5  11   4       2518.79       2548.83        32.99 o                         
  -4  11   4       1189.67       1165.93        24.46 o                         
  -3  11   4        658.40        661.62        21.63 o                         
  -2  11   4        173.64        153.20        17.21 o                         
  -1  11   4        744.90        753.58        23.47 o                         
   0  11   4       3418.08       3302.43        44.26 o                         
 -11  12   4       1919.08       1874.47        38.10 o                         
 -10  12   4       1021.44       1042.83        27.69 o                         
  -9  12   4       2255.09       2231.96        36.39 o                         
  -8  12   4        507.11        518.27        21.24 o                         
  -7  12   4       1742.84       1681.71        32.28 o                         
  -6  12   4       3831.52       3935.60        46.02 o                         
  -5  12   4       1717.74       1718.36        28.79 o                         
  -4  12   4        350.54        359.03        21.20 o                         
  -3  12   4       2282.15       2336.14        38.85 o                         
  -2  12   4        970.40        954.91        28.11 o                         
  -1  12   4       2120.29       2091.71        36.80 o                         
   0  12   4        285.13        344.03        27.11 o                         
 -12  13   4       2224.01       2328.77        40.06 o                         
 -11  13   4       1090.07       1105.36        30.96 o                         
 -10  13   4       2061.52       1897.32        40.69 o                         
  -9  13   4        408.50        431.62        21.71 o                         
  -8  13   4       2005.20       2109.28        39.46 o                         
  -7  13   4       5355.90       5141.61        55.84 o                         
  -6  13   4       5018.78       4779.81        54.59 o                         
  -5  13   4       2060.73       2092.16        37.69 o                         
  -4  13   4        468.70        432.36        24.67 o                         
  -3  13   4       2057.92       1908.57        36.40 o                         
  -2  13   4       1285.26       1274.64        32.45 o                         
  -1  13   4       2135.42       2285.15        46.33 o                         
   0  13   4       3148.68       3194.10        51.27 o                         
 -13  14   4        306.11        276.29        32.80 o                         
 -12  14   4        351.05        337.87        28.39 o                         
 -11  14   4        683.80        645.23        28.61 o                         
 -10  14   4        390.64        377.95        26.01 o                         
  -9  14   4        582.27        569.16        26.57 o                         
  -8  14   4       1554.32       1504.22        33.34 o                         
  -7  14   4        964.72        995.40        34.39 o                         
  -6  14   4       1660.62       1703.90        41.82 o                         
  -5  14   4        589.39        612.29        25.87 o                         
  -4  14   4        372.01        389.87        26.32 o                         
  -3  14   4        761.34        765.90        31.88 o                         
  -2  14   4        351.47        318.34        26.10 o                         
  -1  14   4        320.32        277.66        32.68 o                         
   0  14   4        206.39        190.17        32.16 o                         
 -14  15   4        215.72        160.74        39.64 o                         
 -13  15   4        198.51        191.15        32.11 o                         
 -12  15   4        234.47        233.72        31.98 o                         
 -11  15   4        284.85        345.47        28.93 o                         
 -10  15   4        184.22        153.68        28.82 o                         
  -9  15   4       2205.25       2059.46        41.63 o                         
  -8  15   4       1970.94       1901.23        45.74 o                         
  -7  15   4       1870.56       1837.77        43.53 o                         
  -6  15   4       2144.74       1996.38        44.49 o                         
  -5  15   4        197.40        172.12        28.09 o                         
  -4  15   4        305.97        277.64        29.84 o                         
  -3  15   4        241.12        244.93        32.45 o                         
  -2  15   4        212.67        192.02        38.12 o                         
  -1  15   4        192.71        136.53        39.76 o                         
 -12  16   4       1108.29       1225.07        45.34 o                         
 -11  16   4       1194.32       1298.46        43.34 o                         
 -10  16   4       1306.65       1328.70        42.84 o                         
  -9  16   4        968.88        960.18        44.42 o                         
  -8  16   4          1.47         34.07        33.53 o                         
  -7  16   4        991.97        973.68        39.90 o                         
  -6  16   4       1230.04       1397.00        46.04 o                         
  -5  16   4       1323.83       1400.24        44.73 o                         
  -4  16   4       1145.55       1088.37        46.67 o                         
   0   1   5       7238.42       7815.31        39.24 o                         
  -1   2   5       1435.93       1329.75        11.35 o                         
   0   2   5      14710.91      15458.42        63.27 o                         
  -2   3   5       2653.17       2755.43        19.41 o                         
  -1   3   5       3131.14       3199.93        19.96 o                         
   0   3   5       3345.83       3111.72        21.90 o                         
  -3   4   5        920.55        891.52        11.44 o                         
  -2   4   5        414.01        363.42         7.98 o                         
  -1   4   5        877.92        847.36        12.13 o                         
   0   4   5         99.52         91.47         6.21 o                         
  -4   5   5       1769.82       1837.22        18.15 o                         
  -3   5   5       1368.66       1474.39        15.40 o                         
  -2   5   5       1814.03       1924.62        17.13 o                         
  -1   5   5       1931.76       1994.97        18.37 o                         
   0   5   5          3.28          7.54         6.12 o                         
  -5   6   5        790.32        786.37        14.89 o                         
  -4   6   5       8515.91       9361.06        44.75 o                         
  -3   6   5        918.92        800.14        13.10 o                         
  -2   6   5       8037.21       8869.00        45.07 o                         
  -1   6   5        725.30        730.69        13.75 o                         
   0   6   5        948.58        891.37        15.17 o                         
  -6   7   5         22.11         26.35         8.55 o                         
  -5   7   5        927.58        842.26        14.89 o                         
  -4   7   5       1655.62       1576.16        18.37 o                         
  -3   7   5       1613.54       1531.89        19.27 o                         
  -2   7   5        820.98        713.06        15.52 o                         
  -1   7   5         10.60         15.14         8.39 o                         
   0   7   5       1734.11       1779.98        20.51 o                         
  -7   8   5       2630.42       2662.87        27.49 o                         
  -6   8   5        692.65        666.12        14.71 o                         
  -5   8   5        845.24        751.84        14.98 o                         
  -4   8   5        450.81        475.29        13.98 o                         
  -3   8   5        723.58        607.62        15.22 o                         
  -2   8   5        835.68        829.13        17.64 o                         
  -1   8   5       2471.09       2508.08        27.44 o                         
   0   8   5       2873.07       2934.20        29.85 o                         
  -8   9   5       1438.45       1420.53        22.35 o                         
  -7   9   5       4156.93       4121.68        32.56 o                         
  -6   9   5       1680.88       1721.61        21.84 o                         
  -5   9   5        595.76        515.95        15.64 o                         
  -4   9   5        688.05        643.50        15.75 o                         
  -3   9   5       1901.50       1934.56        25.73 o                         
  -2   9   5       3899.19       3839.37        35.43 o                         
  -1   9   5       1371.79       1369.14        24.12 o                         
   0   9   5        865.89        883.63        19.81 o                         
  -9  10   5       2583.49       2644.63        31.45 o                         
  -8  10   5       3312.14       3266.07        34.11 o                         
  -7  10   5        917.57        887.58        20.58 o                         
  -6  10   5        706.47        676.72        18.90 o                         
  -5  10   5        224.94        234.76        16.40 o                         
  -4  10   5        830.71        835.92        19.62 o                         
  -3  10   5       1146.29       1127.93        23.00 o                         
  -2  10   5       3595.88       3516.88        36.36 o                         
  -1  10   5       2160.16       2240.93        33.00 o                         
   0  10   5        584.62        613.23        23.98 o                         
 -10  11   5        280.29        288.69        20.02 o                         
  -9  11   5          6.81          3.11        15.60 o                         
  -8  11   5        722.29        684.11        21.82 o                         
  -7  11   5        303.29        289.37        16.80 o                         
  -6  11   5        469.53        467.75        18.58 o                         
  -5  11   5        503.12        507.26        20.19 o                         
  -4  11   5        394.31        389.28        18.59 o                         
  -3  11   5        774.35        707.02        22.21 o                         
  -2  11   5          8.74         20.74        17.25 o                         
  -1  11   5        239.47        234.23        19.49 o                         
   0  11   5         70.16         88.37        17.99 o                         
 -11  12   5       1156.59       1153.74        29.93 o                         
 -10  12   5        569.12        542.79        23.67 o                         
  -9  12   5       2525.03       2479.21        39.04 o                         
  -8  12   5        729.59        746.65        23.57 o                         
  -7  12   5        657.96        692.62        24.16 o                         
  -6  12   5        364.49        314.49        21.94 o                         
  -5  12   5        585.36        602.36        24.70 o                         
  -4  12   5        709.00        757.38        24.88 o                         
  -3  12   5       2390.71       2373.84        39.92 o                         
  -2  12   5        713.18        717.45        25.98 o                         
  -1  12   5       1235.50       1240.16        31.60 o                         
   0  12   5        903.58        916.18        31.18 o                         
 -12  13   5        597.22        567.09        27.08 o                         
 -11  13   5        656.72        654.84        27.77 o                         
 -10  13   5       3581.77       3435.38        48.70 o                         
  -9  13   5        192.02        206.48        20.82 o                         
  -8  13   5        364.67        405.79        25.39 o                         
  -7  13   5        102.91         78.00        22.50 o                         
  -6  13   5        124.85        114.82        23.71 o                         
  -5  13   5        442.40        524.30        25.53 o                         
  -4  13   5        188.59        183.82        22.86 o                         
  -3  13   5       3467.85       3431.70        50.19 o                         
  -2  13   5        669.14        633.93        27.01 o                         
  -1  13   5        538.42        529.93        28.69 o                         
   0  13   5         30.07         18.86        29.14 o                         
 -13  14   5         55.49         69.51        31.49 o                         
 -12  14   5       1600.73       1686.54        35.43 o                         
 -11  14   5        937.23       1042.76        30.72 o                         
 -10  14   5       2428.80       2512.45        41.45 o                         
  -9  14   5       1463.69       1570.58        36.06 o                         
  -8  14   5        973.83        989.57        33.96 o                         
  -7  14   5        773.37        763.96        29.93 o                         
  -6  14   5        978.04       1024.04        33.38 o                         
  -5  14   5       1579.24       1686.06        37.53 o                         
  -4  14   5       2536.59       2442.16        46.43 o                         
  -3  14   5        927.57        994.75        31.48 o                         
  -2  14   5       1515.30       1499.47        38.30 o                         
  -1  14   5         56.06        116.68        32.41 o                         
   0  14   5        337.76        354.21        34.48 o                         
 -14  15   5        781.74        749.58        52.90 o                         
 -13  15   5       1061.09       1028.33        37.97 o                         
 -12  15   5       1176.55       1338.51        38.55 o                         
 -11  15   5        155.06        170.61        32.58 o                         
 -10  15   5       1069.25       1076.65        33.90 o                         
  -9  15   5        272.08        347.77        30.43 o                         
  -8  15   5        943.72        953.58        36.59 o                         
  -7  15   5       1041.43       1095.91        38.53 o                         
  -6  15   5        245.69        238.84        32.97 o                         
  -5  15   5       1005.26       1034.86        32.34 o                         
  -4  15   5        195.09        140.73        29.28 o                         
  -3  15   5       1094.68       1212.11        38.95 o                         
  -2  15   5       1034.61        973.91        45.30 o                         
  -1  15   5        770.82        768.57        42.08 o                         
 -12  16   5        570.40        610.77        42.97 o                         
 -11  16   5        749.09        827.09        45.38 o                         
 -10  16   5        531.93        633.55        42.48 o                         
  -9  16   5        568.96        654.46        42.05 o                         
  -8  16   5        605.92        630.80        40.90 o                         
  -7  16   5        614.86        583.93        39.60 o                         
  -6  16   5        512.47        503.84        39.80 o                         
  -5  16   5        851.60        809.30        48.22 o                         
  -4  16   5        452.75        472.28        37.36 o                         
   0   0   6     344802.88     365658.78      5587.25 o                         
   0   1   6       4562.88       4538.00        27.97 o                         
  -1   2   6      18272.75      19506.95        79.34 o                         
   0   2   6       4789.35       5085.96        27.56 o                         
  -2   3   6       4250.54       4567.56        27.33 o                         
  -1   3   6       4331.08       4662.60        26.57 o                         
   0   3   6       5075.45       5309.99        30.54 o                         
  -3   4   6       4045.97       4290.01        26.83 o                         
  -2   4   6        122.57        123.01         6.65 o                         
  -1   4   6       4478.53       4743.52        28.31 o                         
   0   4   6      12375.74      12807.33        58.96 o                         
  -4   5   6        350.20        338.17         9.02 o                         
  -3   5   6       1380.87       1335.78        15.45 o                         
  -2   5   6       1184.62       1172.41        15.23 o                         
  -1   5   6        400.50        388.68        10.12 o                         
   0   5   6       2608.01       2390.28        20.64 o                         
  -5   6   6       5761.47       5937.59        36.33 o                         
  -4   6   6       1369.51       1343.30        16.01 o                         
  -3   6   6       9190.92      10118.92        49.01 o                         
  -2   6   6       1330.56       1269.86        17.90 o                         
  -1   6   6       6163.30       6306.77        36.79 o                         
   0   6   6       1438.51       1342.24        17.64 o                         
  -6   7   6       1454.89       1424.21        20.82 o                         
  -5   7   6       4593.21       4449.96        30.82 o                         
  -4   7   6       3152.38       3389.29        27.89 o                         
  -3   7   6       3140.10       3323.39        27.68 o                         
  -2   7   6       4455.61       4330.02        31.44 o                         
  -1   7   6       1511.80       1523.87        20.59 o                         
   0   7   6       5919.10       5874.31        36.63 o                         
  -7   8   6       1116.94       1067.44        19.23 o                         
  -6   8   6         16.40         20.57         8.93 o                         
  -5   8   6       1082.05       1046.53        18.09 o                         
  -4   8   6         74.23        122.11        10.18 o                         
  -3   8   6       1220.95       1189.35        19.67 o                         
  -2   8   6         33.76         25.14        10.88 o                         
  -1   8   6       1075.22       1029.05        19.62 o                         
   0   8   6        218.83        237.53        12.81 o                         
  -8   9   6       1368.92       1370.08        23.23 o                         
  -7   9   6        483.64        503.95        15.21 o                         
  -6   9   6       4370.54       4583.35        35.31 o                         
  -5   9   6       1210.35       1255.84        22.35 o                         
  -4   9   6       1169.52       1217.82        23.24 o                         
  -3   9   6       4315.09       4501.08        36.74 o                         
  -2   9   6        351.03        324.48        15.55 o                         
  -1   9   6       1444.25       1437.51        25.04 o                         
   0   9   6       2850.92       2830.65        36.44 o                         
  -9  10   6       1897.41       1880.41        28.55 o                         
  -8  10   6       1111.11       1102.14        21.81 o                         
  -7  10   6       3613.22       3750.49        33.66 o                         
  -6  10   6       3766.99       3765.84        37.13 o                         
  -5  10   6       6757.53       6688.39        51.37 o                         
  -4  10   6       3744.40       3711.08        35.23 o                         
  -3  10   6       3631.92       3717.65        36.96 o                         
  -2  10   6        978.60        951.18        22.83 o                         
  -1  10   6       1817.29       1744.18        30.04 o                         
   0  10   6       2403.58       2541.61        39.99 o                         
 -10  11   6       7346.13       7284.29        55.10 o                         
  -9  11   6        483.31        496.37        20.33 o                         
  -8  11   6       1488.15       1480.45        28.98 o                         
  -7  11   6       1018.14       1001.00        25.76 o                         
  -6  11   6        423.82        422.81        19.46 o                         
  -5  11   6        305.84        275.41        18.83 o                         
  -4  11   6       1064.30       1075.13        24.22 o                         
  -3  11   6       1665.40       1650.80        30.87 o                         
  -2  11   6        494.26        476.98        21.80 o                         
  -1  11   6       7303.40       7371.42        62.21 o                         
   0  11   6       1387.30       1370.45        31.92 o                         
 -11  12   6        449.97        459.91        22.68 o                         
 -10  12   6        648.61        687.01        25.08 o                         
  -9  12   6        468.96        490.63        22.78 o                         
  -8  12   6        332.76        319.03        20.80 o                         
  -7  12   6       1927.12       2036.60        36.39 o                         
  -6  12   6       3894.79       3840.06        44.89 o                         
  -5  12   6       2112.66       2099.96        39.07 o                         
  -4  12   6        363.43        326.90        21.10 o                         
  -3  12   6        493.07        484.71        23.18 o                         
  -2  12   6        495.45        505.48        26.19 o                         
  -1  12   6        414.16        358.03        26.78 o                         
   0  12   6       8336.95       8385.61        72.00 o                         
 -12  13   6        459.89        409.32        29.16 o                         
 -11  13   6         76.10         60.66        23.16 o                         
 -10  13   6        461.57        452.49        25.18 o                         
  -9  13   6       2604.05       2409.96        41.73 o                         
  -8  13   6        347.26        280.22        25.27 o                         
  -7  13   6         41.63         63.64        23.86 o                         
  -6  13   6         14.29        -19.10        19.10 o                         
  -5  13   6        353.53        279.12        27.56 o                         
  -4  13   6       2519.62       2436.70        45.93 o                         
  -3  13   6        460.50        488.16        26.91 o                         
  -2  13   6         35.21        -22.75        23.23 o                         
  -1  13   6        444.32        438.90        28.57 o                         
   0  13   6          0.73        -28.57        28.57 o                         
 -13  14   6       1867.98       1969.85        44.36 o                         
 -12  14   6       2016.79       2115.13        40.52 o                         
 -11  14   6        494.31        428.30        30.24 o                         
 -10  14   6        433.80        418.23        26.09 o                         
  -9  14   6       1219.34       1170.62        34.00 o                         
  -8  14   6       3570.12       3539.57        55.50 o                         
  -7  14   6       2088.41       2111.00        43.00 o                         
  -6  14   6       3559.00       3385.81        52.72 o                         
  -5  14   6       1248.48       1237.44        33.04 o                         
  -4  14   6        395.78        400.26        26.71 o                         
  -3  14   6        476.23        456.37        28.62 o                         
  -2  14   6       2041.48       1983.48        51.92 o                         
  -1  14   6       1812.63       1857.58        44.66 o                         
   0  14   6       1760.31       1741.19        45.14 o                         
 -13  15   6         12.16         49.05        35.39 o                         
 -12  15   6        372.79        329.73        30.32 o                         
 -11  15   6        613.82        607.52        30.47 o                         
 -10  15   6        833.56        954.01        33.41 o                         
  -9  15   6        212.45        176.91        32.23 o                         
  -8  15   6        176.79        168.80        30.77 o                         
  -7  15   6        167.27        190.33        29.54 o                         
  -6  15   6        201.90        206.81        33.20 o                         
  -5  15   6        723.32        766.73        36.73 o                         
  -4  15   6        635.03        670.30        34.42 o                         
  -3  15   6        414.37        377.30        31.62 o                         
  -2  15   6         12.73         75.03        31.33 o                         
 -12  16   6        136.96        153.03        38.39 o                         
 -11  16   6         90.30         92.93        35.75 o                         
 -10  16   6        293.79        371.82        43.03 o                         
  -9  16   6        363.29        304.39        38.08 o                         
  -8  16   6        655.37        681.15        40.30 o                         
  -7  16   6        377.75        302.20        39.72 o                         
  -6  16   6        289.81        290.04        42.99 o                         
  -5  16   6         88.17        156.75        36.11 o                         
  -4  16   6        147.16        124.53        42.65 o                         
   0   1   7         56.45         58.28         5.50 o                         
  -1   2   7      15742.41      16343.66        73.36 o                         
   0   2   7        387.37        419.00         8.83 o                         
  -2   3   7        431.81        361.72         8.40 o                         
  -1   3   7        527.14        471.36         9.39 o                         
   0   3   7      10489.92      10724.80        49.76 o                         
  -3   4   7        247.08        223.89         8.50 o                         
  -2   4   7        183.11        169.83         7.31 o                         
  -1   4   7        235.23        221.89         8.16 o                         
   0   4   7        274.42        239.20         9.56 o                         
  -4   5   7       1994.02       1900.26        18.89 o                         
  -3   5   7       2401.97       2339.28        21.40 o                         
  -2   5   7       2501.25       2433.16        21.18 o                         
  -1   5   7       2203.26       2094.51        20.67 o                         
   0   5   7        248.91        211.08         9.35 o                         
  -5   6   7       2602.67       2663.77        24.82 o                         
  -4   6   7       3024.97       3184.27        24.25 o                         
  -3   6   7       9873.56      10665.59        51.02 o                         
  -2   6   7       3307.12       3468.39        26.58 o                         
  -1   6   7       2827.30       2918.31        24.55 o                         
   0   6   7       3547.29       3713.40        28.11 o                         
  -6   7   7       1102.00       1145.94        19.03 o                         
  -5   7   7       3162.49       3138.30        26.25 o                         
  -4   7   7       1122.12       1025.14        18.47 o                         
  -3   7   7       1000.01        874.13        15.41 o                         
  -2   7   7       3628.76       3568.25        30.13 o                         
  -1   7   7       1228.66       1230.68        19.65 o                         
   0   7   7        364.41        321.75        11.70 o                         
  -7   8   7       9920.10      10030.46        55.78 o                         
  -6   8   7        265.33        236.06        11.35 o                         
  -5   8   7       2701.41       2540.51        26.57 o                         
  -4   8   7        202.52        181.79        10.84 o                         
  -3   8   7       2825.07       2592.83        26.09 o                         
  -2   8   7        286.69        246.23        12.75 o                         
  -1   8   7      10277.55      10406.08        56.19 o                         
   0   8   7       4534.68       4487.15        35.86 o                         
  -8   9   7        164.76        164.74        13.01 o                         
  -7   9   7        482.23        490.69        15.21 o                         
  -6   9   7       1272.23       1214.02        22.08 o                         
  -5   9   7        203.10        187.09        13.31 o                         
  -4   9   7        245.90        243.48        14.51 o                         
  -3   9   7       1353.94       1333.76        23.75 o                         
  -2   9   7        530.79        547.57        18.08 o                         
  -1   9   7        136.33        133.70        13.60 o                         
   0   9   7       1921.22       1937.04        31.67 o                         
  -9  10   7       2576.84       2557.76        33.70 o                         
  -8  10   7       3584.64       3570.13        34.28 o                         
  -7  10   7       3810.39       3767.87        34.26 o                         
  -6  10   7       1739.87       1778.31        26.56 o                         
  -5  10   7       2550.58       2577.55        34.08 o                         
  -4  10   7       1522.05       1528.51        25.28 o                         
  -3  10   7       3603.91       3554.92        37.26 o                         
  -2  10   7       3480.54       3356.93        37.62 o                         
  -1  10   7       3095.21       3077.12        37.23 o                         
   0  10   7       1381.28       1448.08        32.06 o                         
 -10  11   7         64.17         48.51        16.40 o                         
  -9  11   7       1092.91       1058.84        25.91 o                         
  -8  11   7        576.21        569.96        19.73 o                         
  -7  11   7       2216.86       2226.06        35.11 o                         
  -6  11   7         87.58         78.12        17.43 o                         
  -5  11   7         76.73         94.99        18.25 o                         
  -4  11   7       2016.10       2016.31        33.03 o                         
  -3  11   7        498.21        523.42        21.54 o                         
  -2  11   7        861.33        837.56        25.64 o                         
  -1  11   7         53.72         69.29        20.81 o                         
   0  11   7         28.12         29.45        21.48 o                         
 -11  12   7          0.82          5.78        23.65 o                         
 -10  12   7       1534.95       1538.91        34.05 o                         
  -9  12   7       1030.94       1073.03        29.22 o                         
  -8  12   7       1358.17       1447.81        33.19 o                         
  -7  12   7       1122.64       1180.43        31.67 o                         
  -6  12   7         65.94         72.30        19.30 o                         
  -5  12   7       1039.54       1030.72        29.35 o                         
  -4  12   7       1305.72       1399.30        30.96 o                         
  -3  12   7       1084.70       1122.77        30.04 o                         
  -2  12   7       1328.68       1352.09        34.16 o                         
  -1  12   7          4.10          0.86        23.82 o                         
   0  12   7        291.15        311.85        25.32 o                         
 -12  13   7       1326.97       1417.65        37.08 o                         
 -11  13   7        171.93        118.49        23.07 o                         
 -10  13   7       1589.50       1549.19        36.89 o                         
  -9  13   7        109.08        126.61        25.38 o                         
  -8  13   7       1081.36       1092.70        31.77 o                         
  -7  13   7        326.37        339.90        27.51 o                         
  -6  13   7        298.63        266.47        24.92 o                         
  -5  13   7        883.91        850.08        33.88 o                         
  -4  13   7        118.04        142.01        23.43 o                         
  -3  13   7       1789.27       1768.80        37.94 o                         
  -2  13   7        162.17        137.20        26.51 o                         
  -1  13   7       1438.76       1441.53        39.18 o                         
   0  13   7         71.51         59.58        31.58 o                         
 -13  14   7        207.48        166.15        31.75 o                         
 -12  14   7        656.67        734.43        29.53 o                         
 -11  14   7        509.48        552.65        29.20 o                         
 -10  14   7       1810.83       1927.43        40.64 o                         
  -9  14   7        491.52        498.26        29.24 o                         
  -8  14   7        772.70        751.96        32.20 o                         
  -7  14   7       1105.06       1055.67        34.65 o                         
  -6  14   7        702.99        673.45        26.77 o                         
  -5  14   7        411.99        394.27        30.54 o                         
  -4  14   7       1778.88       1790.39        38.17 o                         
  -3  14   7        629.96        650.66        32.59 o                         
  -2  14   7        681.42        706.30        35.48 o                         
  -1  14   7        214.22        194.93        33.40 o                         
   0  14   7         77.89        153.10        38.50 o                         
 -13  15   7        916.62        935.94        39.67 o                         
 -12  15   7       1019.06       1070.57        36.17 o                         
 -11  15   7         52.60         47.08        32.28 o                         
 -10  15   7       2303.66       2330.82        54.06 o                         
  -9  15   7       1026.78       1050.47        37.76 o                         
  -8  15   7        990.38       1091.45        39.24 o                         
  -7  15   7        936.35        957.83        36.64 o                         
  -6  15   7       1053.49        988.43        38.33 o                         
  -5  15   7       2444.26       2343.92        46.71 o                         
  -4  15   7         38.22        -27.33        34.23 o                         
  -3  15   7       1071.37       1121.20        40.72 o                         
  -2  15   7        877.41       1032.25        41.13 o                         
 -11  16   7        359.37        299.12        42.98 o                         
 -10  16   7        278.80        348.22        36.89 o                         
  -9  16   7        347.26        310.43        38.26 o                         
  -8  16   7        184.12        185.32        40.80 o                         
  -7  16   7        280.88        292.50        39.01 o                         
  -6  16   7        275.83        323.56        42.48 o                         
  -5  16   7        338.53        253.45        41.97 o                         
   0   1   8      61565.30      66474.53       272.63 o                         
  -1   2   8      13579.44      13842.31        64.56 o                         
   0   2   8        291.50        318.76         8.88 o                         
  -2   3   8       5084.00       5188.10        32.19 o                         
  -1   3   8       5804.40       5891.09        32.93 o                         
   0   3   8      10298.33      10084.58        47.78 o                         
  -3   4   8       4062.40       4039.57        29.51 o                         
  -2   4   8         35.62         39.92         5.88 o                         
  -1   4   8       3854.78       3827.45        26.16 o                         
   0   4   8        577.04        523.73        12.28 o                         
  -4   5   8       4944.34       4657.78        31.99 o                         
  -3   5   8       4935.32       4876.71        32.41 o                         
  -2   5   8       4839.82       4745.23        32.76 o                         
  -1   5   8       4804.02       4504.95        30.62 o                         
   0   5   8       2234.06       2301.49        24.24 o                         
  -5   6   8      14977.90      15538.34        71.31 o                         
  -4   6   8       4296.33       4265.07        28.56 o                         
  -3   6   8       5378.53       5102.89        34.58 o                         
  -2   6   8       3972.75       3922.77        29.42 o                         
  -1   6   8      14848.42      15348.07        71.49 o                         
   0   6   8      16857.95      16818.80        75.01 o                         
  -6   7   8       1288.09       1200.51        20.74 o                         
  -5   7   8       1498.30       1535.98        19.86 o                         
  -4   7   8       4069.97       4212.54        30.56 o                         
  -3   7   8       3559.11       3713.92        28.96 o                         
  -2   7   8       1588.99       1664.23        23.39 o                         
  -1   7   8       1557.84       1473.39        19.65 o                         
   0   7   8         16.10         23.14         9.60 o                         
  -7   8   8       2000.94       1994.78        26.10 o                         
  -6   8   8       4307.30       4219.46        33.93 o                         
  -5   8   8       5119.83       5099.84        37.90 o                         
  -4   8   8         13.64         55.22        10.46 o                         
  -3   8   8       4929.97       4816.26        37.38 o                         
  -2   8   8       3970.08       3904.23        34.28 o                         
  -1   8   8       2143.95       2163.23        26.93 o                         
   0   8   8       4419.71       4438.47        36.64 o                         
  -8   9   8        616.34        649.51        18.46 o                         
  -7   9   8         52.23         54.24        11.52 o                         
  -6   9   8       1255.46       1303.60        22.71 o                         
  -5   9   8        103.60        112.21        12.22 o                         
  -4   9   8        101.72        122.64        12.99 o                         
  -3   9   8       1292.13       1315.34        22.30 o                         
  -2   9   8         84.39         92.73        13.30 o                         
  -1   9   8        515.19        531.66        17.41 o                         
   0   9   8        684.87        722.46        21.80 o                         
  -9  10   8       1442.47       1426.70        26.51 o                         
  -8  10   8       2853.70       2825.94        31.99 o                         
  -7  10   8       2234.44       2208.69        30.34 o                         
  -6  10   8       2859.16       2853.64        33.55 o                         
  -5  10   8       1249.02       1178.81        24.64 o                         
  -4  10   8       2925.30       2890.01        32.53 o                         
  -3  10   8       2053.28       2011.56        31.72 o                         
  -2  10   8       2854.57       2843.74        36.57 o                         
  -1  10   8       1130.85       1118.42        25.70 o                         
   0  10   8       4385.55       4457.37        52.35 o                         
 -10  11   8       1233.49       1273.17        27.51 o                         
  -9  11   8       1820.83       1752.88        30.73 o                         
  -8  11   8       1676.04       1659.57        28.93 o                         
  -7  11   8        815.14        841.28        22.83 o                         
  -6  11   8       1163.90       1260.56        28.10 o                         
  -5  11   8       1319.39       1357.06        29.73 o                         
  -4  11   8       1035.80       1020.69        24.58 o                         
  -3  11   8       1812.11       1813.84        33.91 o                         
  -2  11   8       2077.36       2077.39        37.55 o                         
  -1  11   8       1468.41       1456.34        34.51 o                         
   0  11   8        463.36        485.61        26.00 o                         
 -11  12   8       2651.55       2701.54        46.61 o                         
 -10  12   8         72.04         70.44        22.17 o                         
  -9  12   8       2990.82       2825.14        43.10 o                         
  -8  12   8       1807.37       1883.79        38.86 o                         
  -7  12   8        257.47        220.76        21.59 o                         
  -6  12   8       2217.64       2119.51        39.53 o                         
  -5  12   8        246.88        207.38        23.86 o                         
  -4  12   8       2092.26       2189.80        38.92 o                         
  -3  12   8       3012.51       2900.26        44.01 o                         
  -2  12   8         86.39         59.71        22.11 o                         
  -1  12   8       2538.28       2654.50        46.42 o                         
   0  12   8        114.95         99.36        25.17 o                         
 -12  13   8       1372.50       1483.59        36.49 o                         
 -11  13   8        798.15        823.45        28.48 o                         
 -10  13   8       3284.26       3124.99        47.33 o                         
  -9  13   8        623.47        634.52        28.73 o                         
  -8  13   8       1298.30       1225.44        35.90 o                         
  -7  13   8       3002.31       2809.98        49.20 o                         
  -6  13   8       3263.17       3084.87        49.88 o                         
  -5  13   8       1363.08       1337.33        36.72 o                         
  -4  13   8        557.64        505.77        26.62 o                         
  -3  13   8       3205.03       3136.08        49.12 o                         
  -2  13   8        655.41        675.18        32.07 o                         
  -1  13   8       1162.76       1255.02        38.10 o                         
   0  13   8       1594.80       1676.41        41.82 o                         
 -13  14   8        323.57        320.88        34.63 o                         
 -12  14   8        306.47        311.45        31.27 o                         
 -11  14   8        486.06        477.22        28.91 o                         
 -10  14   8        333.65        390.90        29.37 o                         
  -9  14   8        130.66         83.75        28.75 o                         
  -8  14   8       1043.05       1070.00        35.67 o                         
  -7  14   8          9.33         39.15        28.64 o                         
  -6  14   8        980.84       1042.21        34.67 o                         
  -5  14   8        118.94        100.19        29.32 o                         
  -4  14   8        363.42        380.29        28.20 o                         
  -3  14   8        437.65        441.18        33.06 o                         
  -2  14   8        290.61        175.24        35.63 o                         
  -1  14   8        280.82        215.63        32.82 o                         
   0  14   8        171.48        216.93        40.81 o                         
 -13  15   8         28.59         40.61        37.15 o                         
 -12  15   8         23.62        130.14        36.15 o                         
 -11  15   8        505.85        534.04        35.51 o                         
 -10  15   8        322.26        378.37        34.85 o                         
  -9  15   8       1046.39       1072.99        39.49 o                         
  -8  15   8        704.54        742.58        40.17 o                         
  -7  15   8        761.63        697.04        37.60 o                         
  -6  15   8       1093.35       1088.55        39.10 o                         
  -5  15   8        333.29        292.76        34.55 o                         
  -4  15   8        587.72        651.20        35.81 o                         
  -3  15   8         47.61         37.91        35.66 o                         
  -2  15   8         23.24        -22.78        38.17 o                         
 -11  16   8        155.58        193.94        39.49 o                         
 -10  16   8        318.94        334.71        37.97 o                         
  -9  16   8        223.42        123.39        39.08 o                         
  -8  16   8         91.77        141.58        38.35 o                         
  -7  16   8        157.76        266.87        38.26 o                         
  -6  16   8        296.12        297.42        37.91 o                         
  -5  16   8        174.49        188.81        46.11 o                         
   0   1   9       4982.19       5266.12        35.73 o                         
  -1   2   9       9500.11       9210.48        48.57 o                         
   0   2   9        690.62        705.18        12.62 o                         
  -2   3   9       6024.71       5702.68        35.57 o                         
  -1   3   9       5623.63       5346.88        35.12 o                         
   0   3   9          5.43         11.87         6.16 o                         
  -3   4   9      21400.73      21227.82        93.89 o                         
  -2   4   9       4367.10       4484.43        29.38 o                         
  -1   4   9      21395.61      21180.73        88.23 o                         
   0   4   9       2106.52       2169.12        20.81 o                         
  -4   5   9       1509.81       1355.49        19.71 o                         
  -3   5   9       3274.17       3454.73        27.85 o                         
  -2   5   9       3241.56       3406.70        27.95 o                         
  -1   5   9       1323.18       1213.50        17.74 o                         
   0   5   9        650.54        642.03        14.70 o                         
  -5   6   9       5033.26       5103.60        36.36 o                         
  -4   6   9       5385.17       5341.14        36.31 o                         
  -3   6   9       7659.29       7160.91        44.38 o                         
  -2   6   9       6055.89       6045.06        37.85 o                         
  -1   6   9       5074.40       5169.35        35.87 o                         
   0   6   9       1679.71       1701.91        22.78 o                         
  -6   7   9       2926.18       2798.72        28.54 o                         
  -5   7   9         57.91         66.67         9.08 o                         
  -4   7   9       3346.76       3396.61        29.67 o                         
  -3   7   9       3269.08       3314.27        28.90 o                         
  -2   7   9         52.42         65.96         9.72 o                         
  -1   7   9       3158.61       3012.39        28.09 o                         
   0   7   9       1952.33       2085.29        25.86 o                         
  -7   8   9       3313.41       3222.26        31.09 o                         
  -6   8   9       3838.50       3740.15        31.62 o                         
  -5   8   9        753.79        783.83        18.34 o                         
  -4   8   9      10459.01      10133.00        56.41 o                         
  -3   8   9        858.41        873.44        18.65 o                         
  -2   8   9       4035.80       3971.78        35.37 o                         
  -1   8   9       3314.88       3265.25        32.55 o                         
   0   8   9        521.22        507.43        17.09 o                         
  -8   9   9       7815.34       7907.98        50.62 o                         
  -7   9   9         62.17         64.63        13.30 o                         
  -6   9   9       5290.63       5200.34        42.22 o                         
  -5   9   9        860.20        868.46        20.47 o                         
  -4   9   9        835.07        854.32        19.08 o                         
  -3   9   9       5332.79       5236.77        40.39 o                         
  -2   9   9         78.46         66.70        13.64 o                         
  -1   9   9       7516.68       7565.56        50.96 o                         
   0   9   9       1121.70       1126.86        24.28 o                         
  -9  10   9       3885.24       3932.96        39.38 o                         
  -8  10   9       1136.99       1168.94        25.86 o                         
  -7  10   9        417.38        439.58        17.83 o                         
  -6  10   9       1923.55       1889.84        29.46 o                         
  -5  10   9         75.26         87.61        14.60 o                         
  -4  10   9       2044.60       2012.93        29.28 o                         
  -3  10   9        366.69        360.77        18.21 o                         
  -2  10   9       1329.46       1360.02        27.20 o                         
  -1  10   9       3818.55       3874.04        41.05 o                         
   0  10   9        352.26        316.04        21.61 o                         
 -10  11   9        363.10        397.65        19.93 o                         
  -9  11   9         27.32          7.79        16.45 o                         
  -8  11   9        861.66        819.68        23.76 o                         
  -7  11   9       1070.93       1098.89        26.50 o                         
  -6  11   9       2396.35       2395.79        38.61 o                         
  -5  11   9       2258.56       2212.79        37.14 o                         
  -4  11   9        892.67        884.81        24.99 o                         
  -3  11   9        756.05        760.93        25.79 o                         
  -2  11   9         21.62          2.75        19.71 o                         
  -1  11   9        244.62        246.99        24.05 o                         
   0  11   9       1228.59       1209.02        33.04 o                         
 -11  12   9          7.92        -10.15        21.95 o                         
 -10  12   9        187.94        158.32        19.63 o                         
  -9  12   9        823.54        829.11        27.57 o                         
  -8  12   9        354.89        375.53        22.37 o                         
  -7  12   9       1168.67       1074.74        31.18 o                         
  -6  12   9        532.75        557.55        26.10 o                         
  -5  12   9       1178.08       1144.57        31.56 o                         
  -4  12   9        349.98        360.01        23.29 o                         
  -3  12   9        817.01        835.75        28.27 o                         
  -2  12   9        191.09        197.87        23.58 o                         
  -1  12   9          5.21          6.79        26.28 o                         
   0  12   9          3.90         19.67        24.74 o                         
 -12  13   9        486.26        514.45        30.63 o                         
 -11  13   9        373.41        391.75        24.95 o                         
 -10  13   9        222.57        240.87        25.72 o                         
  -9  13   9       1558.45       1590.60        37.97 o                         
  -8  13   9        346.06        310.24        28.29 o                         
  -7  13   9        400.23        400.74        27.85 o                         
  -6  13   9        291.14        297.25        27.20 o                         
  -5  13   9        339.69        242.05        28.21 o                         
  -4  13   9       1708.04       1679.12        37.79 o                         
  -3  13   9        184.31        109.25        25.58 o                         
  -2  13   9        331.19        322.38        30.72 o                         
  -1  13   9        464.48        465.46        32.63 o                         
   0  13   9        201.83        228.92        28.96 o                         
 -13  14   9        557.02        601.29        38.04 o                         
 -12  14   9        394.04        323.44        31.61 o                         
 -11  14   9        499.80        497.62        31.81 o                         
 -10  14   9        606.99        608.88        31.43 o                         
  -9  14   9        345.48        308.11        30.57 o                         
  -8  14   9        902.09        952.07        36.17 o                         
  -7  14   9        210.78        225.58        27.40 o                         
  -6  14   9        959.19       1006.48        34.63 o                         
  -5  14   9        333.05        286.76        31.33 o                         
  -4  14   9        655.19        656.12        29.80 o                         
  -3  14   9        468.93        473.58        34.46 o                         
  -2  14   9        379.77        436.97        36.68 o                         
  -1  14   9        569.31        531.18        35.90 o                         
   0  14   9          2.29         11.65        37.36 o                         
 -12  15   9        103.93         93.13        41.34 o                         
 -11  15   9        408.20        439.26        42.43 o                         
 -10  15   9        121.94         76.86        39.04 o                         
  -9  15   9        990.74        975.37        38.98 o                         
  -8  15   9        143.05        110.61        33.79 o                         
  -7  15   9        156.36        170.95        34.68 o                         
  -6  15   9        916.07        935.53        41.25 o                         
  -5  15   9        121.67        157.04        38.22 o                         
  -4  15   9        383.41        336.09        44.29 o                         
  -3  15   9        106.87         39.54        37.93 o                         
 -10  16   9        725.18        590.97        44.06 o                         
  -9  16   9         53.83          8.46        39.73 o                         
  -8  16   9        108.70        134.24        39.99 o                         
  -7  16   9         57.92         62.88        46.66 o                         
  -6  16   9        759.63        678.98        43.15 o                         
   0   1  10      33934.85      35462.71       157.36 o                         
  -1   2  10      16192.72      16326.04        79.34 o                         
   0   2  10       3366.93       3294.70        26.86 o                         
  -2   3  10      13139.29      13426.54        68.24 o                         
  -1   3  10      13519.93      13711.37        69.47 o                         
   0   3  10       3017.72       2777.78        26.15 o                         
  -3   4  10       1963.33       1948.85        20.55 o                         
  -2   4  10       1407.82       1247.21        17.07 o                         
  -1   4  10       2100.01       2075.70        22.29 o                         
   0   4  10       3393.14       2965.71        25.43 o                         
  -4   5  10       5742.03       5578.63        37.80 o                         
  -3   5  10       2742.54       2743.06        25.50 o                         
  -2   5  10       2847.47       2829.02        24.52 o                         
  -1   5  10       5831.00       5720.23        38.02 o                         
   0   5  10        166.35        169.56         9.87 o                         
  -5   6  10       9477.92       9331.65        52.47 o                         
  -4   6  10      11612.91      11853.20        61.03 o                         
  -3   6  10      10452.41      10682.62        57.77 o                         
  -2   6  10      11492.18      11756.21        61.36 o                         
  -1   6  10       9556.18       9374.55        52.97 o                         
   0   6  10      18949.36      19125.69        85.08 o                         
  -6   7  10       4893.40       4667.00        36.44 o                         
  -5   7  10       1711.79       1645.36        23.11 o                         
  -4   7  10       7716.39       7912.31        49.34 o                         
  -3   7  10       8317.42       8572.02        50.29 o                         
  -2   7  10       1630.29       1568.87        22.79 o                         
  -1   7  10       4945.53       4719.43        36.77 o                         
   0   7  10        253.80        228.91        13.14 o                         
  -7   8  10       3470.91       3385.49        34.64 o                         
  -6   8  10       1282.11       1286.80        22.75 o                         
  -5   8  10       3402.26       3328.24        32.60 o                         
  -4   8  10        952.26       1004.76        19.87 o                         
  -3   8  10       3323.49       3269.83        30.23 o                         
  -2   8  10       1247.81       1206.97        23.46 o                         
  -1   8  10       3734.61       3599.46        32.55 o                         
   0   8  10       1891.10       1764.54        25.73 o                         
  -8   9  10       1751.61       1742.25        24.43 o                         
  -7   9  10       1646.63       1665.09        24.77 o                         
  -6   9  10       2846.40       2897.26        32.31 o                         
  -5   9  10       1283.06       1327.80        25.65 o                         
  -4   9  10       1412.15       1419.05        24.80 o                         
  -3   9  10       2777.65       2739.43        32.46 o                         
  -2   9  10       1639.84       1676.51        28.94 o                         
  -1   9  10       1620.58       1650.51        28.42 o                         
   0   9  10        485.36        416.81        19.84 o                         
  -9  10  10        196.80        184.77        16.16 o                         
  -8  10  10       2617.36       2595.50        35.26 o                         
  -7  10  10        374.14        375.86        19.36 o                         
  -6  10  10       1800.07       1785.62        28.11 o                         
  -5  10  10          4.13        -15.54        15.54 o                         
  -4  10  10       1503.87       1475.78        25.86 o                         
  -3  10  10        343.76        378.62        17.66 o                         
  -2  10  10       2915.99       2830.19        38.60 o                         
  -1  10  10        254.46        242.93        18.45 o                         
   0  10  10       3921.09       3858.57        47.79 o                         
 -10  11  10        368.87        375.91        19.71 o                         
  -9  11  10       2043.02       2037.66        35.63 o                         
  -8  11  10       1474.27       1526.41        29.64 o                         
  -7  11  10        485.96        465.65        20.72 o                         
  -6  11  10       2751.07       2700.52        39.86 o                         
  -5  11  10       2782.77       2757.00        43.44 o                         
  -4  11  10        433.73        425.09        20.24 o                         
  -3  11  10       1396.51       1407.94        33.19 o                         
  -2  11  10       1883.82       1884.32        36.83 o                         
  -1  11  10        327.81        320.14        23.53 o                         
   0  11  10       1694.27       1671.91        36.83 o                         
 -11  12  10        787.47        794.74        28.56 o                         
 -10  12  10       1130.24       1153.84        30.97 o                         
  -9  12  10       1377.83       1416.31        32.45 o                         
  -8  12  10       1116.97       1176.95        29.72 o                         
  -7  12  10        151.92        141.13        21.91 o                         
  -6  12  10       3528.38       3424.87        50.54 o                         
  -5  12  10        152.07        147.01        23.55 o                         
  -4  12  10       1167.14       1165.72        31.14 o                         
  -3  12  10       1305.45       1344.81        34.03 o                         
  -2  12  10       1061.35       1031.19        32.65 o                         
  -1  12  10        806.89        827.01        32.96 o                         
   0  12  10          6.15         27.16        24.75 o                         
 -12  13  10       1082.93       1175.46        35.30 o                         
 -11  13  10         37.11         -7.84        22.87 o                         
 -10  13  10        650.73        680.73        28.49 o                         
  -9  13  10        748.57        829.82        31.03 o                         
  -8  13  10        528.90        578.70        28.36 o                         
  -7  13  10        594.40        603.94        29.98 o                         
  -6  13  10        624.72        697.90        30.68 o                         
  -5  13  10        388.98        423.50        29.03 o                         
  -4  13  10        839.79        887.44        31.29 o                         
  -3  13  10        720.44        760.50        29.80 o                         
  -2  13  10         90.00        140.42        31.07 o                         
  -1  13  10       1130.91       1235.87        40.27 o                         
   0  13  10       1453.55       1462.48        39.90 o                         
 -13  14  10        635.18        656.25        36.26 o                         
 -12  14  10        414.93        352.96        35.32 o                         
 -11  14  10        633.00        593.88        32.83 o                         
 -10  14  10        350.53        340.43        32.67 o                         
  -9  14  10          0.53         23.88        29.25 o                         
  -8  14  10        273.36        284.27        32.40 o                         
  -7  14  10        135.57        183.40        29.05 o                         
  -6  14  10        306.25        318.62        31.20 o                         
  -5  14  10          8.31          2.59        29.95 o                         
  -4  14  10        294.79        289.37        27.68 o                         
  -3  14  10        680.32        693.04        36.89 o                         
  -2  14  10        394.24        413.60        38.60 o                         
  -1  14  10        516.68        548.67        38.57 o                         
 -12  15  10         88.60         65.13        37.21 o                         
 -11  15  10          6.74        -31.00        35.52 o                         
 -10  15  10         95.57        100.74        34.86 o                         
  -9  15  10        276.48        236.68        37.88 o                         
  -8  15  10        145.09        115.61        35.91 o                         
  -7  15  10        117.49        115.43        37.04 o                         
  -6  15  10        208.96        182.34        35.62 o                         
  -5  15  10         73.43         27.21        36.86 o                         
  -4  15  10          6.82          6.37        36.94 o                         
  -3  15  10        134.67        174.78        37.90 o                         
  -9  16  10        118.54        118.54        41.71 o                         
  -8  16  10        178.48        142.38        41.74 o                         
  -7  16  10         72.19        120.31        42.21 o                         
   0   1  11         10.38         52.01         8.45 o                         
  -1   2  11        290.82        257.36        10.03 o                         
   0   2  11      12263.93      12461.02        65.18 o                         
  -2   3  11       9161.84       9377.78        54.19 o                         
  -1   3  11       9300.25       9465.08        54.08 o                         
   0   3  11      12836.83      12688.14        68.78 o                         
  -3   4  11       2189.21       2112.60        24.16 o                         
  -2   4  11       2767.69       2528.63        24.27 o                         
  -1   4  11       2184.50       2135.11        24.44 o                         
   0   4  11       4746.50       4532.67        34.70 o                         
  -4   5  11       3361.86       3113.78        28.29 o                         
  -3   5  11       6838.69       6615.99        41.97 o                         
  -2   5  11       7048.71       6902.42        43.78 o                         
  -1   5  11       3327.11       3122.47        27.05 o                         
   0   5  11       6205.73       6203.02        40.05 o                         
  -5   6  11       2057.62       2063.01        25.69 o                         
  -4   6  11       1045.92       1076.94        21.25 o                         
  -3   6  11        822.70        753.21        16.58 o                         
  -2   6  11        877.66        922.73        18.58 o                         
  -1   6  11       1950.53       2016.91        25.46 o                         
   0   6  11         70.18         39.72        10.46 o                         
  -6   7  11        623.35        587.56        16.81 o                         
  -5   7  11       1948.77       1853.59        24.97 o                         
  -4   7  11       4417.40       4461.68        36.29 o                         
  -3   7  11       4514.43       4606.95        37.56 o                         
  -2   7  11       1714.00       1624.93        24.65 o                         
  -1   7  11        589.38        571.37        16.94 o                         
   0   7  11       1130.90       1257.96        22.06 o                         
  -7   8  11       6390.67       6382.94        46.88 o                         
  -6   8  11       1610.91       1612.26        25.62 o                         
  -5   8  11       2806.82       2713.75        29.63 o                         
  -4   8  11         48.85         62.37        11.81 o                         
  -3   8  11       3052.33       2980.90        31.73 o                         
  -2   8  11       1590.09       1567.50        24.83 o                         
  -1   8  11       6269.23       6261.34        44.48 o                         
   0   8  11       2898.35       2947.01        33.02 o                         
  -8   9  11       3160.99       3178.80        38.35 o                         
  -7   9  11       1072.62       1037.95        22.38 o                         
  -6   9  11       1059.22        987.53        22.95 o                         
  -5   9  11       2079.42       2041.26        30.52 o                         
  -4   9  11       2344.87       2308.36        29.35 o                         
  -3   9  11       1075.18        997.52        22.51 o                         
  -2   9  11       1268.41       1234.10        24.76 o                         
  -1   9  11       3036.31       3074.38        35.75 o                         
   0   9  11       1453.49       1466.71        29.63 o                         
  -9  10  11       1630.42       1634.97        33.25 o                         
  -8  10  11       2153.06       2085.05        36.59 o                         
  -7  10  11       1565.45       1618.34        33.41 o                         
  -6  10  11        121.04        162.83        16.34 o                         
  -5  10  11       3587.43       3526.70        44.17 o                         
  -4  10  11        123.06        146.20        16.87 o                         
  -3  10  11       1704.01       1679.22        29.39 o                         
  -2  10  11       2256.18       2218.01        36.15 o                         
  -1  10  11       1352.90       1351.47        29.53 o                         
   0  10  11       3129.45       3260.01        43.34 o                         
 -10  11  11        181.95        176.74        19.78 o                         
  -9  11  11        561.41        553.22        23.43 o                         
  -8  11  11       1291.35       1288.45        31.79 o                         
  -7  11  11        332.06        283.04        20.90 o                         
  -6  11  11       1247.96       1224.72        29.34 o                         
  -5  11  11       1198.64       1245.58        31.54 o                         
  -4  11  11        429.81        383.68        20.71 o                         
  -3  11  11       1331.70       1325.56        30.67 o                         
  -2  11  11        764.84        790.85        25.70 o                         
  -1  11  11        167.20        166.93        24.82 o                         
   0  11  11        111.55        100.48        22.51 o                         
 -11  12  11        115.51        133.05        24.54 o                         
 -10  12  11        866.28        834.69        26.79 o                         
  -9  12  11       1097.24       1100.97        30.77 o                         
  -8  12  11        640.28        660.02        25.51 o                         
  -7  12  11        151.51        147.34        23.82 o                         
  -6  12  11        109.55        118.04        23.97 o                         
  -5  12  11        219.19        232.10        27.08 o                         
  -4  12  11        535.95        580.86        25.09 o                         
  -3  12  11        866.24        893.53        29.40 o                         
  -2  12  11        634.79        596.72        28.55 o                         
  -1  12  11         98.23        111.37        28.96 o                         
   0  12  11        728.27        759.62        30.97 o                         
 -12  13  11         59.92         46.89        28.30 o                         
 -11  13  11        277.28        295.97        27.22 o                         
 -10  13  11       1387.01       1475.61        37.49 o                         
  -9  13  11        369.91        379.98        28.97 o                         
  -8  13  11        563.66        571.38        28.38 o                         
  -7  13  11       1170.84       1157.13        35.33 o                         
  -6  13  11       1145.16       1173.50        36.54 o                         
  -5  13  11        537.34        566.21        30.14 o                         
  -4  13  11        384.31        403.58        27.51 o                         
  -3  13  11       1408.70       1376.54        36.45 o                         
  -2  13  11        271.05        282.15        33.16 o                         
  -1  13  11         44.22         53.58        31.67 o                         
   0  13  11         12.74          4.87        30.72 o                         
 -13  14  11        195.18         78.74        39.52 o                         
 -12  14  11        405.34        444.16        41.77 o                         
 -11  14  11        416.52        448.37        35.50 o                         
 -10  14  11       1073.01       1147.45        41.12 o                         
  -9  14  11        749.39        785.36        34.90 o                         
  -8  14  11        731.85        753.92        36.85 o                         
  -7  14  11        285.40        290.89        32.71 o                         
  -6  14  11        796.89        778.35        36.34 o                         
  -5  14  11        683.69        756.83        35.22 o                         
  -4  14  11       1263.58       1244.78        40.63 o                         
  -3  14  11        294.13        243.05        34.10 o                         
  -2  14  11        468.33        485.66        41.15 o                         
  -1  14  11        199.93        129.16        35.56 o                         
 -11  15  11        412.70        524.26        45.78 o                         
 -10  15  11        499.85        375.13        38.71 o                         
  -9  15  11        325.77        389.15        38.33 o                         
  -8  15  11        601.73        523.20        40.93 o                         
  -7  15  11        568.87        548.90        44.57 o                         
  -6  15  11        415.80        428.05        37.38 o                         
  -5  15  11        516.67        434.70        42.69 o                         
  -4  15  11        370.06        296.40        47.57 o                         
   0   0  12     215197.95     242353.34      2418.97 o                         
   0   1  12      11885.66      12146.39        69.37 o                         
  -1   2  12       1094.19       1096.57        16.64 o                         
   0   2  12       3297.86       3039.24        27.01 o                         
  -2   3  12       1410.77       1437.20        21.47 o                         
  -1   3  12       1464.91       1484.48        21.00 o                         
   0   3  12      15972.84      17035.21        85.00 o                         
  -3   4  12        862.15        739.01        17.81 o                         
  -2   4  12        286.18        284.67        11.82 o                         
  -1   4  12        994.01        906.73        19.15 o                         
   0   4  12        966.53       1072.00        21.11 o                         
  -4   5  12       1068.37       1028.24        18.55 o                         
  -3   5  12       2389.83       2242.24        25.03 o                         
  -2   5  12       2563.52       2390.86        27.42 o                         
  -1   5  12       1160.36       1166.01        20.88 o                         
   0   5  12      12518.47      12184.57        67.54 o                         
  -5   6  12       1414.69       1440.10        23.12 o                         
  -4   6  12       1182.63       1126.11        20.48 o                         
  -3   6  12       6540.64       6753.62        46.69 o                         
  -2   6  12       1203.53       1192.74        21.24 o                         
  -1   6  12       1333.24       1392.95        21.70 o                         
   0   6  12       3177.33       3209.03        30.35 o                         
  -6   7  12       2018.41       2003.02        28.59 o                         
  -5   7  12       7595.66       7482.83        48.95 o                         
  -4   7  12       4432.09       4473.20        36.46 o                         
  -3   7  12       4387.74       4417.14        37.14 o                         
  -2   7  12       8087.28       8014.70        50.37 o                         
  -1   7  12       2137.22       2160.89        28.21 o                         
   0   7  12       9213.92       9143.12        53.85 o                         
  -7   8  12       1421.15       1432.50        25.83 o                         
  -6   8  12       1045.56       1041.98        22.08 o                         
  -5   8  12        602.06        604.57        17.55 o                         
  -4   8  12       1573.78       1584.05        25.73 o                         
  -3   8  12        680.43        687.31        18.91 o                         
  -2   8  12       1201.44       1227.37        24.07 o                         
  -1   8  12       1533.88       1541.45        25.28 o                         
   0   8  12        410.70        387.19        16.32 o                         
  -8   9  12       1705.57       1621.56        29.49 o                         
  -7   9  12        377.89        391.52        19.86 o                         
  -6   9  12       2215.26       2328.43        37.30 o                         
  -5   9  12       2179.09       2166.26        31.97 o                         
  -4   9  12       2254.96       2235.94        30.76 o                         
  -3   9  12       2203.99       2268.87        32.97 o                         
  -2   9  12        550.90        518.48        19.71 o                         
  -1   9  12       1375.30       1422.88        29.25 o                         
   0   9  12       1725.44       1621.07        29.97 o                         
  -9  10  12        512.99        542.32        22.64 o                         
  -8  10  12        387.09        380.95        19.63 o                         
  -7  10  12       2750.30       2768.15        38.86 o                         
  -6  10  12       1526.05       1540.07        30.25 o                         
  -5  10  12       1790.57       1830.52        32.21 o                         
  -4  10  12       1492.86       1462.76        29.81 o                         
  -3  10  12       2469.85       2526.67        36.20 o                         
  -2  10  12        456.94        445.27        20.62 o                         
  -1  10  12        522.28        561.52        22.67 o                         
   0  10  12        506.76        574.86        23.24 o                         
 -10  11  12       1565.46       1647.51        32.56 o                         
  -9  11  12        577.54        538.71        25.48 o                         
  -8  11  12       2007.65       2013.91        41.02 o                         
  -7  11  12        488.65        519.40        24.78 o                         
  -6  11  12        256.29        238.46        21.37 o                         
  -5  11  12        300.95        280.56        22.73 o                         
  -4  11  12        546.80        593.74        22.45 o                         
  -3  11  12       2115.96       2085.89        35.50 o                         
  -2  11  12        549.59        515.85        24.47 o                         
  -1  11  12       1564.71       1655.96        38.36 o                         
   0  11  12          4.33         18.71        21.99 o                         
 -11  12  12        418.62        467.50        28.43 o                         
 -10  12  12       1423.16       1444.09        33.91 o                         
  -9  12  12       1690.06       1728.67        38.18 o                         
  -8  12  12       2250.99       2134.69        40.78 o                         
  -7  12  12       2038.53       2067.27        40.65 o                         
  -6  12  12        708.65        693.16        27.11 o                         
  -5  12  12       2117.37       2243.54        44.07 o                         
  -4  12  12       2225.52       2171.16        40.32 o                         
  -3  12  12       1574.69       1574.77        36.08 o                         
  -2  12  12       1596.52       1475.40        37.15 o                         
  -1  12  12        513.46        565.16        31.39 o                         
   0  12  12       2237.48       2311.74        45.67 o                         
 -12  13  12        111.12        148.89        31.34 o                         
 -11  13  12       1178.34       1121.97        34.43 o                         
 -10  13  12        126.43        137.75        33.91 o                         
  -9  13  12       1225.33       1238.99        33.75 o                         
  -8  13  12         18.44         70.67        26.80 o                         
  -7  13  12        323.10        328.89        28.94 o                         
  -6  13  12        265.55        276.07        29.65 o                         
  -5  13  12         27.13         46.07        30.28 o                         
  -4  13  12       1244.28       1254.08        33.07 o                         
  -3  13  12        115.75         84.04        26.07 o                         
  -2  13  12       1168.97       1211.07        40.07 o                         
  -1  13  12        132.65        106.08        30.70 o                         
   0  13  12        190.19        233.46        32.59 o                         
 -13  14  12        477.61        652.59       256.95 o                         
 -12  14  12        813.59        822.67        49.29 o                         
 -11  14  12        421.66        401.75        36.64 o                         
 -10  14  12        440.46        472.67        33.72 o                         
  -9  14  12       1047.31        941.73        39.82 o                         
  -8  14  12        787.78        830.21        35.53 o                         
  -7  14  12       1048.08       1089.22        38.72 o                         
  -6  14  12        783.20        775.83        37.10 o                         
  -5  14  12        966.90        919.99        39.96 o                         
  -4  14  12        454.45        463.59        35.64 o                         
  -3  14  12        446.79        516.87        37.60 o                         
  -2  14  12        864.01        862.84        45.92 o                         
  -1  14  12        410.62        699.36       282.06 o                         
 -11  15  12        134.52        128.14        42.13 o                         
 -10  15  12        223.52        244.35        43.35 o                         
  -9  15  12        477.10        488.67        41.70 o                         
  -8  15  12         42.91         60.44        36.08 o                         
  -7  15  12         44.87        -35.82        35.82 o                         
  -6  15  12        522.79        494.03        43.13 o                         
  -5  15  12        284.99        228.00        41.11 o                         
  -4  15  12        184.10         98.63        43.30 o                         
   0   1  13       1130.39       1305.13        22.82 o                         
  -1   2  13        577.28        610.74        14.83 o                         
   0   2  13        312.57        252.65        10.66 o                         
  -2   3  13        569.34        528.79        15.27 o                         
  -1   3  13        459.21        407.44        13.55 o                         
   0   3  13        301.01        263.41        11.63 o                         
  -3   4  13       1758.87       1713.92        25.32 o                         
  -2   4  13       3365.36       3145.37        30.03 o                         
  -1   4  13       1820.41       1792.64        25.69 o                         
   0   4  13       1674.73       1650.15        25.43 o                         
  -4   5  13       4624.81       4741.48        38.49 o                         
  -3   5  13       1568.07       1531.56        22.15 o                         
  -2   5  13       1338.94       1340.43        23.96 o                         
  -1   5  13       4161.32       4265.34        37.36 o                         
   0   5  13       2181.59       2108.80        27.35 o                         
  -5   6  13        117.25        113.74        11.05 o                         
  -4   6  13        676.08        672.76        17.86 o                         
  -3   6  13       4534.16       4482.86        38.97 o                         
  -2   6  13        711.40        730.48        18.72 o                         
  -1   6  13        169.92        186.43        13.56 o                         
   0   6  13         21.82         19.68        10.24 o                         
  -6   7  13       2035.58       1998.70        27.82 o                         
  -5   7  13       2738.17       2684.43        30.71 o                         
  -4   7  13       1591.45       1536.58        24.97 o                         
  -3   7  13       1399.40       1321.18        24.90 o                         
  -2   7  13       2557.79       2576.45        29.92 o                         
  -1   7  13       1896.10       1863.54        27.49 o                         
   0   7  13       1293.82       1275.29        23.16 o                         
  -7   8  13       2027.02       1985.39        29.99 o                         
  -6   8  13       1020.64        973.49        22.04 o                         
  -5   8  13         95.85         87.39        13.11 o                         
  -4   8  13       1757.32       1770.02        28.04 o                         
  -3   8  13         57.91         62.37        13.12 o                         
  -2   8  13       1172.40       1184.85        24.60 o                         
  -1   8  13       1913.12       1818.08        28.85 o                         
   0   8  13        374.53        410.90        17.32 o                         
  -8   9  13        560.42        524.76        21.16 o                         
  -7   9  13       3044.27       3111.09        40.04 o                         
  -6   9  13       1280.42       1314.32        28.86 o                         
  -5   9  13       1661.97       1656.15        28.60 o                         
  -4   9  13       1837.54       1815.58        29.44 o                         
  -3   9  13       1240.18       1233.66        25.98 o                         
  -2   9  13       2905.91       2943.12        36.31 o                         
  -1   9  13        604.93        583.64        20.50 o                         
   0   9  13       9118.51       8927.32        61.45 o                         
  -9  10  13         24.50         18.62        17.04 o                         
  -8  10  13       1243.08       1206.22        29.64 o                         
  -7  10  13       1333.26       1341.42        31.69 o                         
  -6  10  13        579.52        625.65        22.76 o                         
  -5  10  13        415.88        486.75        21.41 o                         
  -4  10  13        575.99        570.91        23.13 o                         
  -3  10  13       1496.11       1489.48        32.31 o                         
  -2  10  13       1156.01       1155.65        28.22 o                         
  -1  10  13          8.82         11.33        18.74 o                         
   0  10  13        212.10        276.04        23.18 o                         
 -10  11  13       1150.67       1086.68        29.74 o                         
  -9  11  13        239.13        216.67        25.51 o                         
  -8  11  13        229.34        209.23        24.86 o                         
  -7  11  13       1516.05       1552.83        33.77 o                         
  -6  11  13        281.51        301.18        20.54 o                         
  -5  11  13        263.72        280.53        25.26 o                         
  -4  11  13       1477.16       1531.55        32.51 o                         
  -3  11  13        167.57        164.52        20.92 o                         
  -2  11  13        126.85        145.25        23.21 o                         
  -1  11  13       1206.31       1181.81        33.39 o                         
   0  11  13        187.67        155.76        27.91 o                         
 -11  12  13        664.39        642.40        31.29 o                         
 -10  12  13       1034.77       1054.49        33.15 o                         
  -9  12  13        975.75       1024.26        31.50 o                         
  -8  12  13         83.98         85.88        24.51 o                         
  -7  12  13        732.49        745.00        28.83 o                         
  -6  12  13        356.50        343.13        24.66 o                         
  -5  12  13        777.11        810.75        31.59 o                         
  -4  12  13        184.21        133.68        23.53 o                         
  -3  12  13       1086.43       1068.74        32.66 o                         
  -2  12  13        805.08        751.94        35.40 o                         
  -1  12  13        634.89        594.04        34.63 o                         
   0  12  13         65.48         57.99        31.15 o                         
 -12  13  13        140.53         92.36        32.71 o                         
 -11  13  13        386.56        372.08        34.88 o                         
 -10  13  13        575.21        643.26        38.61 o                         
  -9  13  13        155.17        213.28        27.79 o                         
  -8  13  13        219.97        182.56        28.21 o                         
  -7  13  13        105.97         81.04        28.09 o                         
  -6  13  13         78.11         86.94        28.62 o                         
  -5  13  13        190.90        187.50        31.31 o                         
  -4  13  13        182.59        186.94        24.95 o                         
  -3  13  13        575.03        499.19        29.56 o                         
  -2  13  13        393.39        457.20        36.72 o                         
  -1  13  13        103.07        112.36        33.78 o                         
   0  13  13        963.64        864.74        44.15 o                         
 -12  14  13        826.80        829.66        44.48 o                         
 -11  14  13        778.47        820.56        38.69 o                         
 -10  14  13        749.27        900.90        42.52 o                         
  -9  14  13        767.17        841.95        40.76 o                         
  -8  14  13          4.24        -33.63        33.63 o                         
  -7  14  13       2449.14       2441.44        52.32 o                         
  -6  14  13         10.29         38.16        37.24 o                         
  -5  14  13        816.54        871.88        47.19 o                         
  -4  14  13        738.58        807.11        42.73 o                         
  -3  14  13        724.21        653.18        46.63 o                         
  -2  14  13        823.46        818.53        46.44 o                         
 -10  15  13        714.91        745.55        50.01 o                         
  -9  15  13        148.79        170.71        42.44 o                         
  -8  15  13        384.23        372.95        39.28 o                         
  -7  15  13        431.99        368.70        48.78 o                         
  -6  15  13        146.92        126.29        39.99 o                         
  -5  15  13        727.98        628.89        48.01 o                         
   0   1  14       2975.79       3034.70        32.84 o                         
  -1   2  14       1735.69       1878.29        22.84 o                         
   0   2  14        384.48        440.22        13.58 o                         
  -2   3  14        808.64        820.27        19.05 o                         
  -1   3  14        888.29        918.42        18.95 o                         
   0   3  14        284.20        303.67        12.83 o                         
  -3   4  14        880.27        853.93        19.64 o                         
  -2   4  14       1711.18       1729.73        25.82 o                         
  -1   4  14       1001.58        996.72        21.64 o                         
   0   4  14        652.33        631.06        18.42 o                         
  -4   5  14        732.29        696.17        19.11 o                         
  -3   5  14       1405.12       1414.04        24.89 o                         
  -2   5  14       1259.95       1240.61        25.02 o                         
  -1   5  14        724.88        696.76        18.78 o                         
   0   5  14        832.60        818.02        20.99 o                         
  -5   6  14       1351.74       1382.99        26.07 o                         
  -4   6  14       3169.04       3167.79        32.25 o                         
  -3   6  14        525.29        554.88        18.98 o                         
  -2   6  14       3471.77       3543.54        36.56 o                         
  -1   6  14       1406.44       1435.24        26.98 o                         
   0   6  14       2754.55       2697.97        32.68 o                         
  -6   7  14       1187.63       1217.84        24.41 o                         
  -5   7  14        336.42        314.17        15.73 o                         
  -4   7  14       1149.64       1190.17        25.37 o                         
  -3   7  14        968.49       1011.92        22.64 o                         
  -2   7  14        292.45        280.50        15.37 o                         
  -1   7  14       1463.89       1511.93        24.84 o                         
   0   7  14         56.64         78.48        12.52 o                         
  -7   8  14       1768.12       1782.35        29.57 o                         
  -6   8  14         87.94         80.93        14.83 o                         
  -5   8  14        155.71        148.65        14.80 o                         
  -4   8  14         27.01         31.71        14.55 o                         
  -3   8  14        237.48        219.94        16.56 o                         
  -2   8  14        148.67        153.54        15.05 o                         
  -1   8  14       1993.30       2038.76        31.60 o                         
   0   8  14       1592.16       1630.92        31.40 o                         
  -8   9  14        117.93        107.08        17.73 o                         
  -7   9  14        466.20        475.48        21.85 o                         
  -6   9  14       1510.43       1538.50        27.99 o                         
  -5   9  14       2228.61       2238.92        32.13 o                         
  -4   9  14       1987.84       2021.78        31.79 o                         
  -3   9  14       1467.60       1461.86        30.82 o                         
  -2   9  14        518.67        581.48        21.77 o                         
  -1   9  14         90.72        110.77        16.38 o                         
   0   9  14       5019.95       5065.95        47.76 o                         
  -9  10  14       1149.06       1150.53        28.13 o                         
  -8  10  14        515.99        513.12        24.28 o                         
  -7  10  14        224.38        218.64        21.56 o                         
  -6  10  14        494.32        531.98        23.36 o                         
  -5  10  14        903.97        860.53        23.16 o                         
  -4  10  14        586.27        589.40        21.27 o                         
  -3  10  14        223.11        238.72        21.31 o                         
  -2  10  14        517.93        519.72        23.32 o                         
  -1  10  14        905.01        931.93        26.60 o                         
   0  10  14        989.12        950.18        29.20 o                         
 -10  11  14       1592.13       1640.04        36.31 o                         
  -9  11  14       1437.37       1479.92        36.39 o                         
  -8  11  14        179.61        241.49        27.47 o                         
  -7  11  14        696.15        718.65        26.00 o                         
  -6  11  14       2021.79       2017.49        38.08 o                         
  -5  11  14       1794.61       1788.02        39.89 o                         
  -4  11  14        718.59        706.80        26.84 o                         
  -3  11  14        165.54        140.72        25.26 o                         
  -2  11  14       1598.92       1594.34        35.07 o                         
  -1  11  14       1913.37       1939.59        38.64 o                         
   0  11  14       4786.61       4718.12        58.79 o                         
 -11  12  14       1234.48       1249.63        35.91 o                         
 -10  12  14        123.04        154.14        28.26 o                         
  -9  12  14       1111.98       1111.31        33.45 o                         
  -8  12  14        460.70        474.86        30.13 o                         
  -7  12  14         23.52         42.86        23.10 o                         
  -6  12  14       1985.75       1945.88        39.38 o                         
  -5  12  14         24.91         45.97        23.03 o                         
  -4  12  14        343.08        308.77        25.21 o                         
  -3  12  14       1131.83       1172.04        33.51 o                         
  -2  12  14        102.66         61.49        24.61 o                         
  -1  12  14       1080.62       1105.43        40.93 o                         
   0  12  14        570.35        489.83        34.16 o                         
 -12  13  14        757.99        853.02        48.49 o                         
 -11  13  14        567.17        616.37        34.03 o                         
 -10  13  14        256.77        234.82        32.82 o                         
  -9  13  14        233.45        236.36        31.26 o                         
  -8  13  14        646.84        655.61        34.18 o                         
  -7  13  14       2153.23       2156.44        45.18 o                         
  -6  13  14       2289.18       2314.56        49.22 o                         
  -5  13  14        492.85        569.17        34.68 o                         
  -4  13  14        215.22        238.58        30.38 o                         
  -3  13  14        218.47        284.13        34.12 o                         
  -2  13  14        496.57        505.95        39.44 o                         
  -1  13  14        812.69        844.26        34.81 o                         
   0  13  14       2309.25       2357.43        56.77 o                         
 -11  14  14        337.92        324.67        36.00 o                         
 -10  14  14        439.16        478.75        38.59 o                         
  -9  14  14        789.40        856.91        41.89 o                         
  -8  14  14        449.53        411.22        43.66 o                         
  -7  14  14       1173.55       1238.88        43.38 o                         
  -6  14  14        443.04        410.98        37.16 o                         
  -5  14  14        828.48        868.77        45.98 o                         
  -4  14  14        442.82        467.40        42.01 o                         
  -3  14  14        429.56        418.71        42.11 o                         
  -8  15  14        828.77        842.44        50.86 o                         
  -7  15  14        784.43        739.20        48.36 o                         
   0   1  15       4950.69       5243.04        44.05 o                         
  -1   2  15          6.85          7.19         9.66 o                         
   0   2  15        750.35        806.39        18.19 o                         
  -2   3  15        143.08        135.95        12.34 o                         
  -1   3  15         85.94         68.41        12.16 o                         
   0   3  15          0.00         15.79        10.69 o                         
  -3   4  15        186.00        174.51        13.23 o                         
  -2   4  15       1287.91       1392.33        25.63 o                         
  -1   4  15        181.89        195.40        13.26 o                         
   0   4  15        142.71        179.01        14.44 o                         
  -4   5  15        497.05        500.55        17.95 o                         
  -3   5  15        563.04        552.51        18.63 o                         
  -2   5  15        528.85        540.65        19.27 o                         
  -1   5  15        559.90        558.04        18.60 o                         
   0   5  15        133.82        140.97        14.38 o                         
  -5   6  15        580.91        619.81        20.77 o                         
  -4   6  15        718.75        755.54        20.49 o                         
  -3   6  15        168.60        169.68        16.13 o                         
  -2   6  15        967.68       1061.89        24.52 o                         
  -1   6  15        628.54        625.80        20.75 o                         
   0   6  15         34.23         35.54        14.69 o                         
  -6   7  15       1444.12       1388.66        28.00 o                         
  -5   7  15        222.90        217.74        15.56 o                         
  -4   7  15        442.11        478.14        19.98 o                         
  -3   7  15        362.15        360.51        18.28 o                         
  -2   7  15        221.99        217.72        17.33 o                         
  -1   7  15       1565.59       1582.19        29.50 o                         
   0   7  15         21.92         19.12        15.55 o                         
  -7   8  15       1113.46       1147.73        25.48 o                         
  -6   8  15        403.10        414.06        19.88 o                         
  -5   8  15        675.57        659.75        21.79 o                         
  -4   8  15       1074.30       1093.12        27.45 o                         
  -3   8  15        764.17        749.25        23.59 o                         
  -2   8  15        419.39        407.80        18.47 o                         
  -1   8  15       1235.74       1260.64        27.21 o                         
   0   8  15        238.67        246.43        18.53 o                         
  -8   9  15       1534.54       1548.25        29.73 o                         
  -7   9  15       1791.95       1794.75        33.72 o                         
  -6   9  15       1508.69       1484.23        29.74 o                         
  -5   9  15         38.34         52.34        15.51 o                         
  -4   9  15         51.22         43.94        18.22 o                         
  -3   9  15       1684.02       1653.85        33.06 o                         
  -2   9  15       1838.76       1881.95        32.18 o                         
  -1   9  15       1740.64       1814.06        32.06 o                         
   0   9  15        215.28        194.15        20.54 o                         
  -9  10  15        390.18        392.51        22.56 o                         
  -8  10  15        364.49        344.54        22.61 o                         
  -7  10  15       1162.06       1123.72        30.57 o                         
  -6  10  15        857.97        855.57        27.26 o                         
  -5  10  15        295.57        324.16        19.78 o                         
  -4  10  15        750.56        762.75        24.23 o                         
  -3  10  15       1165.86       1091.51        30.97 o                         
  -2  10  15        369.46        356.29        21.74 o                         
  -1  10  15        316.20        308.73        24.65 o                         
   0  10  15         10.72         26.54        25.36 o                         
 -10  11  15        384.77        403.47        23.99 o                         
  -9  11  15       1279.59       1321.72        30.94 o                         
  -8  11  15       1073.12       1082.97        30.82 o                         
  -7  11  15        450.41        474.28        25.90 o                         
  -6  11  15        183.33        211.28        22.78 o                         
  -5  11  15        190.96        196.41        25.78 o                         
  -4  11  15        400.59        416.31        23.40 o                         
  -3  11  15        955.25        955.65        30.76 o                         
  -2  11  15       1097.41       1191.09        31.68 o                         
  -1  11  15        245.96        287.14        25.20 o                         
   0  11  15         32.59         41.46        25.61 o                         
 -11  12  15        320.76        338.72        32.36 o                         
 -10  12  15         97.30        139.40        27.66 o                         
  -9  12  15        240.81        188.09        28.19 o                         
  -8  12  15        133.95        122.07        29.15 o                         
  -7  12  15        125.44        108.64        23.08 o                         
  -6  12  15        366.92        381.76        29.57 o                         
  -5  12  15        117.41        140.21        26.01 o                         
  -4  12  15        127.67        123.52        29.72 o                         
  -3  12  15        266.62        277.82        27.76 o                         
  -2  12  15        102.89        130.46        27.12 o                         
  -1  12  15        317.91        378.42        33.46 o                         
   0  12  15         76.76         72.49        33.54 o                         
 -12  13  15         57.58         73.95        37.08 o                         
 -11  13  15        635.93        714.66        33.91 o                         
 -10  13  15       1665.64       1670.35        44.03 o                         
  -9  13  15       3909.22       3792.55        61.38 o                         
  -8  13  15        456.71        506.45        37.72 o                         
  -7  13  15        211.90        200.24        30.04 o                         
  -6  13  15        230.11        246.65        31.85 o                         
  -5  13  15        551.63        578.32        41.82 o                         
  -4  13  15       4004.12       4047.78        65.70 o                         
  -3  13  15       1541.50       1569.49        44.25 o                         
  -2  13  15        599.41        713.41        41.18 o                         
  -1  13  15         58.62         -5.96        44.80 o                         
 -10  14  15         74.77         73.36        37.60 o                         
  -9  14  15        144.52        153.07        40.63 o                         
  -8  14  15        687.73        673.77        41.57 o                         
  -7  14  15        544.00        503.07        41.48 o                         
  -6  14  15        652.88        736.62        41.86 o                         
  -5  14  15        142.80        101.59        41.73 o                         
  -4  14  15        104.11         32.42        43.11 o                         
   0   1  16       1471.31       1590.06        26.16 o                         
  -1   2  16        399.88        372.51        15.86 o                         
   0   2  16       1611.31       1537.45        24.31 o                         
  -2   3  16       1113.78       1177.35        23.48 o                         
  -1   3  16       1034.69       1053.67        24.00 o                         
   0   3  16        975.07       1000.23        23.58 o                         
  -3   4  16        300.76        274.79        15.05 o                         
  -2   4  16         25.34         20.45        12.59 o                         
  -1   4  16        259.21        272.86        15.36 o                         
   0   4  16        688.70        671.31        20.98 o                         
  -4   5  16        635.80        618.53        20.17 o                         
  -3   5  16         85.24         85.31        14.18 o                         
  -2   5  16        114.97         85.55        15.18 o                         
  -1   5  16        524.10        483.88        18.39 o                         
   0   5  16         16.88          1.86        15.14 o                         
  -5   6  16       1107.67       1150.57        25.98 o                         
  -4   6  16       1642.86       1670.83        28.90 o                         
  -3   6  16         21.56         18.67        15.02 o                         
  -2   6  16       1523.82       1611.56        32.09 o                         
  -1   6  16        843.15        885.61        23.96 o                         
   0   6  16       3264.52       3290.11        40.50 o                         
  -6   7  16       1181.52       1157.13        26.72 o                         
  -5   7  16        592.34        605.74        24.27 o                         
  -4   7  16       1255.83       1267.10        28.22 o                         
  -3   7  16       1414.82       1457.81        30.74 o                         
  -2   7  16        655.17        675.77        23.54 o                         
  -1   7  16       1158.61       1185.56        29.25 o                         
   0   7  16       1061.63       1070.72        31.23 o                         
  -7   8  16        562.27        583.44        23.58 o                         
  -6   8  16         63.83         43.60        15.44 o                         
  -5   8  16         39.43         33.28        17.78 o                         
  -4   8  16          0.15        -12.93        18.97 o                         
  -3   8  16         58.77         48.02        19.11 o                         
  -2   8  16         43.12         38.69        19.07 o                         
  -1   8  16        373.33        377.01        22.08 o                         
   0   8  16       2713.28       2552.27        43.75 o                         
  -8   9  16        854.39        890.13        24.63 o                         
  -7   9  16       1422.95       1494.20        32.20 o                         
  -6   9  16        760.45        768.97        25.27 o                         
  -5   9  16       1060.37       1118.35        30.09 o                         
  -4   9  16       1193.33       1193.68        29.96 o                         
  -3   9  16        725.82        732.07        25.55 o                         
  -2   9  16       1333.18       1320.17        32.27 o                         
  -1   9  16        789.31        758.84        22.89 o                         
   0   9  16       1934.10       1894.41        36.13 o                         
  -9  10  16       1037.20       1104.65        28.35 o                         
  -8  10  16        173.25        158.13        21.79 o                         
  -7  10  16        290.21        267.41        23.81 o                         
  -6  10  16        550.55        571.65        23.06 o                         
  -5  10  16         81.02         70.90        20.55 o                         
  -4  10  16        393.60        357.75        23.26 o                         
  -3  10  16        246.39        258.71        22.31 o                         
  -2  10  16        232.43        213.98        21.33 o                         
  -1  10  16       1253.55       1292.38        28.93 o                         
   0  10  16       1814.61       1816.28        37.53 o                         
 -10  11  16       1782.13       1782.49        36.67 o                         
  -9  11  16       1896.46       1978.69        38.18 o                         
  -8  11  16        347.52        340.92        25.65 o                         
  -7  11  16        535.15        608.87        27.89 o                         
  -6  11  16       2512.46       2438.63        45.02 o                         
  -5  11  16       2729.77       2638.24        42.41 o                         
  -4  11  16        468.97        541.76        25.93 o                         
  -3  11  16        387.69        417.94        25.04 o                         
  -2  11  16       1880.37       1994.81        38.61 o                         
  -1  11  16       1535.73       1497.39        38.48 o                         
   0  11  16       1547.44       1616.35        40.89 o                         
 -11  12  16        409.68        453.90        35.85 o                         
 -10  12  16        195.81        138.61        28.82 o                         
  -9  12  16        205.17        224.90        31.48 o                         
  -8  12  16        589.06        549.78        33.37 o                         
  -7  12  16        519.71        515.84        28.43 o                         
  -6  12  16       2199.12       2339.55        47.51 o                         
  -5  12  16        506.27        525.36        31.86 o                         
  -4  12  16        739.08        710.68        30.01 o                         
  -3  12  16        263.35        231.88        27.06 o                         
  -2  12  16        175.67        182.23        27.69 o                         
  -1  12  16        497.96        409.36        35.94 o                         
   0  12  16        184.80        159.20        42.21 o                         
 -11  13  16        548.27        618.84        40.31 o                         
 -10  13  16        101.56        110.43        33.19 o                         
  -9  13  16        153.03        181.55        37.23 o                         
  -8  13  16        639.40        635.24        37.45 o                         
  -7  13  16       1561.36       1568.42        43.60 o                         
  -6  13  16       1443.87       1498.51        42.63 o                         
  -5  13  16        785.18        828.43        39.46 o                         
  -4  13  16        173.83        153.59        36.63 o                         
  -3  13  16         99.61        115.78        41.76 o                         
  -2  13  16        578.13        606.98        40.85 o                         
  -9  14  16        552.17        451.40        42.45 o                         
  -8  14  16        702.34        617.45        45.66 o                         
  -7  14  16        408.93        433.84        39.27 o                         
  -6  14  16        752.45        793.82        51.11 o                         
  -5  14  16        515.46        562.00        52.53 o                         
   0   1  17       1311.00       1429.23        26.64 o                         
  -1   2  17       1142.36       1114.61        24.23 o                         
   0   2  17       1503.50       1457.40        25.66 o                         
  -2   3  17        132.27        120.39        13.66 o                         
  -1   3  17         87.85         82.76        14.41 o                         
   0   3  17       1234.60       1209.00        26.77 o                         
  -3   4  17        523.98        494.09        18.03 o                         
  -2   4  17       1525.20       1506.94        28.33 o                         
  -1   4  17        461.75        471.59        19.47 o                         
   0   4  17       1721.85       1716.80        31.61 o                         
  -4   5  17       1143.70       1178.29        26.29 o                         
  -3   5  17        430.06        437.91        19.69 o                         
  -2   5  17        387.68        420.86        20.44 o                         
  -1   5  17       1184.88       1193.08        26.01 o                         
   0   5  17        648.57        592.15        22.64 o                         
  -5   6  17        230.84        238.22        19.24 o                         
  -4   6  17       1628.81       1624.10        30.38 o                         
  -3   6  17       1365.83       1347.11        31.64 o                         
  -2   6  17       1421.87       1422.98        31.20 o                         
  -1   6  17        241.81        266.41        19.06 o                         
   0   6  17         76.88         75.60        18.07 o                         
  -6   7  17       2514.34       2577.55        41.93 o                         
  -5   7  17        993.00       1010.96        28.12 o                         
  -4   7  17        741.30        729.71        26.15 o                         
  -3   7  17        747.77        752.31        26.15 o                         
  -2   7  17       1155.83       1122.31        30.28 o                         
  -1   7  17       2603.62       2558.90        42.19 o                         
   0   7  17       2163.68       2095.82        41.43 o                         
  -7   8  17        100.71         84.63        19.25 o                         
  -6   8  17        508.25        472.74        26.23 o                         
  -5   8  17        643.23        645.46        27.18 o                         
  -4   8  17         58.02         68.62        19.94 o                         
  -3   8  17        768.51        810.86        27.66 o                         
  -2   8  17        437.62        467.91        23.77 o                         
  -1   8  17        138.04        158.24        22.26 o                         
   0   8  17        461.56        463.10        29.47 o                         
  -8   9  17        924.32        883.09        27.72 o                         
  -7   9  17       3565.08       3643.77        53.33 o                         
  -6   9  17       3167.68       3008.93        45.63 o                         
  -5   9  17       1073.28       1037.34        30.83 o                         
  -4   9  17       1138.94       1124.52        33.05 o                         
  -3   9  17       3492.36       3381.44        50.20 o                         
  -2   9  17       3730.48       3725.62        51.28 o                         
  -1   9  17        908.10        937.12        30.23 o                         
   0   9  17       1711.70       1870.66        39.52 o                         
  -9  10  17       1619.28       1612.12        35.03 o                         
  -8  10  17         52.86         55.20        22.00 o                         
  -7  10  17        282.62        261.77        27.77 o                         
  -6  10  17        216.81        207.57        22.52 o                         
  -5  10  17          1.64         15.08        23.65 o                         
  -4  10  17        161.61        180.45        22.20 o                         
  -3  10  17        188.10        210.07        26.04 o                         
  -2  10  17         52.07         56.07        23.45 o                         
  -1  10  17       1494.42       1510.82        35.49 o                         
   0  10  17        291.69        335.03        30.76 o                         
 -10  11  17        113.10        109.37        25.21 o                         
  -9  11  17        658.04        697.47        29.38 o                         
  -8  11  17        371.44        393.94        26.95 o                         
  -7  11  17        748.20        785.30        30.75 o                         
  -6  11  17       1087.54       1155.10        33.05 o                         
  -5  11  17       1048.35       1094.62        31.95 o                         
  -4  11  17        721.20        712.35        30.46 o                         
  -3  11  17        401.48        424.12        31.38 o                         
  -2  11  17        548.17        567.28        27.00 o                         
  -1  11  17        117.92        140.99        27.78 o                         
   0  11  17         38.39         18.22        29.47 o                         
 -11  12  17        425.07        427.85        36.09 o                         
 -10  12  17         79.77         64.98        29.60 o                         
  -9  12  17       1013.40       1106.95        36.77 o                         
  -8  12  17        800.06        748.05        35.77 o                         
  -7  12  17        514.36        489.06        30.60 o                         
  -6  12  17       1186.18       1203.17        39.51 o                         
  -5  12  17        409.65        379.74        34.90 o                         
  -4  12  17        660.65        625.05        31.20 o                         
  -3  12  17        816.25        883.03        32.22 o                         
  -2  12  17        143.77        153.24        28.35 o                         
  -1  12  17        520.57        529.13        39.19 o                         
   0  12  17       1454.49       1478.79        48.88 o                         
 -10  13  17        674.54        664.58        39.43 o                         
  -9  13  17         64.35         17.94        39.79 o                         
  -8  13  17        308.75        261.10        42.03 o                         
  -7  13  17        118.54         84.22        45.49 o                         
  -6  13  17        119.41         92.99        34.30 o                         
  -5  13  17        275.62        270.75        32.76 o                         
  -4  13  17         71.82         62.47        31.03 o                         
  -3  13  17        662.10        536.47        45.44 o                         
   0   0  18      42086.76      43099.12       473.72 o                         
   0   1  18       2392.04       2505.64        32.82 o                         
  -1   2  18        328.22        323.71        17.25 o                         
   0   2  18       3957.97       3937.86        39.70 o                         
  -2   3  18       1158.94       1125.74        24.64 o                         
  -1   3  18       1177.18       1158.81        27.50 o                         
   0   3  18       5216.44       5208.18        48.72 o                         
  -3   4  18       1325.23       1297.49        28.24 o                         
  -2   4  18          1.82          7.34        15.02 o                         
  -1   4  18       1508.82       1480.52        30.05 o                         
   0   4  18        576.99        576.19        22.87 o                         
  -4   5  18        562.00        553.17        21.85 o                         
  -3   5  18       1441.87       1491.27        30.34 o                         
  -2   5  18       1306.24       1342.46        31.50 o                         
  -1   5  18        477.04        467.51        20.55 o                         
   0   5  18       5463.02       5396.50        55.31 o                         
  -5   6  18       1483.47       1541.99        32.86 o                         
  -4   6  18       1148.47       1178.15        29.03 o                         
  -3   6  18       2698.72       2814.40        45.08 o                         
  -2   6  18        976.73       1012.11        29.00 o                         
  -1   6  18       1596.68       1649.49        32.84 o                         
   0   6  18       2319.16       2338.22        43.70 o                         
  -6   7  18        807.70        779.73        27.34 o                         
  -5   7  18       2973.42       3103.82        46.26 o                         
  -4   7  18       2607.30       2568.04        45.01 o                         
  -3   7  18       2637.12       2581.06        42.03 o                         
  -2   7  18       2920.34       2956.47        47.32 o                         
  -1   7  18        789.19        769.41        27.40 o                         
   0   7  18       5757.64       5845.06        63.47 o                         
  -7   8  18        359.35        343.57        28.52 o                         
  -6   8  18        944.31        958.73        35.10 o                         
  -5   8  18        553.58        535.69        28.54 o                         
  -4   8  18        865.62        919.40        30.61 o                         
  -3   8  18        626.79        613.52        28.91 o                         
  -2   8  18       1108.02       1120.92        33.82 o                         
  -1   8  18        305.42        278.10        24.76 o                         
   0   8  18        101.84        127.00        25.20 o                         
  -8   9  18         69.72         65.17        23.61 o                         
  -7   9  18        545.35        546.99        28.49 o                         
  -6   9  18       1731.28       1734.11        38.80 o                         
  -5   9  18       2074.72       2043.46        41.35 o                         
  -4   9  18       2043.57       2073.44        48.77 o                         
  -3   9  18       1736.59       1831.59        40.81 o                         
  -2   9  18        463.31        471.61        27.22 o                         
  -1   9  18         71.27        107.40        24.59 o                         
   0   9  18        774.85        807.54        30.55 o                         
  -9  10  18       1942.03       1946.00        42.53 o                         
  -8  10  18        360.04        370.41        29.24 o                         
  -7  10  18       2048.38       2014.97        38.49 o                         
  -6  10  18        853.09        868.53        30.70 o                         
  -5  10  18       1817.43       1850.04        39.76 o                         
  -4  10  18        824.83        827.19        31.99 o                         
  -3  10  18       2304.59       2320.56        46.09 o                         
  -2  10  18        295.62        278.37        27.32 o                         
  -1  10  18       1910.80       1785.56        42.08 o                         
   0  10  18       1111.02       1205.70        33.89 o                         
 -10  11  18       1073.90       1103.66        37.37 o                         
  -9  11  18         83.85        100.97        26.98 o                         
  -8  11  18        997.61       1053.43        33.21 o                         
  -7  11  18        581.24        633.67        30.98 o                         
  -6  11  18        603.26        591.27        30.42 o                         
  -5  11  18        508.44        498.81        27.10 o                         
  -4  11  18        618.61        597.89        29.84 o                         
  -3  11  18       1052.89       1035.23        39.04 o                         
  -2  11  18         76.22          7.04        32.30 o                         
  -1  11  18       1110.47       1198.08        40.34 o                         
   0  11  18         28.66         50.82        39.66 o                         
 -11  12  18         16.55         25.20        38.09 o                         
 -10  12  18        923.56        904.01        38.06 o                         
  -9  12  18        787.79        837.57        43.69 o                         
  -8  12  18        358.36        379.50        32.71 o                         
  -7  12  18       1626.21       1709.05        43.65 o                         
  -6  12  18        775.74        769.07        37.61 o                         
  -5  12  18       1693.06       1712.95        46.64 o                         
  -4  12  18        388.29        327.36        41.04 o                         
  -3  12  18        818.54        835.51        38.84 o                         
  -2  12  18        793.44        763.39        40.22 o                         
  -1  12  18         10.92         -8.31        32.41 o                         
  -9  13  18        789.27        909.29        42.13 o                         
  -8  13  18        172.58        259.10        40.41 o                         
  -7  13  18        147.11        194.40        37.09 o                         
  -6  13  18        148.50        143.17        36.79 o                         
  -5  13  18        195.24        172.24        41.66 o                         
  -4  13  18        694.46        705.32        47.16 o                         
   0   1  19       2126.10       2156.80        32.38 o                         
  -1   2  19       2308.27       2396.84        37.90 o                         
   0   2  19        282.26        273.79        16.19 o                         
  -2   3  19       1444.38       1397.86        29.31 o                         
  -1   3  19       1692.62       1635.99        31.63 o                         
   0   3  19      13104.92      13329.29        84.81 o                         
  -3   4  19        485.05        479.59        20.92 o                         
  -2   4  19       3042.17       3099.73        42.89 o                         
  -1   4  19        511.60        512.87        21.79 o                         
   0   4  19       1216.29       1217.69        30.44 o                         
  -4   5  19       1274.14       1280.80        30.79 o                         
  -3   5  19       2418.13       2443.51        41.61 o                         
  -2   5  19       2514.95       2558.46        44.10 o                         
  -1   5  19       1324.78       1321.10        32.39 o                         
   0   5  19       2058.05       1941.18        38.88 o                         
  -5   6  19        442.62        431.27        23.67 o                         
  -4   6  19       2273.77       2252.51        38.90 o                         
  -3   6  19       2963.93       3054.86        48.83 o                         
  -2   6  19       2246.90       2143.06        44.08 o                         
  -1   6  19        516.09        552.24        23.87 o                         
   0   6  19        452.48        477.99        24.69 o                         
  -6   7  19        335.05        354.70        24.99 o                         
  -5   7  19       1484.51       1409.56        36.65 o                         
  -4   7  19        959.39       1013.97        33.00 o                         
  -3   7  19       1015.54       1024.20        32.19 o                         
  -2   7  19       1635.51       1604.65        39.03 o                         
  -1   7  19        344.81        352.12        24.37 o                         
   0   7  19          2.66         12.80        23.75 o                         
  -7   8  19       1586.12       1557.60        36.38 o                         
  -6   8  19       1338.53       1335.63        39.04 o                         
  -5   8  19       2363.34       2413.99        49.67 o                         
  -4   8  19          8.63          9.08        25.91 o                         
  -3   8  19       2400.70       2426.41        51.59 o                         
  -2   8  19       1438.99       1430.98        37.44 o                         
  -1   8  19       1718.92       1659.41        37.67 o                         
   0   8  19       3113.20       3136.82        53.50 o                         
  -8   9  19        217.55        262.81        28.31 o                         
  -7   9  19       1468.96       1526.18        39.90 o                         
  -6   9  19        951.21        883.71        33.50 o                         
  -5   9  19        878.64        895.16        34.10 o                         
  -4   9  19        717.74        686.94        31.78 o                         
  -3   9  19       1069.03       1036.43        35.57 o                         
  -2   9  19       1467.17       1422.42        38.73 o                         
  -1   9  19        211.02        206.97        31.99 o                         
   0   9  19       1290.45       1371.87        36.72 o                         
  -9  10  19        196.92        144.69        30.32 o                         
  -8  10  19       1371.77       1425.72        39.05 o                         
  -7  10  19       1192.64       1265.78        38.24 o                         
  -6  10  19        104.03         93.37        30.61 o                         
  -5  10  19       1262.91       1332.87        35.59 o                         
  -4  10  19        129.05        167.80        30.06 o                         
  -3  10  19       1149.03       1206.15        43.42 o                         
  -2  10  19       1310.65       1441.07        39.92 o                         
  -1  10  19        248.31        238.73        31.42 o                         
   0  10  19        873.12        888.75        34.74 o                         
 -10  11  19         39.04         35.45        32.27 o                         
  -9  11  19       1050.71        968.20        37.56 o                         
  -8  11  19        406.80        329.19        33.15 o                         
  -7  11  19        442.40        477.03        30.83 o                         
  -6  11  19         18.44        -14.26        25.12 o                         
  -5  11  19         23.56         73.62        29.46 o                         
  -4  11  19        431.55        444.07        40.55 o                         
  -3  11  19        371.13        342.29        34.63 o                         
  -2  11  19        839.72        797.24        39.91 o                         
  -1  11  19         34.39        -23.05        35.67 o                         
   0  11  19         70.37         82.29        40.50 o                         
 -10  12  19        175.27        231.03        35.75 o                         
  -9  12  19        229.96        263.21        40.15 o                         
  -8  12  19          8.98         55.60        35.43 o                         
  -7  12  19        132.27        167.30        37.88 o                         
  -6  12  19        200.80        238.55        37.82 o                         
  -5  12  19        104.83         53.33        44.93 o                         
  -4  12  19         24.64         75.31        33.83 o                         
  -3  12  19        194.98        162.88        36.62 o                         
  -2  12  19        137.68        197.13        43.57 o                         
  -7  13  19        368.93        365.15        39.16 o                         
  -6  13  19        364.47        330.04        44.16 o                         
   0   1  20      13462.50      13321.14        83.75 o                         
  -1   2  20       6200.73       6048.25        57.40 o                         
   0   2  20        662.60        687.01        21.86 o                         
  -2   3  20        516.00        526.79        22.17 o                         
  -1   3  20        519.91        489.34        25.51 o                         
   0   3  20       3610.68       3645.30        45.99 o                         
  -3   4  20       1474.43       1477.35        34.25 o                         
  -2   4  20       2201.67       2234.17        40.82 o                         
  -1   4  20       1491.99       1464.97        35.39 o                         
   0   4  20        912.94        943.05        29.23 o                         
  -4   5  20       3451.73       3378.17        49.29 o                         
  -3   5  20        957.59        958.43        29.89 o                         
  -2   5  20        948.89        984.44        30.87 o                         
  -1   5  20       3341.36       3266.19        48.39 o                         
   0   5  20         55.14         77.97        21.23 o                         
  -5   6  20       7089.81       7029.22        68.00 o                         
  -4   6  20       3641.84       3534.65        48.94 o                         
  -3   6  20        888.50        914.28        32.84 o                         
  -2   6  20       3717.77       3592.29        54.57 o                         
  -1   6  20       6855.23       6861.16        69.52 o                         
   0   6  20       6248.53       6306.67        65.32 o                         
  -6   7  20       1004.31       1046.95        32.43 o                         
  -5   7  20        729.58        678.67        31.21 o                         
  -4   7  20       1837.62       1803.77        43.04 o                         
  -3   7  20       1730.03       1677.56        41.02 o                         
  -2   7  20        769.58        772.62        32.38 o                         
  -1   7  20       1081.40       1113.96        33.60 o                         
   0   7  20         48.41         66.40        24.84 o                         
  -7   8  20       2202.60       2124.28        44.43 o                         
  -6   8  20        118.22         83.11        27.07 o                         
  -5   8  20        384.04        382.96        29.86 o                         
  -4   8  20        265.12        257.72        27.95 o                         
  -3   8  20        343.20        364.52        28.77 o                         
  -2   8  20         70.44         51.01        27.27 o                         
  -1   8  20       2201.80       2141.49        45.69 o                         
   0   8  20        923.28        921.03        34.14 o                         
  -8   9  20        190.07        231.16        31.13 o                         
  -7   9  20         92.10        112.55        28.43 o                         
  -6   9  20        982.30        983.33        35.44 o                         
  -5   9  20        430.57        422.63        33.10 o                         
  -4   9  20        368.06        368.47        29.57 o                         
  -3   9  20        999.18       1071.01        35.24 o                         
  -2   9  20        136.84        119.73        29.76 o                         
  -1   9  20        205.74        169.28        30.10 o                         
   0   9  20        338.43        341.09        29.86 o                         
  -9  10  20        146.06        119.10        32.55 o                         
  -8  10  20        633.75        692.28        33.55 o                         
  -7  10  20        228.37        206.22        31.06 o                         
  -6  10  20        758.23        751.22        35.53 o                         
  -5  10  20        171.61        169.98        30.30 o                         
  -4  10  20        849.02        912.17        36.25 o                         
  -3  10  20        186.70        195.21        31.16 o                         
  -2  10  20        629.79        655.55        36.10 o                         
  -1  10  20         90.85         81.36        34.68 o                         
   0  10  20        447.56        418.65        36.57 o                         
 -10  11  20         20.60         61.37        44.80 o                         
  -9  11  20        453.64        543.94        42.01 o                         
  -8  11  20        585.43        634.60        42.26 o                         
  -7  11  20        351.00        418.09        41.55 o                         
  -6  11  20        302.64        340.28        37.83 o                         
  -5  11  20        376.81        423.19        34.57 o                         
  -4  11  20        354.37        390.66        35.86 o                         
  -3  11  20        613.55        634.81        39.28 o                         
  -2  11  20        543.63        539.04        40.07 o                         
  -1  11  20         57.33         26.24        35.65 o                         
  -9  12  20       1025.63       1046.83        49.68 o                         
  -8  12  20        458.27        409.53        57.76 o                         
  -7  12  20        339.30        324.60        38.13 o                         
  -6  12  20        755.33        813.90        41.21 o                         
  -5  12  20        341.75        376.62        39.91 o                         
  -4  12  20        486.72        557.63        43.39 o                         
  -3  12  20       1063.91       1084.25        48.10 o                         
   0   1  21        681.59        698.84        23.67 o                         
  -1   2  21       3744.00       3887.68        48.57 o                         
   0   2  21        171.92        162.01        15.42 o                         
  -2   3  21       1622.07       1651.36        35.92 o                         
  -1   3  21       1644.86       1675.48        38.83 o                         
   0   3  21          9.95          2.39        17.43 o                         
  -3   4  21       8687.98       8474.58        69.00 o                         
  -2   4  21       1949.45       1909.57        40.33 o                         
  -1   4  21       8262.13       8232.05        73.45 o                         
   0   4  21       1046.53       1068.12        31.81 o                         
  -4   5  21        367.35        326.75        25.95 o                         
  -3   5  21        399.97        422.89        26.41 o                         
  -2   5  21        380.29        371.26        26.47 o                         
  -1   5  21        479.28        468.77        28.41 o                         
   0   5  21        129.86        155.68        23.49 o                         
  -5   6  21       1135.88       1120.31        34.81 o                         
  -4   6  21       1728.47       1709.80        38.77 o                         
  -3   6  21       1022.42       1116.28        36.95 o                         
  -2   6  21       1723.56       1652.27        42.62 o                         
  -1   6  21       1080.43       1079.64        35.73 o                         
   0   6  21        144.67        184.94        25.52 o                         
  -6   7  21        119.39        143.95        25.69 o                         
  -5   7  21         84.43         75.68        26.11 o                         
  -4   7  21        607.00        649.69        31.59 o                         
  -3   7  21        656.16        705.57        32.36 o                         
  -2   7  21         76.02         94.12        27.75 o                         
  -1   7  21        103.64         56.97        23.98 o                         
   0   7  21        312.75        325.15        27.46 o                         
  -7   8  21       2236.22       2235.10        46.16 o                         
  -6   8  21        524.69        556.91        31.90 o                         
  -5   8  21        161.14        142.71        28.53 o                         
  -4   8  21       1834.66       2054.99        46.97 o                         
  -3   8  21        195.59        130.57        28.83 o                         
  -2   8  21        565.40        588.92        31.34 o                         
  -1   8  21       2368.53       2417.26        47.48 o                         
   0   8  21       1263.34       1250.36        37.94 o                         
  -8   9  21       1647.88       1688.01        44.25 o                         
  -7   9  21         56.33         11.40        29.51 o                         
  -6   9  21       2487.91       2640.17        55.46 o                         
  -5   9  21        367.00        422.30        32.23 o                         
  -4   9  21        306.94        291.38        32.37 o                         
  -3   9  21       2641.91       2689.73        52.22 o                         
  -2   9  21         66.83         27.22        29.22 o                         
  -1   9  21       1568.07       1596.17        46.97 o                         
   0   9  21         40.23         61.95        30.49 o                         
  -9  10  21       1441.72       1439.45        46.23 o                         
  -8  10  21        133.60        151.19        32.06 o                         
  -7  10  21        225.61        233.73        37.60 o                         
  -6  10  21       1116.08       1116.76        40.07 o                         
  -5  10  21        101.84         91.17        32.66 o                         
  -4  10  21       1067.53       1042.82        41.03 o                         
  -3  10  21        211.40        216.18        35.38 o                         
  -2  10  21         95.28        126.56        32.18 o                         
  -1  10  21       1383.23       1277.16        44.96 o                         
   0  10  21       1273.83       1337.67        45.55 o                         
  -9  11  21         44.77         74.98        47.07 o                         
  -8  11  21        474.04        477.47        44.28 o                         
  -7  11  21         28.15         21.27        37.58 o                         
  -6  11  21        410.53        396.28        38.44 o                         
  -5  11  21        432.14        505.77        42.08 o                         
  -4  11  21         21.73         62.70        36.45 o                         
  -3  11  21        407.44        447.55        44.58 o                         
  -2  11  21         22.61         65.40        54.04 o                         
  -6  12  21          0.29        -60.32        68.69 o                         
   0   1  22       3244.39       3228.58        44.72 o                         
  -1   2  22       2705.08       2755.07        43.04 o                         
   0   2  22       1176.93       1049.90        27.84 o                         
  -2   3  22       1719.55       1691.51        36.41 o                         
  -1   3  22       1671.07       1635.18        39.20 o                         
   0   3  22       1521.39       1547.61        39.12 o                         
  -3   4  22        715.57        732.01        29.51 o                         
  -2   4  22         71.40         54.66        21.62 o                         
  -1   4  22        838.14        856.67        31.85 o                         
   0   4  22        109.06        113.46        25.74 o                         
  -4   5  22       1471.24       1541.63        40.22 o                         
  -3   5  22        853.96        850.22        32.29 o                         
  -2   5  22        828.87        841.85        33.63 o                         
  -1   5  22       1557.47       1603.71        42.37 o                         
   0   5  22         48.71         20.37        24.81 o                         
  -5   6  22       2173.10       2211.45        45.12 o                         
  -4   6  22        550.75        568.19        27.38 o                         
  -3   6  22       2124.53       2212.58        49.85 o                         
  -2   6  22        611.58        644.00        33.29 o                         
  -1   6  22       2294.71       2224.78        49.05 o                         
   0   6  22       2535.05       2519.86        45.84 o                         
  -6   7  22       1017.48       1072.26        36.20 o                         
  -5   7  22        229.54        237.57        29.06 o                         
  -4   7  22       1021.33        992.73        35.75 o                         
  -3   7  22       1186.40       1178.98        38.14 o                         
  -2   7  22        202.17        259.74        30.10 o                         
  -1   7  22       1057.53       1103.33        38.91 o                         
   0   7  22        189.93        143.01        32.39 o                         
  -7   8  22        274.15        300.88        33.41 o                         
  -6   8  22        967.40        900.38        37.05 o                         
  -5   8  22       1699.77       1682.75        45.61 o                         
  -4   8  22        125.91        154.55        30.94 o                         
  -3   8  22       1801.26       1801.93        45.94 o                         
  -2   8  22       1089.93       1148.03        38.89 o                         
  -1   8  22        350.83        425.87        37.66 o                         
   0   8  22       1813.01       1847.79        46.16 o                         
  -8   9  22        114.16         72.88        36.45 o                         
  -7   9  22        238.45        271.60        35.07 o                         
  -6   9  22          7.05         40.48        36.18 o                         
  -5   9  22         71.36         90.33        32.74 o                         
  -4   9  22         78.26         86.68        34.05 o                         
  -3   9  22         16.05         -3.61        32.96 o                         
  -2   9  22        220.56        236.45        36.30 o                         
  -1   9  22         89.67         50.29        40.27 o                         
   0   9  22         36.08          9.46        32.87 o                         
  -9  10  22        364.24        355.94        48.83 o                         
  -8  10  22        139.90        130.61        36.81 o                         
  -7  10  22        332.12        358.98        43.90 o                         
  -6  10  22       1383.02       1351.64        46.37 o                         
  -5  10  22          5.29        -35.50        37.28 o                         
  -4  10  22       1247.73       1218.72        46.61 o                         
  -3  10  22        348.67        312.21        37.55 o                         
  -2  10  22        157.48        125.67        39.96 o                         
  -1  10  22        377.98        387.56        43.48 o                         
  -8  11  22        960.02        992.08        54.71 o                         
  -7  11  22         72.79         89.17        43.94 o                         
  -6  11  22       1127.42       1112.65        50.78 o                         
  -5  11  22       1102.59       1158.88        57.24 o                         
  -4  11  22         28.42        -36.13        38.74 o                         
  -3  11  22        909.67        900.78        58.48 o                         
   0   1  23          6.31         20.15        19.14 o                         
  -1   2  23        547.75        517.72        25.25 o                         
   0   2  23        214.64        208.27        24.11 o                         
  -2   3  23        289.35        285.06        23.37 o                         
  -1   3  23        187.04        162.42        23.49 o                         
   0   3  23        318.99        336.45        26.72 o                         
  -3   4  23        476.89        461.08        28.51 o                         
  -2   4  23        597.44        543.42        29.35 o                         
  -1   4  23        481.11        505.47        28.55 o                         
   0   4  23        718.53        659.75        31.87 o                         
  -4   5  23        536.69        566.74        31.64 o                         
  -3   5  23       1465.86       1497.76        38.99 o                         
  -2   5  23       1369.86       1442.00        44.32 o                         
  -1   5  23        450.29        463.09        30.71 o                         
   0   5  23        850.44        902.64        35.68 o                         
  -5   6  23        524.82        563.41        32.88 o                         
  -4   6  23        152.53         86.08        27.32 o                         
  -3   6  23         17.31         41.40        27.96 o                         
  -2   6  23        108.80        109.83        29.55 o                         
  -1   6  23        481.65        473.37        33.37 o                         
   0   6  23          0.22        -25.32        29.34 o                         
  -6   7  23        295.12        315.89        30.11 o                         
  -5   7  23        416.96        395.75        34.69 o                         
  -4   7  23        733.71        727.61        34.90 o                         
  -3   7  23        662.38        722.43        35.77 o                         
  -2   7  23        362.76        399.73        36.76 o                         
  -1   7  23        270.65        331.91        34.76 o                         
   0   7  23         60.61         34.33        29.49 o                         
  -7   8  23       2306.33       2316.77        56.77 o                         
  -6   8  23       1051.14        932.00        43.55 o                         
  -5   8  23        881.68        883.60        39.57 o                         
  -4   8  23          4.80          3.38        36.98 o                         
  -3   8  23        851.13        780.05        40.78 o                         
  -2   8  23       1113.52       1090.17        40.85 o                         
  -1   8  23       2210.86       2338.02        55.98 o                         
   0   8  23        421.30        502.01        41.20 o                         
  -8   9  23        577.16        515.25        49.69 o                         
  -7   9  23         33.92         41.32        42.35 o                         
  -6   9  23         48.66         70.94        37.32 o                         
  -5   9  23        171.81        198.85        39.09 o                         
  -4   9  23        280.12        279.07        36.10 o                         
  -3   9  23         27.87        -25.06        34.73 o                         
  -2   9  23         70.70        138.50        45.67 o                         
  -1   9  23        560.69        511.48        51.85 o                         
   0   9  23         43.07         92.82        42.05 o                         
  -8  10  23        854.68        820.39        47.14 o                         
  -7  10  23        702.01        780.72        47.46 o                         
  -6  10  23        145.71        143.33        46.29 o                         
  -5  10  23       1107.17       1218.52        50.23 o                         
  -4  10  23        201.27        180.85        39.82 o                         
  -3  10  23        711.21        753.38        45.56 o                         
  -2  10  23        975.63       1050.31        63.74 o                         
   0   0  24       3721.93       3469.33       106.54 o                         
   0   1  24          9.36         17.30        18.39 o                         
  -1   2  24          4.23         10.10        21.93 o                         
   0   2  24         51.95         79.47        25.67 o                         
  -2   3  24       1086.37       1050.97        30.41 o                         
  -1   3  24       1119.90       1040.61        33.13 o                         
   0   3  24       1167.02       1178.55        38.20 o                         
  -3   4  24        393.49        344.40        26.75 o                         
  -2   4  24         46.56          8.98        29.98 o                         
  -1   4  24        519.28        549.97        31.65 o                         
   0   4  24         50.73         61.00        33.00 o                         
  -4   5  24         78.73         43.47        29.78 o                         
  -3   5  24        128.36        124.62        25.23 o                         
  -2   5  24        204.56        164.46        31.24 o                         
  -1   5  24        103.14        131.46        30.21 o                         
   0   5  24        772.83        725.93        36.03 o                         
  -5   6  24        342.27        356.45        32.72 o                         
  -4   6  24        229.90        150.03        32.63 o                         
  -3   6  24        114.60         92.81        31.89 o                         
  -2   6  24        168.02        177.11        35.03 o                         
  -1   6  24        302.02        326.81        35.02 o                         
   0   6  24        104.68        127.04        36.63 o                         
  -6   7  24        667.91        615.62        42.67 o                         
  -5   7  24        208.51        179.15        35.99 o                         
  -4   7  24        773.63        767.87        38.29 o                         
  -3   7  24        755.13        742.73        37.67 o                         
  -2   7  24        347.60        421.17        40.09 o                         
  -1   7  24        658.09        639.88        37.43 o                         
   0   7  24       1013.61        946.33        41.01 o                         
  -7   8  24        346.38        371.47        37.47 o                         
  -6   8  24        260.88        184.80        41.02 o                         
  -5   8  24        110.87        129.10        36.90 o                         
  -4   8  24        115.68          8.47        37.67 o                         
  -3   8  24        119.89        170.22        42.95 o                         
  -2   8  24        316.16        125.53        43.36 o                         
  -1   8  24        389.41        316.82        40.99 o                         
   0   8  24         15.44         26.31        39.03 o                         
  -8   9  24        206.60        194.64        44.55 o                         
  -7   9  24         83.62        101.99        43.60 o                         
  -6   9  24        340.56        337.97        48.60 o                         
  -5   9  24        217.65        229.99        41.13 o                         
  -4   9  24        223.72        199.18        45.39 o                         
  -3   9  24        342.68        290.49        40.55 o                         
  -2   9  24        122.23         68.46        50.77 o                         
  -1   9  24        135.98        119.72        48.28 o                         
   0   1  25         12.89         57.83        21.96 o                         
  -1   2  25          3.69         11.17        22.28 o                         
   0   2  25        388.50        359.01        29.53 o                         
  -2   3  25        245.74        190.75        26.42 o                         
  -1   3  25        345.60        324.92        28.00 o                         
   0   3  25        261.33        216.97        29.91 o                         
  -3   4  25        265.46        274.77        33.53 o                         
  -2   4  25         28.58         27.59        26.30 o                         
  -1   4  25        292.03        289.95        28.70 o                         
   0   4  25         81.63        120.31        31.80 o                         
  -4   5  25        135.43        141.65        30.03 o                         
  -3   5  25        613.27        620.72        33.04 o                         
  -2   5  25        447.03        435.28        33.00 o                         
  -1   5  25         85.06        108.37        31.73 o                         
   0   5  25        663.41        657.95        37.87 o                         
  -5   6  25        114.16         90.47        31.60 o                         
  -4   6  25         22.05         52.79        37.94 o                         
  -3   6  25        422.38        381.63        35.04 o                         
  -2   6  25         37.44         17.03        34.57 o                         
  -1   6  25        141.56        139.19        34.15 o                         
   0   6  25         71.78        114.95        35.36 o                         
  -6   7  25         84.54        102.42        36.05 o                         
  -5   7  25        307.22        150.36        39.43 o                         
  -4   7  25         96.94         75.09        34.19 o                         
  -3   7  25         67.72         14.27        43.83 o                         
  -2   7  25        352.79        351.25        40.26 o                         
  -1   7  25         94.45        232.40        39.18 o                         
   0   7  25         16.66        -27.11        40.42 o                         
  -7   8  25          3.22         52.67        47.53 o                         
  -6   8  25        147.97        161.27        53.79 o                         
  -5   8  25        298.32        191.23        42.31 o                         
  -4   8  25         26.10         -0.37        37.90 o                         
  -3   8  25        439.63        343.92        54.78 o                         
  -2   8  25        161.54        105.88        42.29 o                         
  -1   8  25         16.32        -15.58        40.81 o                         
  -5   9  25        201.91        220.41        48.35 o                         
  -4   9  25        271.11        257.23        46.71 o                         
   0   1  26        476.26        431.04        24.21 o                         
  -1   2  26         82.24        113.43        26.65 o                         
   0   2  26         24.87         19.82        29.55 o                         
  -2   3  26         29.31         17.50        31.98 o                         
  -1   3  26         28.07         34.38        27.73 o                         
   0   3  26         67.61         85.61        31.38 o                         
  -3   4  26         19.57         23.90        40.80 o                         
  -2   4  26         85.77         81.19        33.01 o                         
  -1   4  26         32.21          4.92        31.09 o                         
   0   4  26          8.10         -6.80        33.56 o                         
  -4   5  26        233.06        145.58        46.12 o                         
  -3   5  26        126.15        102.85        31.92 o                         
  -2   5  26        154.05         67.54        41.13 o                         
  -1   5  26        211.67        215.78        35.38 o                         
   0   5  26         96.37         13.46        38.88 o                         
  -5   6  26        613.96        602.60        40.09 o                         
  -4   6  26         52.50        102.35        41.60 o                         
  -3   6  26        147.67        118.25        43.76 o                         
  -2   6  26         82.21        141.11        46.59 o                         
  -1   6  26        573.87        519.60        41.50 o                         
   0   6  26        362.61        362.56        40.06 o                         
  -6   7  26         16.52        -22.78        43.38 o                         
  -5   7  26         51.94         25.28        46.23 o                         
  -4   7  26        168.20        148.68        45.00 o                         
  -3   7  26        116.62         -4.09        45.01 o                         
  -2   7  26         53.93         48.78        43.11 o                         
  -1   7  26         27.12         28.32        42.92 o                         
   0   7  26         80.42        121.07       118.38 o                         
  -5   8  26         87.75        -13.33        76.59 o                         
  -4   8  26        467.06        480.66        51.59 o                         
  -3   8  26         57.52        -79.31        79.31 o                         
   0   1  27        660.63        575.25        37.48 o                         
  -1   2  27          5.73         -5.28        35.44 o                         
   0   2  27         36.24        -11.32        38.64 o                         
  -2   3  27        556.71        517.56        38.46 o                         
  -1   3  27        420.89        375.04        35.52 o                         
   0   3  27        251.03        257.76        42.72 o                         
  -3   4  27        191.96        147.65        38.01 o                         
  -2   4  27         88.57         93.85        40.14 o                         
  -1   4  27        221.87        221.50        35.70 o                         
   0   4  27        380.09        375.95        38.94 o                         
  -4   5  27        198.41        186.95        44.75 o                         
  -3   5  27         80.46        102.02        37.25 o                         
  -2   5  27         70.49         16.65        43.67 o                         
  -1   5  27        209.06        171.32        41.25 o                         
   0   5  27          4.70          0.48        38.83 o                         
  -5   6  27        662.91        633.92        44.88 o                         
  -4   6  27        591.15        656.30        52.16 o                         
  -3   6  27        406.49        303.86        48.98 o                         
  -2   6  27        711.60        697.62        49.17 o                         
  -1   6  27        727.76        736.97        59.62 o                         
   0   6  27        912.12       -123.64       425.02 o                         
   0   1  28       1473.85       1367.18        48.45 o                         
  -1   2  28        753.46        720.99        41.38 o                         
   0   2  28        557.83        619.27        48.03 o                         
  -2   3  28        824.35        729.15        45.55 o                         
  -1   3  28        825.87        761.09        45.29 o                         
   0   3  28        140.80        161.38        46.17 o                         
  -3   4  28         23.97          0.31        42.56 o                         
  -2   4  28        282.80        315.38        45.24 o                         
  -1   4  28         26.93         82.97        39.88 o                         
   0   4  28       1807.49       1721.15        52.47 o                         
  -4   5  28        434.14        491.61        60.29 o                         
  -3   5  28        280.51        196.03        44.18 o                         
  -2   5  28        328.18        209.29        50.33 o                         
  -1   5  28        458.30        479.82        48.63 o                         
   0   1  29        119.12        119.65        42.12 o                         
  -1   2  29        685.09        478.81        43.86 o                         
   0   2  29       2314.54       2297.44        66.07 o                         
  -2   3  29       1045.46       1111.68        60.13 o                         
  -1   3  29        993.18        957.12        54.26 o                         
                                                                                
